# Supplementary material for: Crystal structure of (tert-butyl­dimethyl­sil­yl)tri­phenyl­germane, Ph3Ge-SiMe2(t-Bu)
Source: Acta Crystallogr E Crystallogr Commun. 2015 Dec 6;71(Pt 12):o1015–6. doi: 10.1107/S2056989015022872 (PMC4719953; doi:10.1107/S2056989015022872)
Supplement: Supplementary file 1 [file e-71-o1015-sup1.cif]

##############################################################################
#                                                                            #
# This CIF contains the data in a paper accepted for publication in          #
# Acta Crystallographica Section E. It conforms to the requirements of       #
# Notes for Authors for Acta Crystallographica Section E, and has been       #
# peer reviewed under the auspices of the IUCr Commission on Journals.       #
#                                                                            #
# Full details of the Crystallographic Information File format               #
# are given in the paper "The Crystallographic Information File (CIF):       #
# a New Standard Archive File for Crystallography" by S. R. Hall, F. H.      #
# Allen and I. D. Brown [Acta Cryst. (1991), A47, 655-685].                  #
#                                                                            #
# The current version of the core CIF dictionary is obtainable from          #
# ftp://ftp.iucr.org/pub/cif_core.dic.                                       #
#                                                                            #
# Software is freely available for graphical display of the structure(s)     #
# in this CIF. For information consult the CIF software page                 #
# http://www.iucr.org/resources/cif/software.                                #
#                                                                            #
# This file may be used for bona fide research purposes within the           #
# scientific community so long as proper attribution is given to the journal # 
# article from which it was obtained.                                        #
#                                                                            #
##############################################################################
data_I
_database_code_depnum_ccdc_archive 'CCDC 1439529'
_audit_creation_method
;
Olex2 1.2
(compiled 2015.01.26 svn.r3150 for OlexSys, GUI svn.r4998)
;
_journal_date_recd_electronic     2015-11-20
_journal_date_accepted     2015-11-30
_journal_name_full     'Acta Crystallographica, Section E'
_journal_year     2015
_journal_volume     71
_journal_issue     12
_journal_page_first     o1015
_journal_page_last     o1016
_journal_paper_category     HO
_journal_paper_doi     10.1107/S2056989015022872
_journal_coeditor_code     IM2474
_publ_contact_author_name     'Sergey S. Karlov'
_publ_contact_author_address
;
Department of Chemistry, M.V. Lomonosov Moscow State University,
Leninskie Gory 1/3, 119991 Moscow, Russia
;
_publ_contact_author_email     'sergej@org.chem.msu.ru'
_publ_contact_author_fax     '+7-495-9328846'
_publ_contact_author_phone     '+7-495-9393887'
_publ_section_title
;
Crystal structure of (<i>tert</i>-butyldimethylsilyl)triphenylgermane,
Ph~3~Ge-SiMe~2~(<i>t</i>-Bu)
;
loop_
    _publ_author_name
    _publ_author_footnote
    _publ_author_address
    'Zaitsev, Kirill V.' .
;
Department of Chemistry, M.V. Lomonosov Moscow State University,
Leninskie Gory 1/3, 119991 Moscow, Russian Federation
;
    'Zaitseva, Galina S.' .
;
Department of Chemistry, M.V. Lomonosov Moscow State University,
Leninskie Gory 1/3, 119991 Moscow, Russian Federation
;
    'Karlov, Sergey S.' .
;
Department of Chemistry, M.V. Lomonosov Moscow State University,
Leninskie Gory 1/3, 119991 Moscow, Russian Federation
;
    'Korlyukov, Alexander A.' .
;
A.N. Nesmeyanov Institute of Organoelement Compounds,
Russian Academy of Sciences, Vavilova St. 28,
119991 Moscow, Russian Federation
;
_publ_section_synopsis
;
In the title compound, Ph~3~Ge-SiMe~2~(<i>t</i>-Bu), both Si and Ge atoms
possess tetrahedral coordination environments with C---<i>E</i>---C angles
ranging within 104.47(5)--114.67(5)\%.
;
_chemical_name_systematic
;
(<i>tert</i>-Butyldimethylsilyl)triphenylgermane
;
_chemical_name_common     ?
_chemical_formula_moiety     'C24 H30 Ge Si'
_chemical_formula_sum     'C24 H30 Ge Si'
_chemical_formula_iupac     'C24 H30 Ge Si'
_chemical_formula_weight     419.16
_chemical_melting_point     ?
_shelx_space_group_comment
;
The symmetry employed for this shelxl refinement is uniquely defined
by the following loop, which should always be used as a source of
symmetry information in preference to the above space-group names.
They are only intended as comments.
;
_space_group_crystal_system     monoclinic
_space_group_name_H-M_alt     'C 2/c'
_space_group_name_Hall     '-C 2yc'
loop_
    _space_group_symop_operation_xyz
    'x, y, z'
    '-x, y, -z+1/2'
    'x+1/2, y+1/2, z'
    '-x+1/2, y+1/2, -z+1/2'
    '-x, -y, -z'
    'x, -y, z-1/2'
    '-x+1/2, -y+1/2, -z'
    'x+1/2, -y+1/2, z-1/2'
_cell_length_a     13.5332(6)
_cell_length_b     14.9825(7)
_cell_length_c     22.7179(13)
_cell_angle_alpha     90
_cell_angle_beta     106.2048(10)
_cell_angle_gamma     90
_cell_volume     4423.3(4)
_cell_formula_units_Z     8
_cell_measurement_reflns_used     8565
_cell_measurement_theta_min     2.45
_cell_measurement_theta_max     31.69
_cell_measurement_temperature     120
_exptl_crystal_description     irregular
_exptl_crystal_colour     colourless
_exptl_crystal_size_max     0.32
_exptl_crystal_size_mid     0.29
_exptl_crystal_size_min     0.24
_exptl_crystal_density_diffrn     1.259
_exptl_crystal_density_meas     .
_exptl_crystal_density_method     ?
_exptl_crystal_F_000     1760
_exptl_absorpt_coefficient_mu     1.444
_exptl_absorpt_correction_type     multi-scan
_exptl_absorpt_process_details
;
(SADABS; Bruker, 2013)
;
_shelx_estimated_absorpt_T_min     ?
_shelx_estimated_absorpt_T_max     ?
_exptl_absorpt_correction_T_min     0.7195
_exptl_absorpt_correction_T_max     0.8623
_exptl_special_details
;
Absorption correctgion:
SADABS-2008/1 (Bruker,2008) was used for absorption correction.
wR2(int) was 0.0820 before and 0.0431 after correction.
The Ratio of minimum to maximum transmission is 0.8344.
The \l/2 correction factor is 0.0015.
;
_diffrn_ambient_temperature     120
_diffrn_radiation_type     MoK\a
_diffrn_radiation_wavelength     0.71073
_diffrn_radiation_monochromator     graphite
_diffrn_measurement_device_type     'Bruker SMART APEXII CCD area-detector'
_diffrn_measurement_method     '\w and \f scans'
_diffrn_detector_area_resol_mean     8
_diffrn_reflns_number     32242
_diffrn_reflns_av_R_equivalents     0.0433
_diffrn_reflns_theta_min     1.867
_diffrn_reflns_theta_max     32.638
_diffrn_reflns_theta_full     26.000
_diffrn_measured_fraction_theta_max     0.985
_diffrn_measured_fraction_theta_full     1.000
_diffrn_reflns_limit_h_min     -19
_diffrn_reflns_limit_h_max     20
_diffrn_reflns_limit_k_min     -22
_diffrn_reflns_limit_k_max     22
_diffrn_reflns_limit_l_min     -33
_diffrn_reflns_limit_l_max     34
loop_
    _refln_index_h
    _refln_index_k
    _refln_index_l
    _refln_F_squared_meas
    2 0 -2 422.05
    -2 0 2 435.5
    2 0 -2 431.43
    -2 0 2 447.95
    4 0 -4 77.69
    -4 0 4 78.7
    -4 0 4 75.82
    6 0 -6 301.38
    -6 0 6 307.25
    -6 0 6 307.33
    -8 0 8 284.68
    8 0 -8 292.94
    -8 0 8 295.35
    -10 0 10 41.19
    -10 0 10 39.58
    10 0 -10 40.28
    12 0 -12 97.82
    -12 0 12 99.59
    -12 0 12 99.58
    -14 0 14 32.52
    14 0 -14 34.26
    -16 0 16 4.67
    16 0 -16 5.97
    18 0 -18 12.63
    -18 0 18 11.89
    1 1 -1 1.68
    1 1 -1 1.45
    1 1 -1 1.74
    -1 -1 1 1.5
    1 -1 -1 1.62
    -3 1 3 6.02
    -3 1 3 6
    3 1 -3 6.41
    -3 -1 3 6.57
    3 -1 -3 6.33
    -3 -1 3 6.52
    3 -1 -3 6.35
    -5 1 5 9.77
    -5 1 5 8.72
    5 1 -5 9.44
    5 -1 -5 9.25
    -5 -1 5 8.6
    -5 -1 5 8.12
    -7 1 7 17.85
    7 1 -7 17.62
    -7 1 7 17.11
    -7 -1 7 18.53
    7 -1 -7 18.26
    -7 -1 7 17.52
    -9 1 9 9.75
    9 1 -9 11.05
    -9 1 9 10.66
    9 -1 -9 10.96
    -9 -1 9 9.84
    -9 -1 9 10.83
    -11 1 11 3.68
    11 1 -11 3.13
    -11 1 11 3.07
    11 -1 -11 2.64
    -11 -1 11 2.12
    -11 -1 11 2.86
    13 1 -13 2.05
    -13 1 13 3.4
    -13 1 13 2.12
    -13 -1 13 2.69
    -13 -1 13 2.71
    13 -1 -13 2.22
    -15 1 15 1
    15 1 -15 0.99
    15 -1 -15 0.02
    -15 -1 15 0.33
    -17 1 17 1.53
    17 1 -17 2.1
    17 -1 -17 1.71
    -17 -1 17 2.82
    19 1 -19 1.61
    19 -1 -19 1.21
    0 2 0 481.07
    0 2 0 475.74
    0 -2 0 483.96
    0 -2 0 482.67
    0 -2 0 493.15
    -2 2 2 356.54
    2 2 -2 355.85
    2 2 -2 341.55
    2 2 -2 360.16
    2 -2 -2 366.53
    -2 -2 2 358.94
    4 2 -4 205.66
    -4 2 4 205.49
    -4 2 4 199.17
    4 -2 -4 201.59
    -4 -2 4 213.91
    -4 -2 4 207.48
    4 -2 -4 209.14
    -6 2 6 213.92
    6 2 -6 211.56
    -6 2 6 218.78
    -6 -2 6 220.05
    6 -2 -6 211.51
    -6 -2 6 216.32
    -8 2 8 60.64
    -8 2 8 59.66
    8 2 -8 59.34
    -8 -2 8 60.61
    8 -2 -8 60.74
    -8 -2 8 58.79
    10 2 -10 28.2
    -10 2 10 27.26
    -10 2 10 26.57
    10 -2 -10 28.95
    -10 -2 10 28.49
    -10 -2 10 24.33
    -12 2 12 51.57
    12 2 -12 50.09
    -12 2 12 46.06
    12 -2 -12 47.58
    -12 -2 12 48.34
    -12 -2 12 48.82
    14 2 -14 20.11
    -14 2 14 20.49
    -14 -2 14 24.1
    14 -2 -14 24.94
    -14 -2 14 20.25
    -16 2 16 6.94
    16 2 -16 5.87
    16 -2 -16 7.68
    -16 -2 16 7.36
    -18 2 18 5.48
    18 2 -18 6.04
    18 -2 -18 5.4
    -1 3 1 50.78
    1 3 -1 50.52
    1 3 -1 49.03
    -1 3 1 50.88
    -1 3 1 50.4
    -1 -3 1 52.3
    1 -3 -1 50.06
    -1 -3 1 50.23
    3 3 -3 2.12
    3 3 -3 1.88
    -3 3 3 1.93
    -3 -3 3 2.77
    3 -3 -3 1.79
    -5 3 5 7.56
    5 3 -5 8.19
    -5 3 5 8.48
    5 -3 -5 7.97
    -5 -3 5 8.21
    5 -3 -5 8.13
    -5 -3 5 8.51
    -7 3 7 38.98
    7 3 -7 37.69
    -7 3 7 38.12
    -7 -3 7 36.98
    -7 -3 7 38.73
    7 -3 -7 39.67
    9 3 -9 31.83
    -9 3 9 32.03
    -9 3 9 31.69
    -9 -3 9 31.14
    -9 -3 9 31.89
    9 -3 -9 32.08
    -11 3 11 -0.53
    -11 3 11 0.25
    11 3 -11 0.16
    -11 -3 11 0.93
    11 -3 -11 -0.25
    -11 -3 11 -0.03
    13 3 -13 1.34
    -13 3 13 1.44
    -13 -3 13 1.78
    13 -3 -13 2.04
    -13 -3 13 1.3
    15 3 -15 28.95
    -15 3 15 26.9
    -15 -3 15 29.67
    -15 -3 15 30.32
    15 -3 -15 27.43
    -17 3 17 9.01
    17 3 -17 5.98
    17 -3 -17 7.44
    19 3 -19 2
    -19 3 19 0.58
    19 -3 -19 2.71
    0 4 0 7.24
    0 4 0 7.56
    0 -4 0 8.11
    2 4 -2 73.27
    -2 4 2 72.38
    2 4 -2 72.78
    -2 4 2 69.64
    2 -4 -2 68.92
    2 -4 -2 72.38
    -2 -4 2 73.71
    4 4 -4 163.29
    4 4 -4 162.05
    -4 4 4 166.87
    -4 -4 4 168.45
    4 -4 -4 159.35
    6 4 -6 52.93
    6 4 -6 53.48
    -6 4 6 54.51
    -6 4 6 52.42
    6 -4 -6 50.83
    6 -4 -6 52.23
    -6 -4 6 52.74
    -8 4 8 10.68
    8 4 -8 10.94
    -8 4 8 10.36
    -8 -4 8 10.86
    -8 -4 8 11.29
    8 -4 -8 11.33
    -10 4 10 9.87
    -10 4 10 11.04
    10 4 -10 9.18
    -10 -4 10 10.33
    10 -4 -10 10.2
    -10 -4 10 8.92
    12 4 -12 7.49
    -12 4 12 6.89
    12 -4 -12 7.17
    -12 -4 12 7.93
    -12 -4 12 7.93
    -14 4 14 5.84
    14 4 -14 7.14
    -14 -4 14 5
    -14 -4 14 5.87
    14 -4 -14 5.21
    16 4 -16 2.53
    -16 -4 16 2.02
    16 -4 -16 1.3
    -18 4 18 2.68
    18 4 -18 2.62
    18 -4 -18 2.04
    -1 5 1 1.49
    1 5 -1 1.26
    -1 5 1 1.47
    1 5 -1 2.57
    -1 -5 1 1.6
    1 -5 -1 1.51
    -3 5 3 57.75
    3 5 -3 61.15
    3 5 -3 58.6
    -3 -5 3 60.1
    3 -5 -3 59.27
    3 -5 -3 59.63
    3 -5 -3 59.44
    -5 5 5 18.21
    5 5 -5 17.71
    5 5 -5 17.75
    5 -5 -5 18.12
    -7 5 7 21.01
    7 5 -7 20.09
    7 5 -7 21.82
    7 -5 -7 21.25
    -7 -5 7 21.74
    9 5 -9 34.19
    -9 5 9 32.83
    9 5 -9 32.78
    -9 -5 9 33.75
    9 -5 -9 34.17
    11 5 -11 26.68
    -11 5 11 26.76
    11 5 -11 26.86
    -11 -5 11 27.69
    11 -5 -11 26.74
    13 5 -13 29
    13 5 -13 29.48
    -13 5 13 26.33
    -13 -5 13 27.89
    13 -5 -13 28.25
    -15 5 15 27.64
    15 5 -15 28.19
    -15 -5 15 27.83
    15 -5 -15 24.89
    17 5 -17 24.7
    -17 5 17 22.2
    17 -5 -17 17.52
    -17 -5 17 16.31
    0 6 0 58.56
    0 6 0 60.24
    0 -6 0 60.32
    -2 6 2 11.67
    2 6 -2 12.84
    2 6 -2 11.6
    -2 6 2 11.48
    -2 -6 2 11.99
    2 -6 -2 11.97
    -4 6 4 17.75
    4 6 -4 17.5
    4 6 -4 17.59
    4 -6 -4 18.11
    -6 6 6 12.65
    6 6 -6 12.79
    6 6 -6 13.2
    6 -6 -6 12
    -6 -6 6 12.91
    8 6 -8 0.43
    8 6 -8 0.59
    -8 6 8 1.04
    8 -6 -8 0.47
    -8 -6 8 0.75
    10 6 -10 0.65
    -10 6 10 0.5
    10 6 -10 0.42
    10 -6 -10 0.61
    -10 -6 10 0.67
    12 6 -12 0.38
    -12 6 12 0.09
    12 6 -12 -0.09
    12 -6 -12 0.53
    -12 -6 12 0.43
    14 6 -14 3.63
    -14 6 14 3.14
    14 -6 -14 3.33
    -14 -6 14 3.82
    16 6 -16 1.35
    -16 6 16 0.19
    16 -6 -16 0.9
    -16 -6 16 1.82
    -18 6 18 0.65
    18 6 -18 0.64
    18 -6 -18 -0.74
    -1 7 1 12.56
    1 7 -1 13.13
    -1 7 1 12.89
    1 7 -1 10.85
    1 -7 -1 12.52
    -1 -7 1 12.51
    -3 7 3 2.33
    3 7 -3 1.5
    3 7 -3 1.95
    3 -7 -3 2.77
    3 -7 -3 2.03
    -3 -7 3 2.52
    -5 7 5 0.5
    5 7 -5 0.78
    5 7 -5 0.22
    -5 -7 5 0.32
    5 -7 -5 -0.13
    -7 7 7 4.27
    7 7 -7 4.63
    7 7 -7 4.67
    -7 -7 7 5.44
    7 -7 -7 4.74
    -9 7 9 3.65
    9 7 -9 3.87
    9 7 -9 4.12
    9 -7 -9 3.4
    -9 -7 9 4.23
    -11 7 11 7.47
    11 7 -11 8.87
    11 7 -11 8.42
    -11 -7 11 8.85
    11 -7 -11 7.75
    13 7 -13 18.44
    -13 7 13 18.32
    -13 -7 13 17.27
    13 -7 -13 18.79
    -15 7 15 14.5
    15 7 -15 12.6
    -15 -7 15 11.19
    15 -7 -15 14.54
    -17 7 17 6.83
    17 7 -17 8.42
    17 -7 -17 6.03
    -17 -7 17 6.64
    0 8 0 6.94
    0 8 0 7.53
    0 -8 0 8.36
    -2 8 2 54.68
    2 8 -2 51.21
    -2 8 2 52.29
    2 8 -2 53.72
    -2 -8 2 55.8
    2 -8 -2 56.06
    -4 8 4 13.38
    4 8 -4 12.11
    4 8 -4 13.13
    -4 -8 4 14.69
    4 -8 -4 12.79
    4 -8 -4 12.72
    -6 8 6 55.89
    6 8 -6 56.91
    6 8 -6 55.09
    6 -8 -6 55.14
    -6 -8 6 53.37
    8 8 -8 2.44
    -8 8 8 1.83
    8 8 -8 2.97
    -8 -8 8 2.59
    8 -8 -8 2.27
    10 8 -10 10.87
    10 8 -10 10.83
    -10 8 10 13.71
    -10 -8 10 12.8
    10 -8 -10 11.71
    -12 8 12 6.91
    12 8 -12 8.65
    12 -8 -12 9.99
    -12 -8 12 7.84
    -14 8 14 5.78
    14 8 -14 5.37
    14 -8 -14 4.63
    -14 -8 14 6.22
    -16 8 16 1.94
    16 8 -16 4.16
    -16 -8 16 4.04
    16 -8 -16 1.45
    -18 8 18 0.68
    -18 -8 18 0.52
    18 -8 -18 0.02
    1 9 -1 0.19
    -1 9 1 -0.09
    1 9 -1 -0.28
    -1 9 1 0.14
    1 -9 -1 0.16
    -1 -9 1 0.51
    3 9 -3 0.4
    3 9 -3 1.64
    -3 9 3 0.96
    3 -9 -3 0.72
    -3 -9 3 1.35
    3 -9 -3 1.49
    -5 9 5 1.73
    5 9 -5 1.67
    5 9 -5 0.59
    -5 -9 5 0.97
    5 -9 -5 1.73
    -7 9 7 0.2
    7 9 -7 0.33
    7 9 -7 -0.19
    7 -9 -7 0.28
    -7 -9 7 0.65
    -9 9 9 3.25
    9 9 -9 3.22
    9 -9 -9 3.47
    -9 -9 9 1.81
    -11 9 11 3.19
    11 9 -11 3.75
    11 -9 -11 3.41
    -11 -9 11 2.44
    13 9 -13 6.74
    -13 9 13 6.34
    13 -9 -13 4.16
    -13 -9 13 4.78
    -15 9 15 0.45
    15 9 -15 2.41
    -15 -9 15 0.43
    15 -9 -15 2.64
    -17 9 17 6.41
    17 9 -17 5.37
    17 -9 -17 3.99
    -17 -9 17 1.95
    0 10 0 28.59
    0 10 0 31.31
    0 -10 0 30.9
    2 10 -2 43.58
    -2 10 2 43.95
    -2 10 2 46.11
    2 10 -2 46.61
    -2 -10 2 44.07
    2 -10 -2 45.26
    4 10 -4 55.98
    4 10 -4 57.23
    -4 10 4 57.61
    4 -10 -4 55.38
    -4 -10 4 53.62
    4 -10 -4 55.54
    6 10 -6 33.53
    -6 10 6 32.23
    6 10 -6 30.91
    6 -10 -6 29.86
    -6 -10 6 31.79
    8 10 -8 67.48
    -8 10 8 68.56
    8 -10 -8 66.73
    -8 -10 8 66.14
    -10 10 10 28.18
    10 10 -10 25.21
    10 -10 -10 22.57
    -10 -10 10 21.08
    -12 10 12 1.33
    12 10 -12 1.83
    -12 -10 12 2.65
    12 -10 -12 1.35
    14 10 -14 6.62
    -14 10 14 6.2
    -14 -10 14 5.48
    14 -10 -14 8.07
    -16 10 16 -0.01
    16 10 -16 2.66
    -16 -10 16 0.54
    16 -10 -16 1.13
    -1 11 1 2.6
    1 11 -1 2.11
    1 11 -1 2.09
    -1 11 1 3.04
    -1 -11 1 2.33
    1 -11 -1 2.74
    -3 11 3 16.6
    3 11 -3 19.33
    3 11 -3 17.96
    3 -11 -3 17.65
    3 -11 -3 19.09
    -3 -11 3 17.98
    5 11 -5 0.11
    5 11 -5 0.33
    -5 11 5 0.52
    -5 -11 5 -0.01
    5 -11 -5 0.59
    -7 11 7 11.43
    7 11 -7 10.06
    7 -11 -7 8.02
    -7 -11 7 9.78
    -9 11 9 1.68
    9 11 -9 3.13
    9 -11 -9 2.8
    -9 -11 9 4.39
    -11 11 11 0.43
    11 11 -11 0.07
    -11 -11 11 -0.61
    11 -11 -11 0.14
    -13 11 13 2.69
    13 11 -13 1.73
    -13 -11 13 1.82
    13 -11 -13 2.16
    -15 11 15 0.35
    15 11 -15 1.07
    15 -11 -15 0.95
    -15 -11 15 1.63
    -17 -11 17 0.48
    0 12 0 16.32
    0 12 0 16.61
    0 -12 0 17.43
    -2 12 2 25.72
    2 12 -2 22.06
    2 12 -2 21.02
    -2 12 2 23.39
    -2 -12 2 23.64
    2 -12 -2 24.05
    4 12 -4 23.9
    -4 12 4 23.91
    4 12 -4 24.83
    4 -12 -4 24.25
    4 -12 -4 24.58
    -4 -12 4 23.37
    -6 12 6 21.95
    6 12 -6 21.65
    -6 -12 6 21.25
    6 -12 -6 19.7
    8 12 -8 10.96
    -8 12 8 11.88
    8 -12 -8 14.68
    -8 -12 8 13.02
    -10 12 10 9.87
    10 12 -10 14.9
    -10 -12 10 12.79
    10 -12 -10 12.19
    -12 12 12 13.68
    12 12 -12 12.7
    12 -12 -12 13.33
    -12 -12 12 9.75
    14 12 -14 6.14
    -14 12 14 5.68
    -14 -12 14 5.32
    14 -12 -14 7.68
    -16 12 16 3.64
    -16 -12 16 3.48
    16 -12 -16 0.11
    -1 13 1 0.04
    -1 13 1 0.39
    1 13 -1 0.72
    1 13 -1 0.27
    -1 -13 1 0.16
    1 -13 -1 0.37
    3 13 -3 5.94
    3 13 -3 5.66
    -3 13 3 5.41
    3 -13 -3 5.61
    3 -13 -3 6.98
    -3 -13 3 6.36
    -5 13 5 3.69
    5 13 -5 3.66
    5 -13 -5 2.78
    -5 -13 5 2.19
    7 13 -7 -0.01
    -7 13 7 -0.21
    -7 -13 7 0.47
    7 -13 -7 0.31
    -9 13 9 1.1
    9 13 -9 0.33
    -9 -13 9 0.27
    9 -13 -9 0.51
    -11 13 11 0.31
    11 13 -11 0.81
    -11 -13 11 1.35
    11 -13 -11 0.39
    -13 13 13 2.14
    13 13 -13 0.7
    13 -13 -13 0.19
    -13 -13 13 -0.2
    -15 13 15 1.37
    15 -13 -15 -0.11
    -15 -13 15 0.57
    0 14 0 8.58
    0 14 0 9.08
    0 -14 0 8.29
    -2 14 2 20.02
    2 14 -2 20.22
    2 14 -2 19.15
    -2 14 2 21.2
    -2 -14 2 18.08
    2 -14 -2 20.27
    -4 14 4 7.53
    4 14 -4 7.22
    4 -14 -4 7.76
    -4 -14 4 6.25
    -6 14 6 27.05
    6 14 -6 27.53
    -6 -14 6 26.36
    6 -14 -6 28.44
    -8 14 8 9.97
    8 14 -8 9.43
    -8 -14 8 9.06
    8 -14 -8 8.13
    -10 14 10 11.82
    10 14 -10 13.01
    -10 -14 10 10.62
    10 -14 -10 9.92
    -12 14 12 1.39
    12 14 -12 2.26
    -12 -14 12 1.23
    12 -14 -12 2.38
    -14 14 14 1.5
    14 14 -14 2.3
    14 -14 -14 0.83
    -14 -14 14 2.78
    1 15 -1 2.35
    -1 15 1 1.73
    -1 15 1 2.39
    1 15 -1 2.36
    -1 -15 1 2.58
    1 -15 -1 1.47
    -3 15 3 0.85
    3 15 -3 -0.31
    -3 -15 3 0.39
    3 -15 -3 0.68
    5 15 -5 1.67
    -5 15 5 2.9
    -5 -15 5 2.79
    5 -15 -5 4.57
    -7 15 7 -0.23
    7 15 -7 0.69
    -7 -15 7 -0.12
    7 -15 -7 0.25
    -9 15 9 1.41
    9 15 -9 0.8
    -9 -15 9 1.33
    9 -15 -9 1.96
    -11 15 11 0.17
    11 15 -11 1.38
    -11 -15 11 0.31
    11 -15 -11 -0.01
    13 15 -13 2.11
    -13 15 13 -0.62
    -13 -15 13 2.66
    13 -15 -13 -0.91
    0 16 0 18.04
    0 16 0 18.11
    0 -16 0 18.23
    -2 16 2 43.64
    2 16 -2 43.86
    -2 16 2 41.74
    -2 -16 2 42.51
    -4 16 4 18.21
    4 16 -4 19.33
    4 -16 -4 21.02
    -4 -16 4 19.17
    6 16 -6 18.92
    -6 16 6 18.98
    6 -16 -6 20.98
    -6 -16 6 17
    8 16 -8 11.38
    -8 16 8 9.79
    -8 -16 8 9.15
    8 -16 -8 7.87
    -10 16 10 6.91
    10 16 -10 4.77
    10 -16 -10 7.51
    -10 -16 10 5.83
    -12 16 12 0.99
    12 16 -12 2.13
    12 -16 -12 1.84
    -12 -16 12 3.63
    1 17 -1 1.32
    -1 17 1 1.57
    -1 17 1 1.33
    -1 -17 1 2.15
    -3 17 3 0.21
    3 17 -3 0.8
    -3 -17 3 -0.08
    3 -17 -3 0.66
    -5 17 5 0.27
    5 17 -5 -0.35
    5 -17 -5 -0.37
    -5 -17 5 0.63
    7 17 -7 0.29
    -7 17 7 0.33
    7 -17 -7 -1.1
    -7 -17 7 -0.3
    9 17 -9 0.85
    -9 17 9 0.22
    9 -17 -9 1.94
    -9 -17 9 1.27
    11 17 -11 2.64
    -11 17 11 3.05
    -11 -17 11 4.72
    11 -17 -11 1.9
    0 18 0 27.25
    -2 18 2 21.44
    2 18 -2 21.32
    -2 -18 2 21.03
    2 -18 -2 19.09
    4 18 -4 18.85
    -4 18 4 17.82
    4 -18 -4 17.56
    -4 -18 4 20.26
    6 18 -6 13.91
    -6 18 6 12.69
    6 -18 -6 12.36
    -6 -18 6 15.49
    8 18 -8 6.93
    -8 18 8 4.39
    8 -18 -8 5.38
    -8 -18 8 4.46
    -10 18 10 8.81
    10 18 -10 6.54
    -10 -18 10 8.87
    10 -18 -10 4.23
    1 19 -1 -0.69
    1 -19 -1 0.68
    -3 19 3 2.37
    3 19 -3 1.95
    3 -19 -3 1.57
    -3 -19 3 2.24
    -5 19 5 0.84
    5 19 -5 0.67
    5 -19 -5 1.85
    -5 -19 5 1.54
    -7 19 7 -0.21
    7 19 -7 0.65
    -7 -19 7 -0.1
    7 -19 -7 -1.06
    9 19 -9 -0.52
    -9 19 9 -0.84
    9 -19 -9 -1.06
    -9 -19 9 1.82
    0 20 0 7.79
    2 20 -2 9.72
    2 -20 -2 7.88
    -4 20 4 6.81
    4 20 -4 6.06
    4 -20 -4 6.13
    -4 -20 4 7.85
    6 20 -6 4.43
    -6 20 6 2.77
    6 -20 -6 4.56
    -6 -20 6 5.2
    -8 20 8 1.63
    8 20 -8 2.28
    8 -20 -8 4.37
    -8 -20 8 2.41
    1 21 -1 1.81
    1 -21 -1 0.45
    3 21 -3 0
    3 -21 -3 1.12
    5 21 -5 7.54
    -5 -21 5 13.24
    5 -21 -5 9.87
    -7 21 7 2.86
    7 21 -7 1.83
    -7 -21 7 4.68
    0 -22 0 0.3
    2 22 -2 0.34
    2 -22 -2 -0.66
    4 22 -4 0.37
    18 0 -17 0.12
    16 0 -15 0.28
    -16 0 15 0.11
    14 0 -13 0.43
    -14 0 13 -0.07
    -12 0 11 0.65
    12 0 -11 0.74
    -12 0 11 0.13
    10 0 -9 0.61
    -10 0 9 -0.38
    -10 0 9 -0.23
    -8 0 7 0.25
    8 0 -7 0.22
    -8 0 7 -0.09
    -6 0 5 -0.19
    -6 0 5 -0.02
    6 0 -5 0.12
    -4 0 3 0.12
    4 0 -3 0.45
    -4 0 3 -0.15
    -2 0 1 -0.04
    -2 0 1 0
    2 0 -1 0.07
    2 0 -1 0.09
    2 0 -1 0
    0 0 1 0.02
    0 0 -1 -0.03
    0 0 -1 0.01
    0 0 1 -0.05
    -2 0 3 -0.06
    2 0 -3 0.06
    -2 0 3 -0.07
    2 0 -3 -0.02
    4 0 -5 -0.02
    -4 0 5 -0.12
    -4 0 5 -0.03
    6 0 -7 0.04
    -6 0 7 -0.14
    -6 0 7 0.12
    8 0 -9 0.1
    -8 0 9 -0.01
    -8 0 9 0.16
    -10 0 11 -0.6
    -10 0 11 0.26
    10 0 -11 0.06
    12 0 -13 0.26
    -12 0 13 0.12
    -12 0 13 0.02
    -14 0 15 -0.09
    14 0 -15 0.45
    -16 0 17 -0.78
    16 0 -17 -0.17
    18 0 -19 -0.32
    -18 0 19 0.11
    19 1 -18 8.97
    19 -1 -18 8.57
    -17 1 16 3.17
    17 1 -16 4.16
    -17 -1 16 2.82
    17 -1 -16 3.57
    15 1 -14 4.26
    -15 1 14 3.48
    -15 -1 14 5.56
    15 -1 -14 4.72
    -13 1 12 -0.18
    13 1 -12 0.47
    -13 1 12 0.55
    -13 -1 12 0.76
    -13 -1 12 3.9
    13 -1 -12 0.83
    -11 1 10 2.41
    11 1 -10 2.68
    -11 1 10 2.9
    -11 -1 10 2.71
    -11 -1 10 1.29
    11 -1 -10 2.46
    -9 1 8 0.41
    -9 1 8 0.59
    9 1 -8 0.62
    -9 -1 8 0.63
    -9 -1 8 0.05
    9 -1 -8 1.1
    7 1 -6 13.63
    -7 1 6 12.95
    -7 1 6 12.1
    -7 -1 6 13.24
    -7 -1 6 13.09
    7 -1 -6 12.02
    -5 1 4 46.2
    -5 1 4 47.62
    5 1 -4 46.92
    5 -1 -4 47.24
    -5 -1 4 45.26
    -5 -1 4 44.73
    -3 1 2 42.05
    -3 1 2 40.8
    3 1 -2 41.35
    3 -1 -2 40.5
    -3 -1 2 41.35
    3 -1 -2 39.08
    -3 -1 2 40.72
    -1 1 0 246.57
    -1 1 0 252.47
    1 1 0 248.17
    -1 -1 0 243.04
    -1 -1 0 242.94
    1 -1 0 246.62
    1 -1 0 230.5
    1 -1 0 241.54
    -1 1 2 268.62
    -1 1 2 284.64
    1 1 -2 273.93
    -1 1 2 252.42
    1 1 -2 275.54
    1 1 -2 288.67
    -1 -1 2 281.98
    1 -1 -2 278.96
    -1 -1 2 284.95
    1 -1 -2 267.86
    1 -1 -2 285.63
    -1 -1 2 278.61
    -3 1 4 136.4
    -3 1 4 130.39
    3 1 -4 133.81
    -3 -1 4 133.41
    3 -1 -4 131.08
    -3 -1 4 136.2
    5 1 -6 233.19
    -5 1 6 227.5
    -5 1 6 240.93
    -5 -1 6 238.67
    5 -1 -6 233.72
    -5 -1 6 232.22
    -7 1 8 154.05
    -7 1 8 150.81
    7 1 -8 147.91
    7 -1 -8 152.89
    -7 -1 8 149.59
    -7 -1 8 153.02
    -9 1 10 157.01
    9 1 -10 153.66
    -9 1 10 154.14
    -9 -1 10 154.95
    9 -1 -10 160.04
    -9 -1 10 153.68
    -11 1 12 107.55
    11 1 -12 101.79
    -11 1 12 102.69
    -11 -1 12 105.66
    11 -1 -12 103.45
    -11 -1 12 99.78
    -13 1 14 73.68
    13 1 -14 75.59
    13 -1 -14 78.09
    -13 -1 14 75.01
    -13 -1 14 77.21
    -15 1 16 24.47
    15 1 -16 23.43
    -15 -1 16 25.87
    15 -1 -16 28.2
    17 1 -18 23.71
    -17 1 18 25.03
    -17 -1 18 24.02
    17 -1 -18 21.93
    19 1 -20 15.84
    19 -1 -20 12.36
    18 2 -17 4.48
    -18 2 17 6.39
    18 -2 -17 5.56
    16 2 -15 8.11
    -16 2 15 10.13
    16 -2 -15 10.66
    -16 -2 15 9.72
    -14 2 13 3.21
    14 2 -13 2.95
    -14 -2 13 3.4
    14 -2 -13 4.45
    -14 -2 13 3.24
    12 2 -11 49.31
    -12 2 11 49.31
    -12 2 11 49.38
    -12 -2 11 49.3
    -12 -2 11 47.14
    12 -2 -11 48.88
    -10 2 9 48.63
    10 2 -9 48.91
    -10 2 9 47.58
    10 -2 -9 48.91
    -10 -2 9 46.59
    -10 -2 9 46.54
    -8 2 7 135.26
    8 2 -7 134.46
    -8 2 7 136.48
    8 -2 -7 139.11
    -8 -2 7 137.14
    -8 -2 7 135.94
    -6 2 5 15.95
    6 2 -5 15.71
    -6 2 5 16.97
    -6 -2 5 16.35
    6 -2 -5 17
    -6 -2 5 15.61
    4 2 -3 18.05
    -4 2 3 17.77
    -4 2 3 19.36
    -4 -2 3 18.4
    4 -2 -3 18.61
    -4 -2 3 18.96
    4 -2 -3 18.14
    2 2 -1 19.06
    -2 2 1 19.05
    2 2 -1 19.66
    2 2 -1 18.97
    2 -2 -1 19.61
    -2 -2 1 18.74
    0 2 -1 71.01
    0 2 1 72.89
    0 2 -1 73.14
    0 2 1 72.57
    0 -2 1 72
    0 -2 -1 72.55
    0 -2 1 73.36
    0 -2 -1 73.35
    2 2 -3 45.75
    2 2 -3 43.74
    -2 2 3 44.46
    2 -2 -3 46.23
    -2 -2 3 45.85
    2 -2 -3 44.7
    -4 2 5 33.86
    4 2 -5 34.17
    -4 2 5 33.23
    4 -2 -5 32.92
    -4 -2 5 33.55
    -4 -2 5 33.02
    -6 2 7 40.18
    -6 2 7 39.13
    6 2 -7 39.27
    -6 -2 7 40.5
    6 -2 -7 40.01
    -6 -2 7 41.21
    8 2 -9 2.28
    -8 2 9 2.41
    -8 2 9 2.71
    -8 -2 9 1.99
    8 -2 -9 2.41
    -8 -2 9 2.29
    -10 2 11 18.05
    -10 2 11 16.41
    10 2 -11 16.39
    -10 -2 11 17.67
    -10 -2 11 16.83
    10 -2 -11 16.49
    -12 2 13 4.42
    -12 2 13 1.43
    12 2 -13 2.66
    -12 -2 13 3.31
    -12 -2 13 2.62
    12 -2 -13 2.89
    14 2 -15 14.05
    -14 2 15 12.3
    -14 -2 15 12.19
    -14 -2 15 11.24
    14 -2 -15 11.32
    16 2 -17 0.12
    -16 2 17 0.28
    -16 -2 17 0.38
    16 -2 -17 0.09
    -18 2 19 2.63
    18 2 -19 2.59
    18 -2 -19 3.85
    -19 3 18 1.21
    19 3 -18 0.77
    19 -3 -18 0.15
    17 3 -16 0.07
    -17 3 16 1.33
    17 -3 -16 0.36
    15 3 -14 0.54
    -15 3 14 0.38
    -15 -3 14 -0.34
    -15 -3 14 1.04
    15 -3 -14 -0.18
    -13 3 12 0.64
    13 3 -12 0.92
    -13 -3 12 0.23
    -13 -3 12 0.93
    13 -3 -12 0.28
    -11 3 10 0.18
    11 3 -10 -0.37
    -11 3 10 0.44
    -11 -3 10 -0.09
    -11 -3 10 0.49
    11 -3 -10 0.2
    9 3 -8 9.05
    -9 3 8 8.39
    -9 3 8 7.8
    -9 -3 8 7.88
    -9 -3 8 8.5
    9 -3 -8 8.56
    7 3 -6 1.88
    -7 3 6 2.27
    -7 3 6 1.87
    7 -3 -6 1.37
    -7 -3 6 2.29
    -7 -3 6 2.21
    -5 3 4 0.48
    5 3 -4 0.22
    -5 3 4 0.24
    -5 -3 4 0.18
    5 -3 -4 0.74
    5 -3 -4 0.21
    -5 -3 4 -0.15
    -3 3 2 18.7
    3 3 -2 19.73
    3 3 -2 19.36
    3 3 -2 20.27
    -3 -3 2 20.15
    -1 3 0 65.71
    -1 3 0 68.67
    -1 3 0 65.75
    1 3 0 66.01
    -1 -3 0 66.93
    -1 -3 0 68.06
    1 -3 0 67.6
    -1 3 2 49.75
    -1 3 2 48.52
    1 3 -2 49.85
    1 3 -2 49
    1 -3 -2 49.48
    1 -3 -2 50.74
    3 3 -4 102.45
    3 3 -4 98.17
    -3 3 4 100.96
    -3 3 4 101.19
    3 -3 -4 101.71
    3 -3 -4 102.77
    -3 -3 4 102.86
    -5 3 6 146.13
    -5 3 6 152.85
    5 3 -6 150.85
    5 -3 -6 153.42
    -5 -3 6 151.55
    -5 -3 6 149.76
    -7 3 8 79.78
    -7 3 8 79.15
    7 3 -8 80.78
    -7 -3 8 81.15
    7 -3 -8 79.66
    -7 -3 8 82.02
    -9 3 10 79.87
    -9 3 10 80.08
    9 3 -10 81.17
    -9 -3 10 79.41
    9 -3 -10 82.34
    -9 -3 10 80.19
    11 3 -12 10.83
    -11 3 12 10.39
    -11 3 12 8.24
    -11 -3 12 10.53
    11 -3 -12 12.07
    -11 -3 12 9.69
    13 3 -14 28.12
    -13 3 14 24.68
    13 -3 -14 31.4
    -13 -3 14 27.19
    -13 -3 14 28.96
    15 3 -16 25.67
    -15 3 16 29.69
    -15 -3 16 26.53
    -15 -3 16 28.1
    15 -3 -16 25.14
    17 3 -18 13.3
    -17 3 18 13.45
    17 -3 -18 12.4
    -19 3 20 6.06
    19 -3 -20 11.06
    18 4 -17 17.44
    -18 4 17 16.84
    18 -4 -17 17.62
    16 4 -15 25.4
    -16 4 15 28.37
    -16 -4 15 23.21
    16 -4 -15 23.96
    14 4 -13 40.71
    -14 4 13 41.51
    -14 -4 13 40.75
    -14 -4 13 40.75
    14 -4 -13 43.41
    12 4 -11 78.88
    -12 4 11 81.19
    12 -4 -11 77.72
    -12 -4 11 79.39
    -12 -4 11 80.54
    10 4 -9 110.76
    -10 4 9 108.38
    -10 4 9 106.02
    -10 -4 9 111.51
    -10 -4 9 107.45
    10 -4 -9 106.67
    -8 4 7 66.34
    8 4 -7 66.77
    -8 4 7 65.08
    8 -4 -7 65.1
    -8 -4 7 66.86
    -8 -4 7 65.43
    6 4 -5 378.82
    6 4 -5 377.85
    -6 4 5 363.63
    -6 -4 5 380.08
    6 -4 -5 385.24
    4 4 -3 346.9
    -4 4 3 353.02
    4 4 -3 353.01
    4 -4 -3 355.34
    -4 -4 3 350.45
    2 4 -1 48.56
    -2 4 1 51.37
    -2 4 1 52.24
    2 4 -1 48.78
    -2 -4 1 52.46
    -2 -4 1 53.49
    2 -4 -1 50.46
    2 -4 -1 50.29
    0 4 -1 49.71
    0 4 -1 44.95
    0 4 1 48.87
    0 4 1 49.34
    0 -4 1 49.38
    0 -4 -1 49.99
    -2 4 3 95.89
    2 4 -3 96.34
    2 4 -3 93.38
    -2 4 3 95.08
    2 -4 -3 95.45
    2 -4 -3 94.3
    2 -4 -3 92.91
    -4 4 5 85.97
    4 4 -5 86.88
    4 4 -5 86.12
    -4 4 5 85.39
    4 -4 -5 84.69
    -4 -4 5 88.39
    4 -4 -5 87.74
    6 4 -7 103.16
    6 4 -7 106.19
    -6 4 7 104.9
    -6 4 7 103.75
    6 -4 -7 107.32
    -6 -4 7 108.29
    8 4 -9 37.7
    -8 4 9 37.25
    -8 4 9 40.77
    -8 -4 9 39.21
    8 -4 -9 41.37
    -8 -4 9 37.88
    10 4 -11 1.22
    -10 4 11 1.02
    -10 4 11 2.16
    -10 -4 11 1.83
    -10 -4 11 1.24
    10 -4 -11 1.69
    -12 4 13 19.5
    12 4 -13 20.15
    12 -4 -13 20.79
    -12 -4 13 20.17
    -12 -4 13 18.61
    14 4 -15 3.71
    -14 4 15 1.91
    14 -4 -15 2.89
    -14 -4 15 2.46
    16 4 -17 1.8
    -16 4 17 -0.65
    16 -4 -17 -0.43
    -16 -4 17 0.39
    18 4 -19 0.82
    -18 4 19 -0.35
    18 -4 -19 -0.36
    -19 5 18 0.02
    19 5 -18 2.08
    19 -5 -18 0.16
    -17 5 16 -0.11
    17 5 -16 1.24
    17 -5 -16 0.34
    -17 -5 16 1.36
    15 5 -14 0.29
    -15 5 14 1.12
    -15 -5 14 0.22
    15 -5 -14 0.43
    13 5 -12 7.28
    13 5 -12 6.93
    -13 5 12 6.02
    13 -5 -12 5.42
    -13 -5 12 4.9
    11 5 -10 0.61
    -11 5 10 1.1
    11 5 -10 1.36
    -11 -5 10 0.82
    11 -5 -10 2.55
    9 5 -8 8
    9 5 -8 8.12
    -9 5 8 7.24
    -9 -5 8 9.29
    9 -5 -8 9.36
    7 5 -6 2.39
    -7 5 6 2.55
    7 5 -6 2.5
    7 -5 -6 2.43
    -7 -5 6 3.51
    5 5 -4 2.44
    5 5 -4 3.01
    -5 5 4 2.44
    5 -5 -4 2.6
    -5 -5 4 3.06
    3 5 -2 1.15
    -3 5 2 0.89
    -3 5 2 1.35
    3 5 -2 0.88
    -3 -5 2 1.11
    3 -5 -2 0.58
    3 -5 -2 1.17
    1 5 0 15.58
    1 5 0 15.03
    -1 5 0 15.06
    -1 5 0 16.5
    1 -5 0 16.49
    -1 -5 0 15.84
    1 5 -2 16.06
    1 5 -2 16.6
    -1 5 2 17.22
    -1 5 2 17.95
    -1 -5 2 16.42
    1 -5 -2 17.79
    -3 5 4 116.15
    3 5 -4 117.32
    3 5 -4 116.22
    3 -5 -4 115.19
    3 -5 -4 113.71
    3 -5 -4 113.63
    5 5 -6 43.61
    5 5 -6 41.79
    -5 5 6 42.17
    -5 -5 6 42.27
    5 -5 -6 41.88
    7 5 -8 1.21
    7 5 -8 1.27
    -7 5 8 1.02
    -7 -5 8 0.82
    7 -5 -8 1.45
    -9 5 10 53.27
    9 5 -10 50.68
    -9 5 10 49.59
    9 5 -10 52.75
    -9 -5 10 50.51
    9 -5 -10 49.8
    11 5 -12 0.38
    -11 5 12 0.62
    11 5 -12 0.58
    -11 -5 12 1.34
    11 -5 -12 1.06
    13 5 -14 3.28
    13 5 -14 2.85
    -13 5 14 2.96
    -13 -5 14 2.88
    13 -5 -14 2.01
    -15 5 16 4.6
    15 5 -16 5.35
    15 -5 -16 4.69
    -15 -5 16 6.56
    17 5 -18 3.06
    -17 5 18 1.77
    17 -5 -18 3.19
    18 6 -17 17.14
    -18 6 17 16.49
    18 -6 -17 13.95
    -16 6 15 29.83
    16 6 -15 30.62
    16 -6 -15 30.54
    -16 -6 15 27.72
    14 6 -13 76.83
    -14 6 13 75.27
    14 -6 -13 74.31
    -14 -6 13 70.03
    12 6 -11 53.27
    12 6 -11 56.85
    -12 6 11 52.9
    12 -6 -11 52.62
    -12 -6 11 51.22
    -10 6 9 91.01
    10 6 -9 91.03
    10 6 -9 89.79
    -10 -6 9 93.17
    10 -6 -9 92.21
    -8 6 7 102.48
    8 6 -7 103.47
    8 6 -7 101.3
    8 -6 -7 104.19
    -8 -6 7 100.9
    6 6 -5 126.76
    -6 6 5 131.57
    6 6 -5 126.71
    -6 -6 5 130.91
    6 -6 -5 136.49
    4 6 -3 153.11
    4 6 -3 152.94
    -4 6 3 155.05
    4 -6 -3 153.45
    -4 -6 3 151.1
    2 6 -1 166.77
    2 6 -1 147.89
    -2 6 1 170.04
    -2 6 1 163.64
    -2 -6 1 161.33
    2 -6 -1 165.74
    0 6 1 76.34
    0 6 -1 67.79
    0 6 1 77.74
    0 6 -1 77.83
    0 -6 -1 77.02
    0 -6 1 73.38
    -2 6 3 113.3
    -2 6 3 117.15
    2 6 -3 116.03
    2 6 -3 116.38
    -2 -6 3 116.96
    2 -6 -3 116.34
    4 6 -5 40.24
    -4 6 5 41.99
    4 6 -5 42.53
    -4 -6 5 39.22
    4 -6 -5 40.25
    4 -6 -5 39.84
    4 -6 -5 40.53
    -6 6 7 13.8
    6 6 -7 13.4
    6 6 -7 12.26
    -6 -6 7 12.53
    6 -6 -7 12.96
    -8 6 9 17.58
    8 6 -9 18.86
    8 6 -9 19.16
    8 -6 -9 17.68
    -8 -6 9 17.52
    10 6 -11 0.06
    10 6 -11 0.42
    -10 6 11 0.2
    10 -6 -11 0.12
    -10 -6 11 0.92
    12 6 -13 2.47
    -12 6 13 2.48
    12 6 -13 1.82
    12 -6 -13 1.87
    -12 -6 13 1.56
    14 6 -15 0.57
    -14 6 15 -0.3
    -14 -6 15 1.2
    14 -6 -15 -0.35
    -16 6 17 0.64
    16 6 -17 0.72
    -16 -6 17 0.03
    16 -6 -17 -0.51
    -18 6 19 0.36
    18 -6 -19 -0.55
    -17 7 16 0.76
    17 7 -16 1.3
    -17 -7 16 1.18
    17 -7 -16 -0.57
    15 7 -14 1.39
    -15 7 14 1.33
    15 -7 -14 1.33
    -15 -7 14 0.93
    -13 7 12 0.82
    13 7 -12 0.73
    13 -7 -12 0.4
    -13 -7 12 -0.26
    11 7 -10 1.47
    -11 7 10 1.06
    -11 -7 10 1.78
    11 -7 -10 1.36
    9 7 -8 9.46
    -9 7 8 9.77
    9 7 -8 10.06
    -9 -7 8 10.5
    9 -7 -8 9.99
    -7 7 6 1.55
    7 7 -6 3.25
    7 7 -6 3.64
    7 -7 -6 3.06
    -7 -7 6 2
    5 7 -4 17.41
    5 7 -4 17.94
    -5 7 4 17.65
    5 -7 -4 17.55
    -5 -7 4 18.69
    3 7 -2 3.23
    -3 7 2 3.61
    3 7 -2 2.78
    -3 -7 2 3.58
    3 -7 -2 3.92
    3 -7 -2 3.42
    1 7 0 12.9
    -1 7 0 12.2
    -1 7 0 11.27
    1 7 0 12.15
    1 -7 0 11.98
    -1 -7 0 12.94
    1 7 -2 0.06
    -1 7 2 -0.04
    1 7 -2 0.25
    -1 7 2 0.34
    1 -7 -2 0.07
    -1 -7 2 0.29
    3 7 -4 0.41
    3 7 -4 0.72
    -3 7 4 0.85
    3 -7 -4 0.44
    3 -7 -4 0.57
    -3 -7 4 0.5
    5 7 -6 1.71
    5 7 -6 1.32
    -5 7 6 1.34
    5 -7 -6 1.22
    -5 -7 6 2.01
    -7 7 8 7.79
    7 7 -8 6.04
    7 7 -8 5.64
    7 -7 -8 6.35
    -7 -7 8 5.49
    9 7 -10 0.72
    -9 7 10 -0.31
    9 7 -10 0.15
    -9 -7 10 -0.2
    9 -7 -10 -0.17
    -11 7 12 8.15
    11 7 -12 7.74
    11 7 -12 6.52
    11 -7 -12 7.75
    -11 -7 12 7.95
    13 7 -14 -0.3
    -13 7 14 0.3
    13 -7 -14 -0.02
    -13 -7 14 1.15
    -15 7 16 0.97
    15 7 -16 0.49
    -15 -7 16 0.63
    15 -7 -16 0.84
    17 7 -18 2.16
    -17 7 18 2.3
    17 -7 -18 0.62
    -17 -7 18 1.54
    18 8 -17 9.77
    -18 8 17 7.85
    18 -8 -17 7.38
    -18 -8 17 7.46
    -16 8 15 20.7
    16 8 -15 23.66
    -16 -8 15 21.93
    16 -8 -15 23.17
    14 8 -13 18.6
    -14 8 13 19.53
    -14 -8 13 18.33
    14 -8 -13 15.15
    -12 8 11 11.46
    12 8 -11 12.08
    12 -8 -11 11.25
    -12 -8 11 10.85
    10 8 -9 15.38
    -10 8 9 15.39
    10 -8 -9 14.15
    -10 -8 9 13.81
    8 8 -7 29.75
    8 8 -7 28.36
    -8 8 7 28.69
    -8 -8 7 27.2
    8 -8 -7 30.41
    -6 8 5 14.93
    6 8 -5 15.95
    6 8 -5 15.55
    6 -8 -5 15.25
    -6 -8 5 15.06
    4 8 -3 18.05
    -4 8 3 20.23
    4 8 -3 18.17
    4 -8 -3 21.24
    4 -8 -3 20.29
    -4 -8 3 19.51
    -2 8 1 45.21
    -2 8 1 50.06
    2 8 -1 48.2
    2 8 -1 47.24
    -2 -8 1 49.29
    2 -8 -1 47.8
    0 8 1 101.39
    0 8 -1 93.86
    0 8 -1 101.73
    0 8 1 97.79
    0 -8 -1 99.09
    0 -8 1 101.34
    -2 8 3 13.07
    2 8 -3 11.44
    -2 8 3 14.07
    2 8 -3 12.72
    2 -8 -3 13.08
    -2 -8 3 12.52
    4 8 -5 0.18
    4 8 -5 -0.43
    -4 8 5 -0.33
    4 -8 -5 -0.23
    -4 -8 5 0.19
    4 -8 -5 0.36
    6 8 -7 16.99
    6 8 -7 17.65
    -6 8 7 17.52
    6 -8 -7 17.53
    -6 -8 7 17.38
    8 8 -9 20.91
    -8 8 9 20.8
    8 8 -9 20.48
    -8 -8 9 20.53
    8 -8 -9 19.36
    -10 8 11 1.46
    10 8 -11 1.53
    10 8 -11 2.04
    10 -8 -11 1.82
    -10 -8 11 1.91
    -12 8 13 -0.19
    12 8 -13 0.48
    12 -8 -13 0.8
    -12 -8 13 0.64
    14 8 -15 0.92
    -14 8 15 1.12
    -14 -8 15 -0.1
    14 -8 -15 -0.33
    -16 8 17 -1.15
    16 8 -17 1.85
    -16 -8 17 -0.8
    16 -8 -17 -1.23
    -18 -8 19 0.66
    -17 9 16 1.49
    17 9 -16 3.44
    -17 -9 16 3.55
    17 -9 -16 -0.64
    -15 9 14 1.46
    15 9 -14 0.19
    -15 -9 14 0.38
    15 -9 -14 0.5
    -13 9 12 1
    13 9 -12 0.27
    -13 -9 12 1.64
    13 -9 -12 0.62
    11 9 -10 1.35
    -11 9 10 1.68
    -11 -9 10 1.04
    11 -9 -10 1.35
    -9 9 8 1.04
    9 9 -8 0
    -9 -9 8 1.36
    9 -9 -8 1.12
    -7 9 6 6.62
    7 9 -6 8
    7 9 -6 8.41
    7 -9 -6 7.08
    -7 -9 6 7.25
    -5 9 4 6.13
    5 9 -4 6.92
    5 9 -4 6.8
    -5 -9 4 6.1
    5 -9 -4 6.33
    3 9 -2 -0.07
    3 9 -2 -0.01
    -3 9 2 0.02
    3 -9 -2 0.06
    3 -9 -2 0.28
    -3 -9 2 0.34
    -1 9 0 0.01
    1 9 0 0.24
    -1 9 0 0.32
    1 9 0 0.23
    1 -9 0 0.11
    -1 -9 0 0.43
    -1 9 2 13.9
    1 9 -2 12.52
    -1 9 2 15.19
    1 9 -2 15.67
    1 -9 -2 14.18
    -1 -9 2 14.72
    3 9 -4 28.89
    -3 9 4 31.64
    3 9 -4 31.7
    3 -9 -4 30.2
    -3 -9 4 27.82
    3 -9 -4 29.91
    5 9 -6 10.63
    5 9 -6 11.16
    -5 9 6 11.49
    5 -9 -6 10.63
    -5 -9 6 9.66
    -7 9 8 26.07
    7 9 -8 25.17
    7 9 -8 22.6
    -7 -9 8 22.98
    7 -9 -8 23.51
    9 9 -10 16.09
    9 9 -10 17.79
    -9 9 10 14.74
    9 -9 -10 16.11
    -9 -9 10 15.21
    11 9 -12 12.14
    -11 9 12 10.4
    -11 -9 12 11.2
    11 -9 -12 11.69
    13 9 -14 5.86
    -13 9 14 5.71
    -13 -9 14 4.66
    13 -9 -14 4.18
    15 9 -16 14.66
    -15 9 16 12.87
    15 -9 -16 10.64
    -15 -9 16 10.69
    -17 9 18 5.69
    -17 -9 18 6.09
    17 -9 -18 5.08
    -16 10 15 13.25
    16 10 -15 16
    -16 -10 15 12.66
    16 -10 -15 10.99
    -14 10 13 4.82
    14 10 -13 3.62
    14 -10 -13 4.92
    -14 -10 13 3.55
    12 10 -11 8.76
    -12 10 11 8.42
    12 -10 -11 9.54
    -12 -10 11 8.14
    -10 10 9 14.06
    10 10 -9 11.74
    -10 -10 9 11.04
    10 -10 -9 9.7
    8 10 -7 23.2
    -8 10 7 22.01
    -8 -10 7 22.11
    8 -10 -7 24.93
    -6 10 5 1.9
    6 10 -5 2.4
    6 10 -5 2.78
    -6 -10 5 3.56
    6 -10 -5 1.14
    -4 10 3 0.39
    4 10 -3 0.06
    4 10 -3 0.14
    -4 -10 3 0.7
    4 -10 -3 0.18
    4 -10 -3 0.88
    -2 10 1 9.49
    -2 10 1 12.26
    2 10 -1 10.78
    2 10 -1 9.66
    2 -10 -1 9.73
    -2 -10 1 10.63
    0 10 1 14.1
    0 10 -1 15.87
    0 10 1 16.1
    0 10 -1 14.65
    0 -10 1 15.28
    0 -10 -1 16.06
    2 10 -3 1.26
    -2 10 3 0.6
    2 10 -3 1.59
    -2 10 3 1.27
    2 -10 -3 0.8
    -2 -10 3 1.47
    4 10 -5 1.07
    4 10 -5 1.08
    -4 10 5 1.05
    4 -10 -5 1.97
    4 -10 -5 0.88
    -4 -10 5 1.27
    6 10 -7 0.16
    6 10 -7 0.29
    -6 10 7 0.14
    6 -10 -7 1.01
    -6 -10 7 0.03
    8 10 -9 20.43
    8 10 -9 17.8
    -8 10 9 20.92
    -8 -10 9 17.43
    8 -10 -9 18.46
    -10 10 11 -0.04
    10 10 -11 0.01
    -10 -10 11 -0.57
    10 -10 -11 -0.7
    12 10 -13 1
    -12 10 13 0.79
    12 -10 -13 0.07
    -12 -10 13 -0.58
    -14 10 15 1.12
    14 10 -15 2.13
    14 -10 -15 1.25
    -14 -10 15 1.36
    -16 10 17 2.1
    16 -10 -17 -0.85
    -16 -10 17 1.75
    -17 -11 16 0.51
    15 11 -14 0.98
    -15 11 14 -0.31
    15 -11 -14 -0.02
    -15 -11 14 1.61
    13 11 -12 2.54
    -13 11 12 2.23
    13 -11 -12 2.07
    -13 -11 12 1.18
    -11 11 10 5.53
    11 11 -10 6.56
    -11 -11 10 3.53
    11 -11 -10 3.52
    9 11 -8 1.54
    -9 11 8 1.93
    9 -11 -8 0.57
    -9 -11 8 0.8
    7 11 -6 -0.37
    -7 11 6 -0.52
    -7 -11 6 0.74
    7 -11 -6 1.12
    5 11 -4 23.07
    -5 11 4 22.4
    5 11 -4 22.28
    5 -11 -4 22.04
    -5 -11 4 24.99
    -3 11 2 17.18
    3 11 -2 18.9
    3 11 -2 18.91
    3 -11 -2 18.88
    3 -11 -2 17.7
    -3 -11 2 15.96
    -1 11 0 33.92
    1 11 0 33.34
    1 11 0 33.95
    -1 11 0 34.63
    -1 -11 0 33.92
    1 -11 0 33.85
    1 11 -2 44.17
    -1 11 2 42.75
    -1 11 2 44.72
    1 11 -2 42.72
    -1 -11 2 41.91
    1 -11 -2 42.33
    3 11 -4 43.43
    -3 11 4 44.93
    3 11 -4 51
    3 -11 -4 46.65
    -3 -11 4 43.99
    3 -11 -4 44.61
    -5 11 6 18.7
    5 11 -6 18.14
    5 11 -6 17.4
    -5 -11 6 18.91
    5 -11 -6 17.29
    7 11 -8 61.15
    -7 11 8 62.01
    7 11 -8 56.49
    7 -11 -8 59.91
    -7 -11 8 57.47
    9 11 -10 27.16
    -9 11 10 26.52
    9 -11 -10 25.47
    -9 -11 10 25.6
    11 11 -12 15.64
    -11 11 12 13.23
    11 -11 -12 16.77
    -11 -11 12 15.79
    -13 11 14 19.42
    13 11 -14 18.47
    13 -11 -14 15.92
    -13 -11 14 19.68
    15 11 -16 15.84
    -15 11 16 17
    15 -11 -16 15.99
    -15 -11 16 14.24
    -16 12 15 -0.78
    16 12 -15 2.11
    -16 -12 15 -1.33
    16 -12 -15 -0.04
    -14 12 13 5.05
    14 12 -13 5.22
    14 -12 -13 4.31
    -14 -12 13 5.66
    12 12 -11 6.2
    -12 12 11 6.52
    12 -12 -11 4.46
    -12 -12 11 5.22
    10 12 -9 6.23
    -10 12 9 5.1
    -10 -12 9 5.23
    10 -12 -9 5.07
    -8 12 7 0.83
    8 12 -7 1.82
    -8 -12 7 0.53
    8 -12 -7 1.77
    -6 12 5 7
    6 12 -5 6.66
    -6 -12 5 5.51
    6 -12 -5 5.64
    -4 12 3 1.95
    4 12 -3 2.18
    4 12 -3 2.33
    4 -12 -3 1.89
    4 -12 -3 2.17
    -4 -12 3 1.16
    -2 12 1 0.25
    2 12 -1 0.92
    -2 12 1 0.4
    2 12 -1 0.51
    -2 -12 1 0.46
    2 -12 -1 0.21
    0 12 -1 -0.14
    0 12 1 0.89
    0 12 -1 0.71
    0 12 1 0.71
    0 -12 -1 0.89
    0 -12 1 0.44
    -2 12 3 1.64
    -2 12 3 1.06
    2 12 -3 2.63
    2 12 -3 0.74
    -2 -12 3 2.09
    2 -12 -3 1.49
    4 12 -5 0.93
    -4 12 5 0.79
    4 12 -5 1.86
    4 -12 -5 1.49
    -4 -12 5 1.16
    4 -12 -5 0.8
    6 12 -7 0.66
    -6 12 7 2.11
    6 12 -7 2.76
    -6 -12 7 1.59
    6 -12 -7 2.23
    -8 12 9 0.92
    8 12 -9 0.14
    8 -12 -9 0.33
    -8 -12 9 0.88
    10 12 -11 3.66
    -10 12 11 4.31
    -10 -12 11 4.86
    10 -12 -11 5.64
    12 12 -13 0.01
    -12 12 13 0.53
    12 -12 -13 0.35
    -12 -12 13 1.9
    14 12 -15 -0.47
    -14 12 15 0.13
    14 -12 -15 -1.05
    -14 -12 15 -0.27
    16 -12 -17 -0.8
    -16 -12 17 1.23
    -15 13 14 1.07
    15 13 -14 -0.09
    15 -13 -14 1.37
    -15 -13 14 2.67
    13 13 -12 1.61
    -13 13 12 1.68
    13 -13 -12 -1.06
    -13 -13 12 2.16
    11 13 -10 10.05
    -11 13 10 9.93
    -11 -13 10 10.75
    11 -13 -10 9.16
    -9 13 8 -0.44
    9 13 -8 0.17
    -9 -13 8 0.12
    9 -13 -8 -0.14
    7 13 -6 6.11
    -7 13 6 4.92
    -7 -13 6 5.96
    7 -13 -6 6.66
    5 13 -4 0.38
    -5 13 4 0.19
    -5 -13 4 0.95
    5 -13 -4 1.27
    -3 13 2 4.25
    3 13 -2 5.27
    3 13 -2 6.49
    3 -13 -2 6.28
    -3 -13 2 4.93
    3 -13 -2 4.81
    1 13 0 45.32
    -1 13 0 47.74
    -1 13 0 47.13
    1 13 0 50.3
    1 -13 0 46.7
    -1 -13 0 46.5
    1 13 -2 17.28
    1 13 -2 17.1
    -1 13 2 19.06
    -1 13 2 17.12
    1 -13 -2 17.8
    -1 -13 2 17.47
    3 13 -4 0.84
    -3 13 4 1.41
    3 13 -4 1.71
    -3 -13 4 1.35
    3 -13 -4 1.72
    -5 13 6 23.59
    5 13 -6 20.89
    5 13 -6 25.64
    5 -13 -6 21.65
    -5 -13 6 24.76
    7 13 -8 56.57
    -7 13 8 55.16
    7 -13 -8 56.54
    -7 -13 8 56.32
    9 13 -10 3.12
    -9 13 10 4.83
    -9 -13 10 3.79
    9 -13 -10 4.82
    -11 13 12 20.72
    11 13 -12 20.84
    11 -13 -12 22.19
    -11 -13 12 20.37
    13 13 -14 17.28
    -13 13 14 14
    -13 -13 14 12.78
    13 -13 -14 15.51
    -15 13 16 18.3
    15 -13 -16 19.78
    -15 -13 16 16.74
    14 14 -13 0.32
    -14 14 13 -0.49
    -14 -14 13 -0.68
    14 -14 -13 -0.5
    -12 14 11 2.63
    12 14 -11 1.87
    -12 -14 11 3.42
    12 -14 -11 3.16
    -10 14 9 1.58
    10 14 -9 3.12
    10 -14 -9 1.37
    -10 -14 9 2.45
    8 14 -7 0.94
    -8 14 7 2.13
    -8 -14 7 2.05
    8 -14 -7 1.68
    -6 14 5 2.44
    6 14 -5 2.22
    -6 -14 5 1.7
    6 -14 -5 1.89
    4 14 -3 9.22
    -4 14 3 9.66
    -4 -14 3 8.93
    4 -14 -3 9.37
    2 14 -1 13.85
    2 14 -1 11.88
    -2 14 1 7.8
    -2 14 1 10.34
    2 -14 -1 12.42
    -2 -14 1 12.18
    0 14 1 1.13
    0 14 1 0.88
    0 14 -1 0.19
    0 14 -1 0.67
    0 -14 1 0.67
    0 -14 -1 0.34
    2 14 -3 0.28
    2 14 -3 0.18
    -2 14 3 -0.48
    -2 14 3 -0.67
    2 -14 -3 0.14
    -2 -14 3 0.7
    4 14 -5 7.15
    -4 14 5 5.61
    4 14 -5 6.14
    4 -14 -5 5.48
    -4 -14 5 6.23
    6 14 -7 -0.14
    -6 14 7 0.66
    -6 -14 7 0.48
    6 -14 -7 0.02
    8 14 -9 0.69
    -8 14 9 0.54
    -8 -14 9 0.25
    8 -14 -9 0.77
    -10 14 11 0.7
    10 14 -11 1.61
    -10 -14 11 0.82
    10 -14 -11 1.07
    12 14 -13 -0.83
    -12 14 13 0.03
    -12 -14 13 -0.08
    12 -14 -13 0.95
    -14 14 15 1.6
    -14 -14 15 1.72
    14 -14 -15 -1.02
    13 15 -12 -0.38
    -13 15 12 -0.03
    -13 -15 12 0.39
    13 -15 -12 -0.61
    11 15 -10 -0.66
    -11 15 10 1.19
    11 -15 -10 2.11
    -11 -15 10 0.09
    -9 15 8 7
    9 15 -8 5.91
    9 -15 -8 7.23
    -9 -15 8 6.72
    -7 15 6 5.72
    7 15 -6 7.9
    -7 -15 6 6.8
    7 -15 -6 6.58
    -5 15 4 18.49
    5 15 -4 19.23
    5 -15 -4 18.39
    -5 -15 4 18.33
    -3 15 2 10.13
    3 15 -2 10.46
    3 -15 -2 10.91
    -3 -15 2 9
    1 15 0 10.44
    1 15 0 11.08
    -1 15 0 10.57
    -1 15 0 11.41
    1 -15 0 9.72
    -1 -15 0 12.21
    1 15 -2 27.09
    -1 15 2 24.21
    1 15 -2 25.1
    -1 15 2 26.97
    -1 -15 2 26.66
    1 -15 -2 26.12
    -3 15 4 39.93
    3 15 -4 40.05
    3 15 -4 44.27
    3 -15 -4 40.69
    -3 -15 4 40.86
    5 15 -6 19.73
    -5 15 6 18.63
    -5 -15 6 19.83
    5 -15 -6 16.81
    -7 15 8 11.86
    7 15 -8 12.74
    -7 -15 8 11.94
    7 -15 -8 13.47
    -9 15 10 13.96
    9 15 -10 14.63
    -9 -15 10 15.19
    9 -15 -10 10.32
    -11 15 12 9.8
    11 15 -12 12.26
    -11 -15 12 13.22
    11 -15 -12 15.36
    -13 15 14 12.34
    13 -15 -14 12.84
    -13 -15 14 11.96
    -12 16 11 -0.43
    12 16 -11 1.13
    -12 -16 11 0.51
    12 -16 -11 -0.2
    -10 16 9 0.1
    10 16 -9 0.05
    10 -16 -9 1.09
    -10 -16 9 -0.3
    8 16 -7 4.6
    -8 16 7 3.8
    -8 -16 7 2.9
    8 -16 -7 4.78
    -6 16 5 0.26
    6 16 -5 0.09
    6 -16 -5 0.95
    -6 -16 5 0.68
    4 16 -3 -0.05
    -4 16 3 0.22
    4 -16 -3 0.32
    -4 -16 3 -0.3
    -2 16 1 8.02
    2 16 -1 7.5
    2 -16 -1 7.28
    -2 -16 1 6.82
    0 16 1 0.14
    0 16 1 0.74
    0 16 -1 -0.04
    0 16 -1 0.39
    0 -16 1 0.54
    0 -16 -1 0.29
    -2 16 3 3.06
    -2 16 3 4.09
    2 16 -3 3.99
    -2 -16 3 2.87
    -4 16 5 1.83
    4 16 -5 1.37
    -4 -16 5 0.78
    4 -16 -5 2.5
    6 16 -7 0.08
    -6 16 7 0.79
    -6 -16 7 0.34
    6 -16 -7 -0.45
    8 16 -9 12.07
    -8 16 9 8.75
    8 -16 -9 9.23
    -8 -16 9 8.11
    -10 16 11 -0.48
    10 16 -11 -0.38
    -10 -16 11 0.74
    10 -16 -11 -0.25
    -12 16 13 -0.14
    -12 -16 13 1.02
    12 -16 -13 0.39
    -11 17 10 2.3
    11 17 -10 1.75
    11 -17 -10 3.76
    -11 -17 10 1.67
    9 17 -8 -0.15
    -9 17 8 0.51
    -9 -17 8 -0.62
    9 -17 -8 -1.04
    7 17 -6 4.29
    -7 17 6 4.42
    -7 -17 6 4.21
    7 -17 -6 2.45
    5 17 -4 2.74
    -5 17 4 3.23
    5 -17 -4 3.87
    -5 -17 4 4.17
    -3 17 2 7.83
    3 17 -2 6.27
    3 -17 -2 6.83
    -3 -17 2 5.98
    1 17 0 14.2
    -1 17 0 11.23
    -1 17 0 12.71
    -1 -17 0 13.51
    1 17 -2 9.85
    -1 17 2 11.02
    -1 17 2 9.09
    -1 -17 2 9.77
    -3 17 4 16.89
    3 17 -4 18.58
    3 -17 -4 20.5
    -3 -17 4 16.3
    -5 17 6 8.41
    5 17 -6 6.98
    -5 -17 6 10.35
    5 -17 -6 9.74
    -7 17 8 5.13
    7 17 -8 8.06
    -7 -17 8 6.81
    7 -17 -8 5.15
    9 17 -10 12.31
    9 -17 -10 14.52
    -9 -17 10 13.55
    11 17 -12 22.76
    -11 17 12 21.83
    -11 -17 12 18.29
    11 -17 -12 16.07
    -10 18 9 0.72
    10 18 -9 1.8
    -10 -18 9 2.49
    10 -18 -9 1.29
    -8 18 7 2.24
    8 18 -7 1.47
    -8 -18 7 0.5
    8 -18 -7 1.19
    6 18 -5 2.16
    -6 18 5 2.91
    6 -18 -5 3.13
    -6 -18 5 2.21
    -4 18 3 1.79
    4 18 -3 1.75
    -4 -18 3 1.84
    4 -18 -3 1.48
    -2 18 1 2.05
    2 18 -1 2.14
    2 -18 -1 2.02
    -2 -18 1 2.69
    0 18 -1 -0.2
    0 18 1 1.19
    2 18 -3 0.17
    -2 18 3 0.27
    -2 -18 3 -0.26
    2 -18 -3 1.03
    -4 18 5 2.16
    4 18 -5 0.7
    -4 -18 5 1.47
    4 -18 -5 1
    -6 18 7 0.6
    6 18 -7 0.95
    -6 -18 7 1.55
    6 -18 -7 1.4
    8 18 -9 -0.51
    -8 18 9 2.02
    -8 -18 9 2.03
    8 -18 -9 1.13
    10 18 -11 0.32
    -10 18 11 -0.98
    -10 -18 11 0.88
    10 -18 -11 1.19
    9 19 -8 0.84
    -9 19 8 -1.55
    -9 -19 8 -0.59
    9 -19 -8 1.49
    -7 19 6 0.03
    7 19 -6 0
    7 -19 -6 0.6
    -7 -19 6 -0.23
    5 19 -4 2.58
    -5 19 4 3.85
    5 -19 -4 3.8
    -5 -19 4 5.49
    3 19 -2 4.87
    -3 19 2 5.51
    3 -19 -2 5.73
    -3 -19 2 6.8
    1 19 0 -0.04
    1 -19 0 -0.02
    1 19 -2 0.71
    -1 19 2 0.83
    -1 -19 2 1.42
    3 19 -4 13.12
    -3 19 4 14.71
    -3 -19 4 13.89
    3 -19 -4 16.3
    -5 19 6 5.37
    5 19 -6 5.02
    -5 -19 6 6.41
    5 -19 -6 7.01
    -7 19 8 2.19
    7 19 -8 2.54
    7 -19 -8 1.36
    -7 -19 8 3.64
    -9 19 10 4.47
    9 19 -10 3.91
    9 -19 -10 4.03
    -9 -19 10 5.29
    8 20 -7 15.95
    -8 20 7 13.29
    8 -20 -7 13.43
    -8 -20 7 15.66
    6 20 -5 18.4
    -6 20 5 17.5
    6 -20 -5 17.79
    -6 -20 5 16.12
    4 20 -3 15.81
    -4 20 3 17.52
    -4 -20 3 17.02
    4 -20 -3 16.57
    2 20 -1 2.68
    2 -20 -1 1.01
    0 20 -1 1.16
    0 20 1 0.42
    2 20 -3 2.72
    2 -20 -3 3.11
    4 20 -5 -0.08
    -4 -20 5 0.84
    4 -20 -5 2.01
    -6 20 7 0.24
    6 20 -7 1.69
    -6 -20 7 1.78
    6 -20 -7 1.98
    -8 20 9 3.24
    8 20 -9 2.42
    8 -20 -9 2.25
    -8 -20 9 3.44
    -7 21 6 3.2
    7 21 -6 1.73
    -7 -21 6 5.7
    -5 21 4 2.91
    5 21 -4 5.14
    5 -21 -4 5.41
    -5 -21 4 4.83
    3 21 -2 -0.03
    3 -21 -2 0.62
    1 21 0 0.41
    1 -21 0 0.14
    1 21 -2 -0.42
    1 -21 -2 -0.26
    3 21 -4 0.86
    3 -21 -4 0.02
    5 21 -6 0.01
    -5 -21 6 1.99
    5 -21 -6 2.01
    -7 21 8 1.74
    7 21 -8 1.58
    -7 -21 8 3.09
    4 22 -3 15.87
    4 -22 -3 16.14
    2 22 -1 6.77
    2 -22 -1 9.25
    0 -22 1 5.76
    0 -22 -1 5.84
    2 22 -3 11.65
    2 -22 -3 8.33
    4 22 -5 4.26
    18 0 -16 19.32
    16 0 -14 69.7
    -16 0 14 73.22
    -14 0 12 21.73
    -14 0 12 23.51
    14 0 -12 21.9
    -12 0 10 18.06
    -12 0 10 17.95
    12 0 -10 19.23
    10 0 -8 154.51
    -10 0 8 154.57
    -10 0 8 153.44
    -8 0 6 36.9
    8 0 -6 35.54
    -8 0 6 39.36
    -6 0 4 6.12
    -6 0 4 6.57
    6 0 -4 6.91
    -4 0 2 1.29
    -4 0 2 1.8
    4 0 -2 1.21
    2 0 0 57.53
    2 0 0 60.77
    -2 0 0 63.15
    -2 0 0 64.71
    0 0 2 0.02
    0 0 -2 0.27
    0 0 2 0.03
    -2 0 4 1000
    2 0 -4 976.6
    -2 0 4 951.39
    -2 0 4 983.73
    4 0 -6 19.89
    -4 0 6 17.91
    -4 0 6 18.48
    -6 0 8 4.76
    -6 0 8 5.66
    6 0 -8 6.37
    8 0 -10 0.9
    -8 0 10 0.24
    -8 0 10 0.72
    -10 0 12 0.02
    10 0 -12 0.45
    -10 0 12 0.47
    -12 0 14 45.21
    12 0 -14 40.89
    -12 0 14 40.87
    -14 0 16 9.91
    14 0 -16 11.47
    16 0 -18 0.75
    -16 0 18 -0.06
    -18 0 20 12.01
    18 0 -20 14.23
    19 1 -17 0.37
    19 -1 -17 2.31
    17 1 -15 0.7
    -17 1 15 -0.05
    17 -1 -15 -1.26
    -17 -1 15 -0.67
    -15 1 13 0.69
    15 1 -13 0.88
    -15 -1 13 -0.12
    15 -1 -13 0.32
    -13 1 11 21.31
    -13 1 11 22.99
    13 1 -11 20.77
    -13 -1 11 18.69
    -13 -1 11 20.68
    13 -1 -11 22.48
    -11 1 9 1.43
    -11 1 9 1.21
    11 1 -9 0.9
    11 -1 -9 0.71
    -11 -1 9 1.48
    -11 -1 9 1.64
    -9 1 7 4.7
    9 1 -7 5.65
    -9 1 7 5.93
    -9 -1 7 4.36
    9 -1 -7 5.23
    -9 -1 7 5.25
    -7 1 5 4.06
    -7 1 5 4.29
    7 1 -5 4.17
    -7 -1 5 4.39
    7 -1 -5 3.6
    -7 -1 5 4.34
    -5 1 3 7.13
    5 1 -3 6.55
    -5 1 3 7.37
    -5 -1 3 6.79
    5 -1 -3 7.43
    -5 -1 3 7.37
    -3 1 1 0.04
    -3 1 1 0.11
    3 1 -1 0.2
    3 1 -1 0.12
    -3 -1 1 -0.1
    -3 -1 1 -0.08
    3 -1 -1 0.24
    1 1 1 8.44
    1 1 1 8.35
    -1 -1 -1 8
    1 -1 1 7.84
    1 -1 1 8.31
    -1 -1 -1 8
    -1 -1 -1 7.94
    1 -1 1 8.41
    1 1 -3 15.46
    -1 1 3 15.81
    1 1 -3 15.58
    1 -1 -3 15.33
    1 -1 -3 16.58
    1 -1 -3 15.85
    -1 -1 3 15.74
    -3 1 5 2.01
    3 1 -5 2.02
    -3 1 5 1.63
    3 -1 -5 1.7
    -3 -1 5 1.87
    -3 -1 5 2.04
    -5 1 7 12.69
    -5 1 7 12.35
    5 1 -7 14.02
    -5 -1 7 12.98
    5 -1 -7 13.5
    -5 -1 7 13.47
    -7 1 9 0.84
    7 1 -9 1.04
    -7 1 9 1.75
    7 -1 -9 1.13
    -7 -1 9 1.81
    -7 -1 9 1.05
    -9 1 11 1.68
    -9 1 11 2.41
    9 1 -11 1.64
    9 -1 -11 2.26
    -9 -1 11 1.91
    -9 -1 11 1.67
    11 1 -13 3.09
    -11 1 13 2.7
    -11 1 13 3.08
    -11 -1 13 2.28
    -11 -1 13 4.01
    11 -1 -13 2.62
    13 1 -15 19.62
    -13 1 15 21.48
    -13 -1 15 18.71
    13 -1 -15 21.79
    -13 -1 15 19.44
    15 1 -17 2.16
    -15 1 17 2.58
    -15 -1 17 2.38
    15 -1 -17 2.02
    -17 1 19 1.33
    17 1 -19 0.32
    -17 -1 19 0.37
    17 -1 -19 1.52
    19 -1 -21 1.66
    -18 2 16 16.05
    18 2 -16 15.47
    18 -2 -16 16.44
    16 2 -14 26.59
    -16 2 14 30.02
    16 -2 -14 25.52
    -16 -2 14 27.77
    -14 2 12 46.47
    14 2 -12 49.11
    14 -2 -12 43.56
    -14 -2 12 47.16
    -14 -2 12 46.32
    -12 2 10 10.38
    12 2 -10 8.25
    -12 2 10 10.16
    -12 -2 10 9.35
    -12 -2 10 11.04
    12 -2 -10 10.08
    -10 2 8 80.66
    -10 2 8 85.27
    10 2 -8 81.68
    -10 -2 8 81.34
    10 -2 -8 79.27
    -10 -2 8 83.29
    8 2 -6 26.41
    -8 2 6 27.15
    -8 2 6 24.62
    8 -2 -6 25.36
    -8 -2 6 25.69
    -8 -2 6 26.14
    6 2 -4 7.96
    -6 2 4 7.04
    -6 2 4 8.14
    -6 -2 4 7.37
    6 -2 -4 8.14
    -6 -2 4 7.66
    -4 2 2 67.12
    4 2 -2 65.86
    -4 2 2 69.67
    -4 2 2 68.24
    -4 -2 2 68.43
    4 -2 -2 64.98
    -4 -2 2 69.73
    2 2 0 437.06
    -2 2 0 439.77
    -2 2 0 426.65
    -2 -2 0 442.02
    2 -2 0 435.12
    2 -2 0 435.32
    0 2 -2 52.75
    0 2 2 53.53
    0 2 2 53.3
    0 2 2 53.02
    0 -2 -2 52.87
    0 -2 2 53.94
    0 -2 -2 54.99
    2 2 -4 11.17
    -2 2 4 10.25
    -2 2 4 10.3
    2 2 -4 10.16
    -2 -2 4 10.6
    2 -2 -4 10.18
    2 -2 -4 10.67
    -4 2 6 85.82
    -4 2 6 86.36
    4 2 -6 83.92
    4 -2 -6 84.51
    -4 -2 6 88.11
    -4 -2 6 87.93
    -6 2 8 3.52
    6 2 -8 3.57
    -6 2 8 4.16
    -6 -2 8 2.95
    6 -2 -8 3.64
    -6 -2 8 3.05
    -8 2 10 0.34
    8 2 -10 0.09
    -8 2 10 0.34
    8 -2 -10 0.53
    -8 -2 10 0.01
    -8 -2 10 0.07
    10 2 -12 6.68
    -10 2 12 6.09
    -10 2 12 6.33
    -10 -2 12 8
    10 -2 -12 7.8
    -10 -2 12 5.51
    12 2 -14 10.76
    -12 2 14 10.65
    -12 2 14 9.5
    -12 -2 14 9.31
    -12 -2 14 8.35
    12 -2 -14 10.77
    -14 2 16 15.24
    14 2 -16 12.33
    14 -2 -16 14.16
    -14 -2 16 15.24
    -14 -2 16 15.14
    -16 2 18 6.45
    16 2 -18 7.65
    -16 -2 18 6.14
    16 -2 -18 5.77
    18 2 -20 17.32
    -18 2 20 16.24
    18 -2 -20 16.44
    19 3 -17 0.91
    -19 3 17 -0.81
    19 -3 -17 1.05
    17 3 -15 -0.24
    -17 3 15 -0.15
    17 -3 -15 0
    15 3 -13 1.58
    -15 3 13 0.35
    -15 -3 13 0.83
    15 -3 -13 -0.37
    -15 -3 13 -0.02
    -13 3 11 10.89
    13 3 -11 10.95
    -13 -3 11 9.3
    -13 -3 11 10.81
    13 -3 -11 10.35
    -11 3 9 27.92
    11 3 -9 26.5
    -11 3 9 24.81
    -11 -3 9 25.97
    11 -3 -9 26.26
    -11 -3 9 25.56
    9 3 -7 32.73
    -9 3 7 34.78
    -9 3 7 33.45
    -9 -3 7 35.55
    -9 -3 7 34.54
    9 -3 -7 35.31
    -7 3 5 41.61
    7 3 -5 40.32
    -7 3 5 40.43
    7 -3 -5 41.19
    -7 -3 5 38.83
    -7 -3 5 40.31
    5 3 -3 5.39
    -5 3 3 5.72
    -5 3 3 6.09
    -5 3 3 5.48
    5 -3 -3 5.43
    -5 -3 3 5.44
    -5 -3 3 5.97
    3 3 -1 31.7
    3 3 -1 31.85
    -3 3 1 31.57
    3 3 -1 30.81
    -3 -3 1 30.25
    3 -3 -1 32.39
    1 3 1 439.16
    -1 3 -1 434.72
    1 3 1 434
    -1 3 -1 442.73
    -1 3 -1 425.58
    -1 -3 -1 436.6
    1 -3 1 437.81
    -1 -3 -1 438.45
    1 3 -3 21.06
    -1 3 3 20.28
    -1 3 3 21.19
    -1 3 3 20.89
    1 3 -3 20.28
    -1 -3 3 20.05
    3 3 -5 80.32
    -3 3 5 80.37
    3 3 -5 78.51
    -3 3 5 79.41
    3 -3 -5 80.33
    3 -3 -5 79.64
    -3 -3 5 80.88
    -5 3 7 140.42
    5 3 -7 149.51
    -5 3 7 147.19
    -5 -3 7 152.44
    5 -3 -7 148.67
    7 3 -9 83.22
    -7 3 9 81.87
    -7 3 9 81.11
    -7 -3 9 82.78
    -7 -3 9 80.26
    7 -3 -9 82.01
    -9 3 11 22.27
    9 3 -11 22.01
    -9 3 11 22.53
    -9 -3 11 21.25
    9 -3 -11 22.17
    -9 -3 11 21.76
    -11 3 13 65.14
    11 3 -13 66.63
    -11 3 13 68.19
    -11 -3 13 68.47
    -11 -3 13 63.82
    11 -3 -13 65.37
    -13 3 15 28.35
    13 3 -15 28.19
    -13 -3 15 27.05
    13 -3 -15 27.73
    -13 -3 15 28.66
    -15 3 17 8.34
    15 3 -17 9.16
    -15 -3 17 8.78
    15 -3 -17 10.48
    -15 -3 17 8.61
    -17 3 19 16.8
    17 3 -19 17.12
    17 -3 -19 19.8
    18 4 -16 0.58
    -18 4 16 1.13
    18 -4 -16 0.52
    -16 4 14 1.47
    16 4 -14 1.49
    16 -4 -14 0.76
    -16 -4 14 1.85
    -14 4 12 5.9
    14 4 -12 6.39
    -14 -4 12 6.23
    -14 -4 12 5.94
    14 -4 -12 6.29
    -12 4 10 6.9
    12 4 -10 6.56
    12 -4 -10 7.21
    -12 -4 10 8.01
    -12 -4 10 6.1
    10 4 -8 -0.09
    -10 4 8 0.42
    -10 4 8 1.19
    -10 -4 8 0.97
    -10 -4 8 0.24
    10 -4 -8 0.83
    -8 4 6 2.03
    8 4 -6 2.36
    -8 4 6 2.15
    8 -4 -6 1.96
    -8 -4 6 1.77
    -8 -4 6 1.35
    6 4 -4 2.49
    -6 4 4 1.87
    6 -4 -4 2.35
    -6 -4 4 2.78
    -6 -4 4 3.26
    4 4 -2 27.77
    4 4 -2 27
    4 4 -2 28.52
    -4 4 2 26.78
    4 -4 -2 26.8
    -4 -4 2 27.82
    -2 4 0 40.94
    -2 4 0 38.74
    2 4 0 38.3
    2 4 0 38.87
    -2 -4 0 40.73
    -2 -4 0 39.92
    2 -4 0 38.72
    2 -4 0 41.43
    0 4 -2 18.21
    0 4 -2 18.55
    0 4 2 18.61
    0 4 2 18.46
    0 -4 2 18.28
    0 -4 -2 18.74
    2 4 -4 15.07
    2 4 -4 13.67
    -2 4 4 14.33
    -2 4 4 14.5
    -2 -4 4 15.71
    4 4 -6 30.93
    -4 4 6 29.62
    -4 4 6 30.65
    4 4 -6 30.65
    -4 -4 6 31.61
    4 -4 -6 28.1
    4 -4 -6 30.9
    -6 4 8 2.54
    6 4 -8 2.44
    -6 4 8 2.3
    6 4 -8 2.51
    -6 -4 8 2.31
    6 -4 -8 2.22
    8 4 -10 15.93
    8 4 -10 16.61
    -8 4 10 14.65
    -8 4 10 14.8
    -8 -4 10 17.12
    8 -4 -10 17.27
    -10 4 12 14.54
    10 4 -12 16.23
    -10 4 12 13.94
    -10 -4 12 14.43
    -10 -4 12 15
    10 -4 -12 16.78
    -12 4 14 0.07
    12 4 -14 0.59
    12 -4 -14 0.16
    -12 -4 14 -0.35
    -12 -4 14 0.48
    14 4 -16 10.83
    14 4 -16 11.01
    -14 4 16 10.81
    14 -4 -16 8.87
    -14 -4 16 9.19
    -16 4 18 10.72
    16 4 -18 10.36
    16 -4 -18 7.95
    -16 -4 18 11.45
    -18 4 20 3.59
    18 -4 -20 3.56
    19 5 -17 1.58
    -19 5 17 1.04
    19 -5 -17 0.32
    -17 5 15 1.01
    17 5 -15 1.81
    -17 -5 15 0.04
    17 -5 -15 0.89
    15 5 -13 14.36
    -15 5 13 15.78
    15 -5 -13 11.99
    -15 -5 13 13.36
    13 5 -11 30.74
    -13 5 11 29.65
    13 -5 -11 30.88
    -13 -5 11 28.51
    11 5 -9 33.21
    -11 5 9 32.66
    11 -5 -9 32.47
    -11 -5 9 32.87
    9 5 -7 52.25
    -9 5 7 53.5
    9 5 -7 55.25
    9 -5 -7 54
    -9 -5 7 52.63
    -7 5 5 138.96
    7 5 -5 148.6
    7 5 -5 147.35
    7 -5 -5 149
    -7 -5 5 156.04
    5 5 -3 103.06
    5 5 -3 102.62
    -5 5 3 103.21
    -5 -5 3 104.24
    5 -5 -3 100.73
    -3 5 1 165.18
    -3 5 1 163.96
    3 5 -1 145.43
    3 5 -1 161.95
    -3 -5 1 161.08
    -3 -5 1 158.92
    3 -5 -1 160.63
    3 -5 -1 165.49
    1 5 1 206.64
    -1 5 -1 205.63
    1 5 1 204.87
    -1 5 -1 185.65
    1 -5 1 205.01
    -1 -5 -1 203.31
    1 5 -3 180.66
    -1 5 3 177.5
    1 5 -3 178.26
    -1 5 3 182.23
    1 -5 -3 176.13
    -1 -5 3 178.17
    -3 5 5 66.12
    3 5 -5 62.12
    3 5 -5 65.78
    3 -5 -5 65.99
    3 -5 -5 63.2
    -3 -5 5 63.89
    5 5 -7 171.8
    5 5 -7 174.45
    -5 5 7 173.25
    -5 5 7 178.53
    5 -5 -7 172.93
    5 -5 -7 172.58
    -5 -5 7 179.49
    7 5 -9 100.68
    -7 5 9 101.07
    7 5 -9 101.78
    -7 5 9 97.21
    -7 -5 9 100.35
    7 -5 -9 102.02
    -9 5 11 25.59
    9 5 -11 27.05
    9 5 -11 25.03
    -9 5 11 26.06
    -9 -5 11 26.23
    9 -5 -11 27.48
    -11 5 13 31.75
    11 5 -13 32.42
    11 5 -13 32.78
    11 -5 -13 35.72
    -11 -5 13 34.22
    13 5 -15 39.61
    13 5 -15 38.21
    -13 5 15 37.45
    -13 -5 15 37.54
    13 -5 -15 40.16
    -15 5 17 17.24
    15 5 -17 15.53
    15 -5 -17 14.09
    -15 -5 17 12.58
    17 5 -19 2.44
    -17 5 19 3.85
    17 -5 -19 2.13
    18 6 -16 0.1
    -18 6 16 -0.58
    18 -6 -16 -1.39
    16 6 -14 3.24
    -16 6 14 1.86
    16 -6 -14 2.28
    -16 -6 14 4.17
    14 6 -12 0.18
    -14 6 12 -0.42
    -14 -6 12 -1.23
    14 -6 -12 -0.83
    -12 6 10 1.12
    12 6 -10 1.1
    12 -6 -10 2.07
    -12 -6 10 1.51
    10 6 -8 1.01
    -10 6 8 1.09
    10 6 -8 0.8
    -10 -6 8 0.89
    10 -6 -8 0.53
    -8 6 6 1.27
    8 6 -6 1.35
    8 6 -6 1.71
    8 -6 -6 1.68
    -8 -6 6 0.71
    6 6 -4 0.02
    6 6 -4 -0.13
    -6 6 4 -0.05
    6 -6 -4 -0.29
    -6 -6 4 0
    4 6 -2 28.36
    4 6 -2 29.42
    -4 6 2 30.24
    4 -6 -2 28.64
    -4 -6 2 29.44
    -2 6 0 1.79
    2 6 0 2.04
    2 6 0 1.89
    2 -6 0 2.43
    -2 -6 0 2.2
    2 -6 0 1.72
    0 6 -2 4.66
    0 6 -2 3.02
    0 6 2 3.53
    0 6 2 4.46
    0 -6 2 4.25
    0 -6 -2 4.09
    2 6 -4 32.45
    2 6 -4 32.1
    -2 6 4 32.88
    -2 6 4 32.34
    -2 -6 4 33.23
    2 -6 -4 32.74
    -4 6 6 34.72
    4 6 -6 35.43
    4 6 -6 34.94
    -4 -6 6 34.59
    4 -6 -6 35.62
    4 -6 -6 34.8
    6 6 -8 1.15
    6 6 -8 1.18
    -6 6 8 0.78
    -6 -6 8 1.46
    6 -6 -8 1.15
    8 6 -10 18.31
    8 6 -10 17.89
    -8 6 10 17.25
    -8 -6 10 15.16
    8 -6 -10 17
    -10 6 12 44.9
    10 6 -12 41.84
    10 6 -12 43.71
    -10 -6 12 44.18
    10 -6 -12 42.17
    12 6 -14 12.1
    12 6 -14 12.82
    -12 6 14 13.37
    -12 -6 14 12.12
    12 -6 -14 9.84
    -14 6 16 7.09
    14 6 -16 6.7
    -14 -6 16 6.07
    14 -6 -16 7.37
    -16 6 18 3.76
    16 6 -18 5.54
    -16 -6 18 5.25
    16 -6 -18 4.12
    -18 6 20 -0.58
    18 -6 -20 1.73
    -17 7 15 2.29
    17 7 -15 3.04
    -17 -7 15 4.84
    17 -7 -15 4.22
    15 7 -13 26.85
    -15 7 13 26.38
    15 -7 -13 22.46
    -15 -7 13 21.65
    -13 7 11 6.07
    13 7 -11 4.37
    -13 -7 11 4.47
    13 -7 -11 4.17
    11 7 -9 8.18
    -11 7 9 9.39
    -11 -7 9 9.91
    11 -7 -9 6.44
    9 7 -7 83.53
    9 7 -7 82.51
    -9 7 7 88.56
    9 -7 -7 86.34
    -9 -7 7 80.7
    7 7 -5 151.93
    7 7 -5 153.48
    -7 7 5 146.85
    7 -7 -5 162.21
    -7 -7 5 156.04
    5 7 -3 84.92
    -5 7 3 84.17
    5 7 -3 85.14
    -5 -7 3 83.91
    5 -7 -3 81.95
    -3 7 1 146.79
    3 7 -1 145.14
    3 7 -1 151.16
    3 -7 -1 150.91
    3 -7 -1 147.61
    -3 -7 1 148.92
    -1 7 -1 151.77
    1 7 1 151.96
    -1 7 -1 136.44
    1 7 1 154.29
    -1 -7 -1 150.14
    1 -7 1 151.57
    -1 7 3 187.1
    -1 7 3 193.86
    1 7 -3 193.69
    1 7 -3 181.85
    -1 -7 3 189.62
    1 -7 -3 189.71
    3 7 -5 185.9
    3 7 -5 184.23
    -3 7 5 178.58
    3 -7 -5 182.31
    3 -7 -5 180.42
    -3 -7 5 177.52
    5 7 -7 53.03
    -5 7 7 55.44
    5 7 -7 53.33
    -5 -7 7 54.46
    5 -7 -7 54.11
    -7 7 9 81.14
    7 7 -9 81.53
    7 7 -9 85.14
    -7 -7 9 81.49
    7 -7 -9 82.6
    9 7 -11 75.6
    -9 7 11 73.55
    9 7 -11 75.64
    9 -7 -11 71.04
    -9 -7 11 70.1
    11 7 -13 22.87
    -11 7 13 22.24
    11 7 -13 20.9
    11 -7 -13 23.02
    -11 -7 13 21.52
    -13 7 15 10.22
    13 7 -15 11.2
    13 -7 -15 10.35
    -13 -7 15 12.12
    15 7 -17 8.09
    -15 7 17 9.55
    15 -7 -17 6.62
    -15 -7 17 5.29
    -17 7 19 3.93
    -17 -7 19 3.95
    17 -7 -19 2.76
    18 8 -16 4.92
    -18 8 16 4.19
    18 -8 -16 3.63
    -18 -8 16 4.28
    16 8 -14 8.38
    -16 8 14 8.32
    16 -8 -14 8.05
    -16 -8 14 10.61
    -14 8 12 1.06
    14 8 -12 1.8
    -14 -8 12 2.14
    14 -8 -12 3.26
    12 8 -10 10.54
    -12 8 10 12.28
    -12 -8 10 11.26
    12 -8 -10 8.94
    -10 8 8 17.65
    10 8 -8 19.09
    10 -8 -8 20.04
    -10 -8 8 17.4
    -8 8 6 6.65
    8 8 -6 6.73
    8 8 -6 6.14
    8 -8 -6 7.11
    -8 -8 6 7.45
    6 8 -4 0.33
    -6 8 4 0.16
    6 8 -4 0.84
    -6 -8 4 0.97
    6 -8 -4 0.91
    -4 8 2 68.57
    4 8 -2 72.12
    4 8 -2 71.33
    -4 -8 2 70.16
    4 -8 -2 72.76
    4 -8 -2 71.43
    2 8 0 18.28
    -2 8 0 16.26
    2 8 0 18.24
    -2 8 0 17.9
    -2 -8 0 18.18
    2 -8 0 17.75
    0 8 2 58.31
    0 8 -2 53.03
    0 8 -2 58.37
    0 8 2 56.73
    0 -8 2 58.47
    0 -8 -2 59.68
    2 8 -4 10.85
    -2 8 4 9.53
    2 8 -4 9.89
    -2 8 4 9.25
    -2 -8 4 10.74
    2 -8 -4 9.85
    4 8 -6 18.9
    -4 8 6 19.5
    4 8 -6 18.32
    -4 -8 6 19.03
    4 -8 -6 20.36
    4 -8 -6 18.67
    -6 8 8 7.46
    6 8 -8 8.31
    6 8 -8 9.18
    6 -8 -8 9.24
    -6 -8 8 9.38
    8 8 -10 2.26
    8 8 -10 2.51
    -8 8 10 1.66
    -8 -8 10 2.06
    8 -8 -10 1.84
    10 8 -12 0.65
    -10 8 12 0.37
    10 8 -12 0.74
    -10 -8 12 -0.17
    10 -8 -12 1.12
    -12 8 14 8.52
    12 8 -14 12.24
    -12 -8 14 11.25
    12 -8 -14 11.51
    -14 8 16 1.49
    14 8 -16 0.89
    14 -8 -16 0.57
    -14 -8 16 2.03
    -16 8 18 2.4
    -16 -8 18 2.76
    16 -8 -18 2.55
    -17 9 15 5.89
    17 9 -15 4.95
    -17 -9 15 5.31
    17 -9 -15 3.8
    15 9 -13 3.56
    -15 9 13 4.37
    15 -9 -13 2.35
    -15 -9 13 3
    -13 9 11 25.1
    13 9 -11 26.29
    13 -9 -11 23.49
    -13 -9 11 26.14
    -11 9 9 9.24
    11 9 -9 11.52
    11 -9 -9 9.88
    -11 -9 9 10.11
    -9 9 7 33.71
    9 9 -7 34.05
    9 -9 -7 35.01
    -9 -9 7 33.96
    7 9 -5 63.45
    -7 9 5 62.54
    7 9 -5 61.13
    -7 -9 5 58.12
    7 -9 -5 58.04
    5 9 -3 118.49
    5 9 -3 115.68
    -5 9 3 112.4
    -5 -9 3 112.9
    5 -9 -3 116.13
    3 9 -1 55.73
    -3 9 1 55.65
    3 9 -1 58.86
    3 -9 -1 57.61
    3 -9 -1 60.2
    -3 -9 1 60.19
    -1 9 -1 66.49
    1 9 1 69.5
    1 9 1 68.44
    -1 9 -1 59.18
    1 -9 1 68.66
    -1 -9 -1 66.84
    -1 9 3 45.49
    1 9 -3 45.88
    1 9 -3 46.7
    -1 9 3 44.97
    -1 -9 3 42.88
    1 -9 -3 44.99
    -3 9 5 44.71
    -3 9 5 45.29
    3 9 -5 44.65
    3 9 -5 48.51
    3 -9 -5 44.83
    -3 -9 5 45.92
    5 9 -7 67.74
    -5 9 7 63.28
    5 9 -7 63.05
    5 -9 -7 65.09
    -5 -9 7 63.21
    5 -9 -7 66.07
    -7 9 9 12.25
    7 9 -9 10.37
    7 9 -9 11.71
    7 -9 -9 10.18
    -7 -9 9 12.88
    -9 9 11 24.57
    9 9 -11 23.62
    9 9 -11 22.85
    -9 -9 11 25.88
    9 -9 -11 24.36
    11 9 -13 9.01
    -11 9 13 10.04
    -11 -9 13 8.45
    11 -9 -13 8.06
    13 9 -15 1.81
    -13 9 15 2.04
    13 -9 -15 0.71
    -13 -9 15 0.79
    -15 9 17 1.06
    15 9 -17 1.87
    15 -9 -17 1.05
    -15 -9 17 2.04
    -17 9 19 1.42
    -17 -9 19 3.91
    17 -9 -19 1.27
    16 10 -14 8.8
    -16 10 14 9.1
    16 -10 -14 8.53
    -16 -10 14 8.24
    14 10 -12 4.32
    -14 10 12 3.56
    -14 -10 12 2.88
    14 -10 -12 3.24
    12 10 -10 12.66
    -12 10 10 11.32
    -12 -10 10 11.84
    12 -10 -10 10.37
    10 10 -8 1.41
    -10 10 8 0.69
    -10 -10 8 1.55
    10 -10 -8 0.83
    -8 10 6 20.03
    8 10 -6 19.22
    -8 -10 6 19.74
    8 -10 -6 19.62
    -6 10 4 8.56
    6 10 -4 7.53
    6 10 -4 8.59
    6 -10 -4 7.58
    -6 -10 4 7.27
    4 10 -2 3.68
    4 10 -2 3.93
    -4 10 2 2.6
    4 -10 -2 3.31
    -4 -10 2 4.09
    4 -10 -2 3
    -2 10 0 11.36
    2 10 0 12.09
    2 10 0 11.93
    -2 10 0 10.75
    -2 -10 0 12.28
    2 -10 0 12.3
    0 10 2 0.44
    0 10 2 0.4
    0 10 -2 0.27
    0 10 -2 0.34
    0 -10 -2 0.27
    0 -10 2 0.44
    -2 10 4 12.24
    2 10 -4 10.77
    2 10 -4 11.26
    -2 10 4 11.84
    2 -10 -4 11.11
    -2 -10 4 10.88
    4 10 -6 8.58
    -4 10 6 7.87
    4 10 -6 6.2
    -4 -10 6 6.82
    4 -10 -6 6.77
    4 -10 -6 6.74
    -6 10 8 -0.28
    6 10 -8 0.41
    6 10 -8 -0.25
    -6 -10 8 -0.31
    6 -10 -8 -0.19
    -8 10 10 20.46
    8 10 -10 18.35
    8 10 -10 21.04
    8 -10 -10 17.74
    -8 -10 10 17.97
    -10 10 12 -0.32
    10 10 -12 0.07
    10 -10 -12 1.11
    -10 -10 12 0.27
    -12 10 14 4.65
    12 10 -14 3.08
    12 -10 -14 2.05
    -12 -10 14 2.76
    14 10 -16 7.27
    -14 10 16 8.25
    14 -10 -16 6.25
    -14 -10 16 7.16
    -16 10 18 4.53
    -16 -10 18 7.68
    16 -10 -18 6.61
    -17 11 15 -1.21
    17 11 -15 1.04
    -17 -11 15 2.2
    17 -11 -15 -0.66
    -15 11 13 3.43
    15 11 -13 3.7
    15 -11 -13 2.7
    -15 -11 13 4.43
    -13 11 11 11.57
    13 11 -11 11.62
    13 -11 -11 12.24
    -13 -11 11 11.25
    11 11 -9 26.3
    -11 11 9 26.13
    -11 -11 9 27.93
    11 -11 -9 28.57
    9 11 -7 27.35
    -9 11 7 26.7
    -9 -11 7 28.7
    9 -11 -7 28.38
    -7 11 5 18.95
    7 11 -5 17.1
    7 -11 -5 17.77
    -7 -11 5 19.24
    -5 11 3 19.38
    5 11 -3 20.35
    5 11 -3 20.39
    5 -11 -3 18.83
    -5 -11 3 20.37
    3 11 -1 53.26
    3 11 -1 55.81
    -3 11 1 51.93
    3 -11 -1 58.18
    -3 -11 1 51.33
    3 -11 -1 53.85
    1 11 1 58.56
    -1 11 -1 58.4
    1 11 1 57.88
    -1 11 -1 52.84
    -1 -11 -1 56.31
    1 -11 1 57.5
    -1 11 3 15.58
    1 11 -3 16.98
    -1 11 3 16.11
    1 11 -3 18.52
    -1 -11 3 16.71
    1 -11 -3 18.41
    3 11 -5 59.83
    -3 11 5 61.56
    -3 11 5 59.34
    3 11 -5 60.29
    -3 -11 5 57.59
    3 -11 -5 57.55
    5 11 -7 3.47
    5 11 -7 4.42
    -5 11 7 4.12
    -5 -11 7 2.67
    5 -11 -7 3.28
    -7 11 9 1.38
    7 11 -9 1.44
    7 11 -9 2.14
    7 -11 -9 1.55
    -7 -11 9 2.13
    9 11 -11 7.5
    -9 11 11 6.92
    9 -11 -11 5.18
    -9 -11 11 5.57
    -11 11 13 4.77
    11 11 -13 5.28
    11 -11 -13 4.92
    -11 -11 13 4.4
    -13 11 15 2.45
    13 11 -15 -0.21
    13 -11 -15 0.68
    -13 -11 15 1.49
    -15 11 17 -0.35
    15 -11 -17 -0.88
    -15 -11 17 -0.44
    16 12 -14 0.83
    -16 12 14 0.34
    16 -12 -14 0.16
    -16 -12 14 0.91
    14 12 -12 1.46
    -14 12 12 2.66
    -14 -12 12 2.79
    14 -12 -12 1.77
    12 12 -10 1.67
    -12 12 10 1.15
    12 -12 -10 1.89
    -12 -12 10 1.16
    10 12 -8 4.34
    -10 12 8 3.5
    10 -12 -8 3.99
    -10 -12 8 4.61
    -8 12 6 11.84
    8 12 -6 11.98
    8 -12 -6 11.24
    -8 -12 6 15.07
    -6 12 4 5.3
    6 12 -4 7.6
    -6 -12 4 5.45
    6 -12 -4 7.22
    4 12 -2 0.84
    4 12 -2 0.6
    -4 12 2 1.26
    -4 -12 2 0.7
    4 -12 -2 0.88
    4 -12 -2 1.07
    -2 12 0 1.34
    2 12 0 1.43
    2 12 0 1.01
    -2 12 0 1.29
    -2 -12 0 1.01
    2 -12 0 0.71
    0 12 -2 3.22
    0 12 2 4.19
    0 12 2 3.97
    0 12 -2 4.77
    0 -12 2 3.69
    0 -12 -2 3.24
    -2 12 4 13.27
    -2 12 4 12.55
    2 12 -4 12.89
    2 12 -4 12.62
    -2 -12 4 11.65
    2 -12 -4 11.35
    4 12 -6 2.87
    4 12 -6 4
    -4 12 6 3.21
    4 -12 -6 3.31
    -4 -12 6 3.42
    4 -12 -6 3.8
    -6 12 8 4.72
    6 12 -8 5.79
    -6 -12 8 5.41
    6 -12 -8 5.74
    8 12 -10 25.38
    -8 12 10 22.61
    8 -12 -10 25.89
    -8 -12 10 27.24
    10 12 -12 28.91
    -10 12 12 29.81
    10 -12 -12 26.76
    -10 -12 12 27.35
    12 12 -14 15.12
    -12 12 14 15.8
    12 -12 -14 17.13
    -12 -12 14 13.6
    -14 12 16 5.97
    14 -12 -16 6.72
    -14 -12 16 7.68
    -15 13 13 0.92
    15 13 -13 0.15
    -15 -13 13 0.02
    15 -13 -13 0.39
    13 13 -11 4.29
    -13 13 11 4.3
    13 -13 -11 3.05
    -13 -13 11 2.04
    11 13 -9 7.39
    -11 13 9 7.98
    -11 -13 9 6.51
    11 -13 -9 6.99
    9 13 -7 3.63
    -9 13 7 3.74
    9 -13 -7 3
    -9 -13 7 3.07
    7 13 -5 7.69
    -7 13 5 6.22
    7 -13 -5 5.49
    -7 -13 5 6.45
    -5 13 3 13.21
    5 13 -3 14.34
    -5 -13 3 12.85
    5 -13 -3 13.57
    3 13 -1 6.21
    -3 13 1 4.52
    3 13 -1 4.89
    3 -13 -1 5.58
    3 -13 -1 6.65
    -3 -13 1 4.76
    -1 13 -1 0.13
    1 13 1 0.08
    1 13 1 0.41
    -1 13 -1 0.54
    -1 -13 -1 -0.47
    1 -13 1 0.26
    1 13 -3 -0.5
    -1 13 3 0.33
    -1 13 3 0.24
    1 13 -3 0.26
    1 -13 -3 -0.38
    -1 -13 3 0.22
    3 13 -5 1.48
    -3 13 5 2.47
    3 13 -5 0.58
    3 -13 -5 2.75
    3 -13 -5 2.2
    -3 -13 5 1.24
    5 13 -7 8.35
    -5 13 7 8.59
    5 13 -7 5.91
    -5 -13 7 6.31
    5 -13 -7 6.11
    7 13 -9 -0.1
    -7 13 9 0.66
    -7 -13 9 -0.38
    7 -13 -9 0.08
    -9 13 11 0.41
    9 13 -11 0.27
    9 -13 -11 -0.29
    -9 -13 11 -0.41
    -11 13 13 0.61
    11 13 -13 0.81
    11 -13 -13 0.11
    -11 -13 13 0
    -13 13 15 1.82
    -13 -13 15 1
    13 -13 -15 1.37
    -15 13 17 -0.79
    15 -13 -17 0.36
    -15 -13 17 0.91
    -14 14 12 3.99
    14 14 -12 2.19
    14 -14 -12 2.51
    -14 -14 12 1.24
    -12 14 10 2.04
    12 14 -10 1.86
    -12 -14 10 1.88
    12 -14 -10 0.4
    10 14 -8 0.84
    -10 14 8 0.62
    -10 -14 8 1.73
    10 -14 -8 2.51
    8 14 -6 2.33
    -8 14 6 2.25
    8 -14 -6 1.56
    -8 -14 6 2.34
    6 14 -4 0.92
    -6 14 4 1.34
    6 -14 -4 0.11
    -6 -14 4 0.67
    -4 14 2 1.33
    4 14 -2 1.08
    -4 -14 2 1.26
    4 -14 -2 2.82
    2 14 0 9.64
    -2 14 0 10.4
    -2 14 0 8.43
    2 14 0 8.75
    -2 -14 0 8.99
    2 -14 0 9.79
    0 14 -2 3.31
    0 14 2 3.23
    0 14 -2 2.22
    0 14 2 2.19
    0 -14 2 2.8
    0 -14 -2 2.98
    2 14 -4 6.28
    -2 14 4 3.21
    2 14 -4 4.67
    -2 14 4 4.18
    2 -14 -4 4.07
    -2 -14 4 4.76
    4 14 -6 3.59
    4 14 -6 4.61
    -4 14 6 3.36
    4 -14 -6 4.38
    -4 -14 6 4.14
    -6 14 8 17.23
    6 14 -8 17.5
    6 -14 -8 19.71
    -6 -14 8 17.3
    8 14 -10 8.61
    -8 14 10 8.87
    -8 -14 10 10.96
    8 -14 -10 9.15
    -10 14 12 11.22
    10 14 -12 10.39
    -10 -14 12 10.85
    10 -14 -12 6.26
    12 14 -14 11.37
    -12 14 14 10.44
    12 -14 -14 9.35
    -12 -14 14 11.61
    -14 14 16 11.19
    14 -14 -16 11.51
    -14 -14 16 8.71
    -13 15 11 0
    13 15 -11 0.25
    -13 -15 11 1.49
    13 -15 -11 -0.77
    11 15 -9 1.05
    -11 15 9 -0.99
    -11 -15 9 -0.41
    11 -15 -9 0.09
    9 15 -7 0.28
    -9 15 7 -0.4
    -9 -15 7 -0.82
    9 -15 -7 0.61
    7 15 -5 -0.15
    -7 15 5 1.1
    -7 -15 5 0.95
    7 -15 -5 1
    -5 15 3 5.52
    5 15 -3 3.6
    5 -15 -3 4.74
    -5 -15 3 4.71
    3 15 -1 11.26
    -3 15 1 9.32
    3 -15 -1 8.1
    -3 -15 1 6.81
    1 15 1 4.49
    1 15 1 5.8
    -1 15 -1 3.77
    -1 15 -1 3.7
    1 -15 1 4.46
    -1 -15 -1 4.45
    -1 15 3 0.87
    -1 15 3 -0.14
    1 15 -3 1.51
    1 15 -3 1.01
    1 -15 -3 0.94
    -1 -15 3 0.15
    3 15 -5 6.11
    -3 15 5 6.26
    3 15 -5 7.27
    -3 -15 5 6.64
    3 -15 -5 4.74
    -5 15 7 2.37
    5 15 -7 2.56
    -5 -15 7 2.9
    5 -15 -7 0.97
    -7 15 9 -0.43
    7 15 -9 -0.54
    -7 -15 9 0.44
    7 -15 -9 0.74
    -9 15 11 0.13
    9 15 -11 0.06
    9 -15 -11 0.84
    -9 -15 11 0.63
    11 15 -13 2.41
    -11 15 13 1.46
    11 -15 -13 1.63
    -11 -15 13 1.15
    -13 15 15 -0.27
    -13 -15 15 -0.53
    13 -15 -15 0.21
    14 16 -12 -0.25
    12 16 -10 5.28
    -12 16 10 5.11
    -12 -16 10 6.07
    12 -16 -10 5.5
    10 16 -8 1.59
    -10 16 8 2.04
    10 -16 -8 0.68
    -10 -16 8 0.55
    8 16 -6 0.5
    -8 16 6 0.65
    -8 -16 6 0.56
    8 -16 -6 0
    -6 16 4 -0.19
    6 16 -4 0.24
    -6 -16 4 0.39
    6 -16 -4 0.95
    4 16 -2 0.02
    -4 16 2 0.67
    -4 -16 2 0.43
    4 -16 -2 -0.2
    2 16 0 -0.04
    -2 16 0 0.16
    -2 -16 0 -0.72
    2 -16 0 -0.11
    0 16 -2 0.42
    0 16 2 0
    0 16 -2 0.03
    0 16 2 -0.15
    0 -16 2 -0.11
    0 -16 -2 0.01
    -2 16 4 4.65
    2 16 -4 5.23
    2 16 -4 3.25
    -2 16 4 4.52
    -2 -16 4 4.71
    -4 16 6 6.29
    4 16 -6 5.5
    -4 -16 6 4.76
    4 -16 -6 8.63
    6 16 -8 6.09
    -6 16 8 5.83
    -6 -16 8 6.34
    6 -16 -8 4.39
    8 16 -10 1.68
    -8 16 10 0.97
    8 -16 -10 1.55
    -8 -16 10 1.48
    10 16 -12 5.55
    -10 16 12 5.53
    10 -16 -12 4.93
    -10 -16 12 5.7
    -12 16 14 12.23
    -12 -16 14 14.49
    12 -16 -14 12.95
    13 17 -11 0.86
    -11 17 9 2.69
    11 17 -9 5.47
    11 -17 -9 3.86
    -11 -17 9 4.02
    -9 17 7 0.73
    9 17 -7 1.43
    -9 -17 7 1.7
    9 -17 -7 1.85
    7 17 -5 15.57
    -7 17 5 15.02
    7 -17 -5 10.86
    -7 -17 5 14.6
    5 17 -3 10.13
    -5 17 3 7.74
    -5 -17 3 8.45
    5 -17 -3 10.6
    3 17 -1 4.96
    -3 17 1 5.35
    3 -17 -1 5.7
    -3 -17 1 4.27
    1 17 1 9.92
    -1 17 -1 9.39
    -1 17 -1 10.32
    -1 -17 -1 9.1
    1 17 -3 22.38
    1 17 -3 23.5
    -1 17 3 21.49
    -1 17 3 23.67
    -1 -17 3 20.48
    -3 17 5 3.04
    3 17 -5 3.02
    -3 -17 5 2.91
    3 -17 -5 5.42
    5 17 -7 1.97
    -5 17 7 2.22
    -5 -17 7 2.53
    5 -17 -7 1.16
    -7 17 9 2.26
    7 17 -9 0.62
    7 -17 -9 1.13
    -7 -17 9 1.36
    9 17 -11 4.21
    -9 17 11 2.76
    -9 -17 11 4.09
    9 -17 -11 1.29
    -11 17 13 1.4
    11 -17 -13 1.78
    -11 -17 13 1.59
    12 18 -10 3.43
    10 18 -8 3.52
    -10 18 8 2.22
    10 -18 -8 1.65
    -10 -18 8 3.97
    8 18 -6 0.3
    -8 18 6 2.35
    -8 -18 6 0.44
    8 -18 -6 1.28
    6 18 -4 1.54
    -6 18 4 0.92
    -6 -18 4 2.86
    6 -18 -4 1.73
    4 18 -2 6.56
    -4 18 2 5.81
    4 -18 -2 5.32
    -4 -18 2 5.95
    2 18 0 1.37
    -2 18 0 2.58
    2 -18 0 1.59
    -2 -18 0 1.2
    0 18 -2 2.95
    0 18 2 1.65
    0 -18 2 4.32
    -2 18 4 2.21
    2 18 -4 1.09
    -2 -18 4 1.35
    2 -18 -4 1.6
    -4 18 6 2.05
    4 18 -6 2.22
    4 -18 -6 2.89
    -4 -18 6 2.64
    6 18 -8 0.38
    -6 18 8 -0.05
    6 -18 -8 -0.33
    -6 -18 8 0.35
    -8 18 10 -0.12
    8 18 -10 0.95
    8 -18 -10 -0.96
    -8 -18 10 -0.02
    -10 18 12 -0.79
    -10 -18 12 0.2
    10 -18 -12 -0.5
    9 19 -7 6.02
    -9 19 7 5.87
    9 -19 -7 3.62
    -9 -19 7 5.96
    -7 19 5 4.51
    7 19 -5 4.97
    7 -19 -5 6.39
    -7 -19 5 6.91
    -5 19 3 18.01
    5 19 -3 17.93
    5 -19 -3 16.11
    -5 -19 3 18.5
    -3 19 1 21
    3 19 -1 24.33
    3 -19 -1 19.18
    -3 -19 1 20.37
    1 19 1 4.98
    1 -19 1 4.64
    1 19 -3 12.02
    -1 19 3 11.87
    -1 -19 3 15.24
    -3 19 5 7.18
    3 19 -5 6.61
    -3 -19 5 7.33
    3 -19 -5 6.93
    5 19 -7 9.07
    -5 19 7 8.7
    5 -19 -7 6.87
    -5 -19 7 9.99
    7 19 -9 12.8
    -7 19 9 13.93
    7 -19 -9 9.62
    -7 -19 9 10.67
    -9 19 11 7.78
    9 -19 -11 6.64
    -9 -19 11 8.85
    -8 20 6 1.08
    8 20 -6 0.35
    -8 -20 6 1.08
    8 -20 -6 1
    6 20 -4 1.12
    -6 20 4 1.15
    6 -20 -4 2.59
    -6 -20 4 2.09
    -4 20 2 3.69
    4 20 -2 4.68
    4 -20 -2 3.76
    -4 -20 2 3.28
    2 20 0 3.35
    2 -20 0 1.9
    0 20 2 2.57
    0 -20 2 1.5
    2 20 -4 4.17
    -2 -20 4 2.97
    2 -20 -4 2.76
    4 20 -6 3.32
    -4 -20 6 4.19
    4 -20 -6 3.17
    6 20 -8 1.22
    -6 20 8 -0.11
    -6 -20 8 0.55
    6 -20 -8 0.03
    -8 20 10 0.87
    -8 -20 10 3.3
    -7 21 5 11.35
    7 21 -5 10.03
    -7 -21 5 11.26
    5 21 -3 13.47
    -5 21 3 13.99
    -5 -21 3 14.67
    5 -21 -3 15.3
    3 21 -1 10.67
    3 -21 -1 9.14
    1 21 1 17.95
    1 -21 1 21.43
    1 21 -3 14.16
    1 -21 -3 13.53
    3 21 -5 6.5
    3 -21 -5 6.8
    5 21 -7 11.43
    -5 -21 7 9.89
    5 -21 -7 8.43
    4 22 -2 1.99
    4 -22 -2 1.75
    2 22 0 -1.48
    2 -22 0 0.39
    0 -22 2 0.46
    0 -22 -2 3.52
    2 22 -4 2.7
    2 -22 -4 3.31
    4 22 -6 3.04
    18 0 -15 -0.71
    16 0 -13 0.76
    -16 0 13 2
    14 0 -11 -0.29
    -14 0 11 0.53
    -14 0 11 0.24
    12 0 -9 -0.33
    -12 0 9 0.15
    -12 0 9 -0.03
    -10 0 7 0.18
    -10 0 7 0.26
    10 0 -7 -0.35
    -8 0 5 -0.02
    8 0 -5 -0.09
    -8 0 5 -0.63
    6 0 -3 -0.03
    -6 0 3 -0.1
    -6 0 3 0.1
    -4 0 1 -0.04
    -4 0 1 -0.2
    4 0 -1 0.08
    -2 0 -1 0.29
    2 0 1 0.17
    2 0 1 0.02
    2 0 1 -0.05
    0 0 3 -0.28
    0 0 -3 -0.22
    0 0 3 -0.12
    0 0 -3 -0.21
    0 0 3 -0.22
    -2 0 5 -0.05
    -2 0 5 0.07
    -2 0 5 0.07
    2 0 -5 0.02
    -4 0 7 -0.14
    -4 0 7 0.05
    4 0 -7 -0.07
    -6 0 9 0.17
    6 0 -9 0.21
    -6 0 9 -0.04
    8 0 -11 0.29
    -8 0 11 0.25
    -8 0 11 -0.5
    -10 0 13 0.15
    -10 0 13 0.3
    10 0 -13 0.61
    12 0 -15 -0.35
    -12 0 15 -0.33
    -12 0 15 0.41
    -14 0 17 1.3
    14 0 -17 -0.16
    16 0 -19 -0.87
    -16 0 19 0.26
    -18 0 21 -0.18
    18 0 -21 1.06
    19 1 -16 9.14
    19 -1 -16 9.62
    17 1 -14 14.43
    -17 1 14 13.68
    17 -1 -14 17.1
    15 1 -12 22.58
    -15 1 12 24.08
    15 -1 -12 22.89
    -15 -1 12 23.01
    -13 1 10 34.88
    13 1 -10 32.49
    -13 1 10 34.2
    -13 -1 10 30.5
    13 -1 -10 33.25
    -13 -1 10 32.2
    -11 1 8 39.09
    11 1 -8 35.89
    -11 1 8 35.87
    -11 -1 8 38.15
    -11 -1 8 35.07
    11 -1 -8 35.6
    -9 1 6 98.83
    9 1 -6 99.05
    -9 1 6 99.13
    9 -1 -6 99.45
    -9 -1 6 101.58
    -9 -1 6 101.1
    -7 1 4 163.02
    -7 1 4 162.09
    7 1 -4 157.78
    7 -1 -4 163.64
    -7 -1 4 160.82
    -7 -1 4 162.03
    -5 1 2 119.89
    5 1 -2 121.49
    -5 1 2 119.94
    5 -1 -2 119.24
    -5 -1 2 121.83
    -5 -1 2 120.05
    3 1 0 11.7
    3 1 0 11.52
    -3 1 0 12.62
    -3 1 0 11.78
    -3 -1 0 11.11
    -3 -1 0 12.19
    3 -1 0 11.38
    1 1 2 151.19
    1 1 2 143.65
    1 1 2 148.27
    -1 1 -2 147.37
    -1 1 -2 144.95
    -1 -1 -2 145.09
    -1 -1 -2 150.79
    1 -1 2 141.52
    1 -1 2 147.84
    1 1 -4 165.87
    1 1 -4 170.05
    -1 1 4 169.69
    -1 1 4 163.89
    -1 1 4 167.61
    -1 -1 4 167.77
    -1 -1 4 165.17
    1 -1 -4 170.69
    -3 1 6 70.72
    -3 1 6 72.49
    3 1 -6 72.65
    3 -1 -6 71.34
    -3 -1 6 73.51
    -3 -1 6 70.96
    5 1 -8 138.01
    -5 1 8 142.3
    -5 1 8 140.37
    -5 -1 8 142.74
    5 -1 -8 142.81
    -5 -1 8 142.37
    -7 1 10 83.24
    7 1 -10 80.63
    -7 1 10 81.8
    -7 -1 10 82.92
    7 -1 -10 81.79
    -7 -1 10 81.42
    -9 1 12 27.34
    9 1 -12 28.78
    -9 1 12 27.62
    -9 -1 12 28.09
    9 -1 -12 27.75
    -9 -1 12 27.03
    -11 1 14 18.97
    -11 1 14 17.56
    11 1 -14 19.05
    -11 -1 14 16.5
    11 -1 -14 17.04
    -11 -1 14 15.91
    -13 1 16 8.95
    13 1 -16 10.66
    -13 -1 16 8.86
    13 -1 -16 8
    -13 -1 16 7.99
    15 1 -18 0.26
    -15 1 18 0.58
    -15 -1 18 -0.22
    15 -1 -18 -0.44
    17 1 -20 0.95
    -17 1 20 0.72
    -17 -1 20 1.68
    17 -1 -20 0.38
    -18 2 15 2.97
    18 2 -15 1.76
    18 -2 -15 2.15
    -16 2 13 3.7
    16 2 -13 5.22
    16 -2 -13 3.7
    -14 2 11 0.66
    14 2 -11 1.21
    14 -2 -11 1.24
    -14 -2 11 1.55
    -14 -2 11 0.65
    12 2 -9 2.4
    -12 2 9 3.03
    -12 2 9 1.87
    -12 -2 9 2.64
    -12 -2 9 2.38
    12 -2 -9 2.71
    10 2 -7 29.95
    -10 2 7 33.12
    -10 2 7 32.34
    -10 -2 7 31.7
    10 -2 -7 32.77
    -10 -2 7 31.15
    8 2 -5 33.78
    -8 2 5 32.59
    -8 2 5 33.74
    -8 -2 5 32.85
    -8 -2 5 35.42
    8 -2 -5 34.32
    -6 2 3 9.19
    -6 2 3 9.75
    6 2 -3 9.5
    -6 -2 3 9.88
    -6 -2 3 9.17
    6 -2 -3 8.73
    -4 2 1 0.61
    -4 2 1 0.73
    4 2 -1 0.51
    -4 2 1 0.73
    4 2 -1 0.64
    -4 -2 1 0.57
    4 -2 -1 0.87
    -4 -2 1 0.63
    -2 2 -1 93.85
    2 2 1 95.11
    -2 2 -1 93.99
    2 -2 1 93.4
    -2 -2 -1 96.2
    2 -2 1 91.43
    0 2 3 10.9
    0 2 3 11.72
    0 2 -3 11.2
    0 2 3 11.21
    0 -2 3 10.95
    0 -2 3 11.42
    2 2 -5 0.35
    2 2 -5 0.17
    -2 2 5 0.14
    -2 2 5 0.14
    2 -2 -5 0.39
    -2 -2 5 -0.04
    -4 2 7 23.3
    -4 2 7 22.34
    4 2 -7 23.07
    4 -2 -7 22.87
    -4 -2 7 22.36
    -4 -2 7 23.21
    -6 2 9 0.53
    6 2 -9 1.07
    -6 2 9 0.41
    -6 -2 9 1.08
    6 -2 -9 1.06
    -6 -2 9 1.03
    -8 2 11 2.62
    -8 2 11 1.51
    8 2 -11 2.1
    -8 -2 11 0.78
    8 -2 -11 1.97
    -8 -2 11 2.44
    -10 2 13 15.3
    10 2 -13 16.82
    -10 2 13 15.23
    -10 -2 13 15.53
    10 -2 -13 14.98
    -10 -2 13 15.8
    -12 2 15 12.84
    12 2 -15 13.16
    -12 -2 15 11.1
    -12 -2 15 11.44
    12 -2 -15 12.65
    -14 2 17 4.1
    14 2 -17 4.88
    -14 -2 17 5.3
    14 -2 -17 4.75
    -14 -2 17 4.47
    -16 2 19 0.23
    16 2 -19 0.82
    -16 -2 19 -0.32
    16 -2 -19 1.02
    -18 2 21 1.39
    18 -2 -21 3.32
    -19 3 16 11.44
    19 3 -16 12.21
    19 -3 -16 13.52
    17 3 -14 8.91
    -17 3 14 7.97
    17 -3 -14 6.39
    15 3 -12 19.96
    -15 3 12 19
    -15 -3 12 15.56
    15 -3 -12 17.45
    -15 -3 12 14.6
    13 3 -10 25.3
    -13 3 10 27.67
    -13 -3 10 25.87
    13 -3 -10 26.45
    -13 -3 10 23.91
    -11 3 8 24.48
    -11 3 8 24.62
    11 3 -8 22.13
    -11 -3 8 21.45
    11 -3 -8 23.59
    -11 -3 8 23.29
    9 3 -6 36.37
    -9 3 6 38.25
    -9 3 6 37.8
    9 -3 -6 36.92
    -9 -3 6 36.97
    -9 -3 6 35.58
    7 3 -4 41.9
    -7 3 4 44.32
    -7 3 4 44.25
    7 -3 -4 42.43
    -7 -3 4 41.5
    -7 -3 4 42.48
    5 3 -2 156.28
    -5 3 2 155.5
    -5 3 2 156.16
    -5 3 2 161.42
    -5 -3 2 161.06
    5 -3 -2 160.04
    -5 -3 2 162.19
    -3 3 0 20.41
    -3 3 0 20.63
    3 3 0 22.2
    -3 -3 0 22.19
    3 -3 0 21.59
    3 -3 0 20.64
    -1 3 -2 168.36
    1 3 2 178.37
    -1 -3 -2 175
    1 -3 2 175.97
    -1 -3 -2 176.11
    1 -3 2 174.57
    -1 3 4 18.24
    1 3 -4 18.88
    -1 3 4 18.09
    1 3 -4 18.11
    -1 3 4 18.07
    -1 -3 4 17.59
    3 3 -6 94.03
    -3 3 6 90.56
    -3 3 6 88.34
    3 3 -6 91.07
    -3 -3 6 89.86
    3 -3 -6 90.77
    5 3 -8 18.78
    -5 3 8 19.75
    5 3 -8 18.85
    -5 3 8 19.4
    -5 -3 8 20.69
    5 -3 -8 18.84
    -7 3 10 83.49
    -7 3 10 78.82
    7 3 -10 82.14
    7 -3 -10 81.78
    -7 -3 10 80.63
    -7 -3 10 80.05
    -9 3 12 8.83
    9 3 -12 10.73
    -9 3 12 11.46
    -9 -3 12 10.59
    9 -3 -12 10.92
    -9 -3 12 12.91
    11 3 -14 18.77
    -11 3 14 19.56
    -11 3 14 18.47
    11 -3 -14 17.8
    -11 -3 14 20.39
    -11 -3 14 18.77
    13 3 -16 0.86
    -13 3 16 0.36
    13 -3 -16 -0.15
    -13 -3 16 0.23
    -13 -3 16 0.3
    -15 3 18 0.18
    15 3 -18 0.48
    -15 -3 18 -0.09
    15 -3 -18 0.09
    -15 -3 18 0.71
    -17 3 20 0.47
    17 3 -20 1.62
    17 -3 -20 -0.45
    18 4 -15 1.28
    -18 4 15 1.56
    18 -4 -15 0.91
    16 4 -13 9.43
    -16 4 13 9.29
    16 -4 -13 9.1
    -16 -4 13 7.81
    14 4 -11 6.5
    -14 4 11 7.2
    -14 -4 11 5.57
    -14 -4 11 7.6
    14 -4 -11 6.81
    12 4 -9 1.46
    -12 4 9 1.21
    12 -4 -9 0.9
    -12 -4 9 0.95
    -12 -4 9 1.23
    -10 4 7 7.56
    -10 4 7 7.66
    10 4 -7 8.9
    10 -4 -7 6.67
    -10 -4 7 7.91
    -10 -4 7 7.34
    8 4 -5 2.53
    -8 4 5 2.83
    -8 4 5 3.39
    8 -4 -5 2.5
    -8 -4 5 2.74
    -8 -4 5 2.32
    -6 4 3 15.42
    6 4 -3 13.77
    6 -4 -3 14.49
    -6 -4 3 15.05
    -6 -4 3 15.15
    -4 4 1 35.86
    -4 4 1 35.85
    4 4 -1 36.09
    4 4 -1 35.59
    4 4 -1 35.25
    -4 -4 1 37.53
    4 -4 -1 34.71
    4 -4 -1 35.15
    2 4 1 14.82
    2 4 1 14.41
    -2 4 -1 14.59
    -2 -4 -1 14.76
    2 -4 1 15.79
    -2 -4 -1 14.76
    2 -4 1 14.71
    0 4 -3 144.55
    0 4 -3 142.52
    0 4 3 143.71
    0 4 3 141.03
    0 -4 3 143.77
    0 -4 -3 145.27
    2 4 -5 9.46
    -2 4 5 8.92
    2 4 -5 9.04
    -2 4 5 9.47
    -2 4 5 9.06
    -2 -4 5 8.45
    4 4 -7 0.62
    -4 4 7 0.95
    4 4 -7 1.04
    -4 4 7 0.93
    -4 -4 7 1.06
    4 -4 -7 1.35
    6 4 -9 75.54
    -6 4 9 74.23
    -6 4 9 75.94
    6 4 -9 74.53
    -6 -4 9 77.69
    6 -4 -9 76.45
    -8 4 11 51.74
    8 4 -11 52.2
    8 4 -11 51.14
    -8 4 11 53.19
    -8 -4 11 51.56
    8 -4 -11 49.83
    -10 4 13 22.91
    10 4 -13 21.78
    -10 4 13 20.36
    10 4 -13 20.91
    10 -4 -13 22.7
    -10 -4 13 22.84
    12 4 -15 17.8
    -12 4 15 15.19
    12 4 -15 17.93
    12 -4 -15 20.06
    -12 -4 15 17.57
    14 4 -17 10.83
    14 4 -17 12.29
    -14 4 17 10.82
    -14 -4 17 13.16
    14 -4 -17 9.75
    -16 4 19 11.62
    16 4 -19 8.76
    16 -4 -19 8.37
    -16 -4 19 10.02
    -18 4 21 3.01
    18 -4 -21 2.37
    19 5 -16 3.14
    -19 5 16 2.45
    19 -5 -16 3.65
    -17 5 14 5.33
    17 5 -14 5.89
    17 -5 -14 3.22
    -17 -5 14 3.78
    -15 5 12 3.61
    15 5 -12 4.25
    15 -5 -12 1.94
    -15 -5 12 1.46
    13 5 -10 10.7
    -13 5 10 13.5
    13 -5 -10 10.61
    -13 -5 10 13.45
    11 5 -8 33.73
    -11 5 8 33.03
    -11 -5 8 34.15
    -11 -5 8 36.28
    11 -5 -8 35.48
    -9 5 6 12.05
    9 5 -6 11.85
    9 -5 -6 13.89
    -9 -5 6 11.99
    7 5 -4 4.54
    7 5 -4 5.16
    -7 5 4 4.4
    7 -5 -4 4.36
    -7 -5 4 4.6
    5 5 -2 8.32
    5 5 -2 8.5
    -5 5 2 9.41
    5 5 -2 9.26
    5 -5 -2 9.09
    -5 -5 2 8.68
    3 5 0 0.5
    -3 5 0 0.35
    3 5 0 0.47
    3 -5 0 0.16
    3 -5 0 0.36
    -3 -5 0 0.33
    -3 -5 0 0.47
    -1 5 -2 42.04
    1 5 2 40.15
    -1 5 -2 38.71
    1 5 2 40.75
    -1 -5 -2 41.06
    1 -5 2 40.75
    -1 5 4 18.26
    1 5 -4 17.79
    -1 5 4 18.49
    1 5 -4 18.6
    -1 -5 4 17.6
    1 -5 -4 17.8
    -3 5 6 1.01
    -3 5 6 0.86
    3 5 -6 0.97
    3 5 -6 1.16
    3 -5 -6 0.81
    -3 -5 6 1.11
    -5 5 8 15.11
    -5 5 8 15.69
    5 5 -8 14.88
    5 5 -8 14.14
    -5 -5 8 14.67
    5 -5 -8 15.27
    7 5 -10 0.69
    7 5 -10 1.36
    -7 5 10 1.21
    -7 5 10 1.48
    -7 -5 10 1.62
    7 -5 -10 0.72
    9 5 -12 7.98
    9 5 -12 7.89
    -9 5 12 5.96
    -9 5 12 6.92
    -9 -5 12 6.67
    9 -5 -12 7.27
    -11 5 14 11.71
    11 5 -14 10.48
    11 5 -14 9.88
    -11 -5 14 8.5
    11 -5 -14 9
    13 5 -16 1.4
    -13 5 16 1.03
    13 5 -16 0.95
    -13 -5 16 1.39
    13 -5 -16 0.8
    15 5 -18 2.79
    -15 5 18 1.93
    -15 -5 18 2.46
    15 -5 -18 2.03
    -17 5 20 0.26
    17 -5 -20 0.2
    18 6 -15 1.05
    -18 6 15 1.57
    18 -6 -15 1.25
    16 6 -13 0.98
    -16 6 13 0.29
    -16 -6 13 -0.34
    16 -6 -13 0.83
    -14 6 11 3.98
    14 6 -11 5.43
    14 -6 -11 2.43
    -14 -6 11 2.21
    -12 6 9 7.49
    12 6 -9 8.54
    12 -6 -9 6.31
    -12 -6 9 10.39
    10 6 -7 5.59
    -10 6 7 6.65
    10 6 -7 7.02
    -10 -6 7 6.9
    10 -6 -7 5.01
    -8 6 5 -0.09
    8 6 -5 -0.01
    8 6 -5 1.43
    8 -6 -5 0.57
    -8 -6 5 0.39
    6 6 -3 3.01
    -6 6 3 2.9
    6 6 -3 3.24
    6 -6 -3 2.88
    -6 -6 3 5.1
    -4 6 1 35.57
    -4 6 1 35.97
    4 6 -1 33.66
    4 6 -1 34.93
    -4 -6 1 37.09
    4 -6 -1 35.19
    4 -6 -1 35.7
    -2 6 -1 53.94
    2 6 1 57.88
    2 6 1 58.65
    2 -6 1 58.21
    2 -6 1 57.96
    -2 -6 -1 60.06
    0 6 -3 98.5
    0 6 3 100.92
    0 6 -3 101.8
    0 6 3 102.65
    0 -6 -3 106.05
    0 -6 3 104.54
    -2 6 5 69.43
    -2 6 5 69.97
    2 6 -5 68.51
    2 6 -5 69.73
    -2 -6 5 69.16
    2 -6 -5 69.97
    4 6 -7 26.97
    -4 6 7 28.25
    4 6 -7 28.1
    4 -6 -7 29.16
    -4 -6 7 29.31
    4 -6 -7 26.81
    -6 6 9 82.37
    -6 6 9 83.89
    6 6 -9 84.1
    6 6 -9 82.91
    6 -6 -9 86.92
    -6 -6 9 83.71
    -8 6 11 93.89
    -8 6 11 92.19
    8 6 -11 93.71
    8 6 -11 95.34
    8 -6 -11 94.49
    -8 -6 11 95.77
    10 6 -13 12.78
    10 6 -13 12.92
    -10 6 13 13.78
    10 -6 -13 12.17
    -10 -6 13 13.51
    -12 6 15 35.59
    12 6 -15 33.44
    12 6 -15 35.07
    12 -6 -15 32.43
    -12 -6 15 35.04
    14 6 -17 29.33
    -14 6 17 27.67
    14 -6 -17 25.97
    -14 -6 17 28.21
    -16 6 19 10.65
    16 -6 -19 8.96
    -16 -6 19 8.9
    -18 6 21 4.53
    18 -6 -21 6.39
    -17 7 14 0.75
    17 7 -14 1.04
    -17 -7 14 0.83
    17 -7 -14 -1.22
    -15 7 12 1.45
    15 7 -12 1.01
    15 -7 -12 0.28
    -15 -7 12 1.73
    -13 7 10 6.17
    13 7 -10 5.61
    13 -7 -10 5.4
    -13 -7 10 5.84
    11 7 -8 0.68
    -11 7 8 2.16
    -11 -7 8 2.28
    11 -7 -8 2.05
    9 7 -6 5.2
    -9 7 6 5.2
    9 7 -6 5.99
    -9 -7 6 4.46
    9 -7 -6 4.45
    7 7 -4 3.31
    7 7 -4 3.45
    -7 7 4 3.54
    -7 -7 4 4.13
    7 -7 -4 2.58
    5 7 -2 0.18
    5 7 -2 0.59
    -5 7 2 -0.23
    5 -7 -2 0.6
    -5 -7 2 0.39
    3 7 0 0.07
    -3 7 0 0.5
    3 7 0 -0.05
    -3 -7 0 0.08
    3 -7 0 -0.49
    3 -7 0 0.19
    1 7 2 8.22
    -1 7 -2 7.43
    1 7 2 7.24
    -1 7 -2 7.31
    -1 -7 -2 7.65
    1 -7 2 6.27
    -1 7 4 31.27
    1 7 -4 33.97
    1 7 -4 32.93
    -1 7 4 33.72
    1 -7 -4 34.51
    -1 -7 4 33.67
    3 7 -6 14.61
    -3 7 6 14.26
    3 7 -6 13.13
    3 -7 -6 12.95
    -3 -7 6 13.45
    3 -7 -6 14.28
    5 7 -8 15.03
    5 7 -8 15.32
    -5 7 8 15.52
    5 -7 -8 14.75
    -5 -7 8 16.96
    5 -7 -8 15.69
    -7 7 10 15.25
    7 7 -10 15.97
    7 7 -10 15.7
    -7 -7 10 14.2
    7 -7 -10 14.18
    -9 7 12 2.09
    9 7 -12 2.22
    9 7 -12 2.5
    -9 -7 12 1.73
    9 -7 -12 2.38
    -11 7 14 7.25
    11 7 -14 6.94
    11 7 -14 7.82
    -11 -7 14 7.81
    11 -7 -14 8.98
    -13 7 16 9.59
    13 7 -16 9.51
    -13 -7 16 7.51
    13 -7 -16 7.41
    -15 7 18 1.65
    15 7 -18 2.6
    -15 -7 18 0.45
    15 -7 -18 1.82
    -17 7 20 0.91
    17 -7 -20 -0.06
    -17 -7 20 1.45
    18 8 -15 4.43
    -18 8 15 5.65
    -18 -8 15 6.84
    18 -8 -15 1.79
    16 8 -13 -0.24
    -16 8 13 -0.22
    -16 -8 13 0.28
    16 -8 -13 -0.65
    -14 8 11 0.38
    14 8 -11 1.08
    -14 -8 11 0.2
    14 -8 -11 0.39
    12 8 -9 0.4
    -12 8 9 0.35
    -12 -8 9 0.32
    12 -8 -9 -0.23
    -10 8 7 0.73
    10 8 -7 -0.1
    -10 -8 7 -0.34
    10 -8 -7 0.13
    8 8 -5 26.71
    8 8 -5 25.45
    -8 8 5 27.58
    -8 -8 5 23.15
    8 -8 -5 26.77
    -6 8 3 57.05
    6 8 -3 55.79
    6 8 -3 57.13
    6 -8 -3 58.76
    -6 -8 3 57.06
    4 8 -1 75.44
    4 8 -1 75.8
    -4 8 1 70.95
    -4 -8 1 73.42
    4 -8 -1 74.13
    4 -8 -1 75.22
    2 8 1 51.91
    2 8 1 54.82
    -2 8 -1 48.65
    -2 8 -1 53.97
    -2 -8 -1 52.37
    2 -8 1 54.07
    0 8 -3 59.99
    0 8 3 58.25
    0 8 -3 56.24
    0 8 3 60.15
    0 -8 3 61.05
    0 -8 -3 57.41
    -2 8 5 91.36
    2 8 -5 89.53
    2 8 -5 87.58
    -2 8 5 92.03
    -2 -8 5 89.69
    2 -8 -5 90.55
    4 8 -7 193.11
    4 8 -7 195.39
    -4 8 7 201.36
    4 -8 -7 194.08
    -4 -8 7 194.28
    4 -8 -7 193.57
    6 8 -9 142.02
    -6 8 9 148.39
    6 8 -9 147.74
    -6 -8 9 144.06
    6 -8 -9 144.97
    8 8 -11 44.95
    8 8 -11 43.15
    -8 8 11 43.91
    8 -8 -11 45.06
    -8 -8 11 42.13
    -10 8 13 22.68
    10 8 -13 25.3
    10 8 -13 23.18
    -10 -8 13 24.3
    10 -8 -13 25.14
    -12 8 15 42.15
    12 8 -15 45.35
    12 -8 -15 42.2
    -12 -8 15 42.5
    -14 8 17 33.35
    14 8 -17 35.22
    14 -8 -17 32.37
    -14 -8 17 29
    -16 8 19 9.73
    16 -8 -19 7.97
    -16 -8 19 9.33
    -17 9 14 5.25
    17 9 -14 8.76
    -17 -9 14 7.06
    17 -9 -14 5.99
    -15 9 12 11.26
    15 9 -12 11.3
    -15 -9 12 12.62
    15 -9 -12 9.58
    -13 9 10 2.84
    13 9 -10 4.45
    13 -9 -10 4.41
    -13 -9 10 3.75
    11 9 -8 7.24
    -11 9 8 6.8
    11 -9 -8 6.48
    -11 -9 8 7.95
    9 9 -6 3.71
    -9 9 6 3.58
    9 -9 -6 3.07
    -9 -9 6 3.71
    7 9 -4 21.34
    7 9 -4 21.38
    -7 9 4 19.97
    -7 -9 4 22.23
    7 -9 -4 22.3
    -5 9 2 31.91
    5 9 -2 35.44
    5 9 -2 35.96
    5 -9 -2 37.09
    5 -9 -2 35.37
    -5 -9 2 37.52
    3 9 0 50.37
    -3 9 0 46.22
    3 9 0 50.26
    -3 -9 0 50.25
    3 -9 0 50.21
    3 -9 0 48.21
    -1 9 -2 11.12
    1 9 2 12.23
    -1 9 -2 10.03
    1 9 2 12.28
    -1 -9 -2 11.3
    1 -9 2 12.16
    -1 9 4 14.27
    -1 9 4 14.28
    1 9 -4 15.62
    1 9 -4 14.53
    1 -9 -4 14.19
    -1 -9 4 15.28
    3 9 -6 3.82
    -3 9 6 3.6
    3 9 -6 5.47
    -3 9 6 4.19
    -3 -9 6 4.68
    3 -9 -6 4.79
    5 9 -8 6.47
    -5 9 8 8.9
    5 9 -8 5.45
    -5 -9 8 6.27
    5 -9 -8 6.94
    5 -9 -8 7.42
    7 9 -10 3.13
    -7 9 10 2.57
    7 9 -10 2.91
    7 -9 -10 2.27
    -7 -9 10 2.44
    -9 9 12 5.18
    9 9 -12 3.91
    9 9 -12 4.6
    -9 -9 12 5.39
    9 -9 -12 5.26
    11 9 -14 3.1
    -11 9 14 2.79
    11 -9 -14 2.87
    -11 -9 14 2.17
    -13 9 16 -0.5
    13 9 -16 -0.11
    -13 -9 16 0.51
    13 -9 -16 -1.02
    -15 9 18 3.1
    -15 -9 18 1.12
    15 -9 -18 -0.49
    17 -9 -20 1.74
    -17 -9 20 1.3
    16 10 -13 0.06
    -16 10 13 0.82
    -16 -10 13 0.88
    16 -10 -13 0.51
    -14 10 11 0.32
    14 10 -11 0.45
    -14 -10 11 -0.02
    14 -10 -11 -0.46
    -12 10 9 8.36
    12 10 -9 11.89
    12 -10 -9 9.62
    -12 -10 9 9.08
    10 10 -7 5.35
    -10 10 7 5.05
    -10 -10 7 5.46
    10 -10 -7 5.3
    8 10 -5 14.2
    -8 10 5 14.05
    -8 -10 5 11.9
    8 -10 -5 15.84
    6 10 -3 19.61
    -6 10 3 19.24
    6 10 -3 20.3
    6 -10 -3 19.35
    -6 -10 3 18.26
    4 10 -1 80.48
    4 10 -1 78.93
    -4 10 1 74.55
    -4 -10 1 79.5
    4 -10 -1 77.09
    4 -10 -1 80.33
    -2 10 -1 64.57
    2 10 1 69.94
    2 10 1 71.52
    -2 10 -1 68.87
    -2 -10 -1 67.55
    2 -10 1 66.99
    0 10 3 78.1
    0 10 -3 81.12
    0 10 3 86.82
    0 10 -3 80.27
    0 -10 3 84.19
    0 -10 -3 83.65
    2 10 -5 69.55
    -2 10 5 68.48
    2 10 -5 70.53
    -2 10 5 70.44
    -2 -10 5 66.68
    2 -10 -5 68.66
    4 10 -7 88.34
    -4 10 7 85.95
    4 10 -7 89.87
    4 -10 -7 87.47
    -4 -10 7 86.56
    4 -10 -7 88.03
    6 10 -9 36.09
    -6 10 9 35.57
    6 10 -9 36.38
    6 -10 -9 33.63
    -6 -10 9 34.04
    -8 10 11 28.54
    8 10 -11 28.36
    8 10 -11 27.47
    8 -10 -11 26.49
    -8 -10 11 26.4
    -10 10 13 50.91
    10 10 -13 54.88
    10 -10 -13 52.99
    -10 -10 13 56.34
    -12 10 15 23.79
    12 10 -15 26.88
    -12 -10 15 24.41
    12 -10 -15 23.02
    -14 10 17 12.45
    14 -10 -17 13.2
    -14 -10 17 15.5
    -16 10 19 5.23
    -16 -10 19 6.32
    16 -10 -19 5.63
    17 11 -14 9.52
    -17 11 14 3.99
    17 -11 -14 7.03
    -17 -11 14 6.84
    -15 11 12 16.09
    15 11 -12 15.98
    -15 -11 12 16.69
    15 -11 -12 18.01
    -13 11 10 21.78
    13 11 -10 22.94
    -13 -11 10 21.95
    13 -11 -10 20.6
    -11 11 8 22.26
    11 11 -8 22.45
    11 -11 -8 28.92
    -11 -11 8 24.51
    -9 11 6 40.47
    9 11 -6 41.87
    -9 -11 6 41.9
    9 -11 -6 44.1
    7 11 -4 20.1
    -7 11 4 18.89
    7 -11 -4 21.04
    -7 -11 4 19.49
    -5 11 2 0.93
    5 11 -2 1.28
    5 11 -2 1.31
    5 -11 -2 1.46
    -5 -11 2 1.49
    5 -11 -2 0.91
    3 11 0 107.59
    -3 11 0 96.17
    3 11 0 105.73
    3 -11 0 105.29
    -3 -11 0 104.48
    3 -11 0 106.55
    1 11 2 20.29
    1 11 2 19.54
    -1 11 -2 18.29
    -1 11 -2 20.46
    1 -11 2 20.88
    -1 -11 -2 21.11
    1 11 -4 10.58
    -1 11 4 9.99
    1 11 -4 9.67
    -1 11 4 9.72
    -1 -11 4 8.45
    1 -11 -4 9.02
    3 11 -6 4.92
    -3 11 6 5.34
    3 11 -6 6.11
    -3 11 6 3.94
    -3 -11 6 4.84
    3 -11 -6 5.52
    5 11 -8 37.34
    -5 11 8 37.78
    5 11 -8 40.54
    5 -11 -8 38.68
    -5 -11 8 37.74
    7 11 -10 1.51
    -7 11 10 1.43
    7 11 -10 2.51
    -7 -11 10 0.79
    7 -11 -10 1.68
    -9 11 12 1.02
    9 11 -12 -0.19
    9 -11 -12 1.04
    -9 -11 12 0.36
    11 11 -14 -0.03
    -11 11 14 0.77
    -11 -11 14 0.51
    11 -11 -14 0.79
    -13 11 16 0.45
    13 11 -16 3.53
    -13 -11 16 1.09
    13 -11 -16 -0.43
    -15 11 18 -0.2
    15 -11 -18 -0.96
    -15 -11 18 1.56
    -16 12 13 -0.87
    16 12 -13 -0.74
    16 -12 -13 -0.73
    -16 -12 13 -0.14
    14 12 -11 0.63
    -14 12 11 0.52
    14 -12 -11 -1.76
    -14 -12 11 0.57
    12 12 -9 1.01
    -12 12 9 1.48
    -12 -12 9 0.63
    12 -12 -9 0.95
    -10 12 7 6.36
    10 12 -7 6.02
    -10 -12 7 8.38
    10 -12 -7 8.51
    8 12 -5 3.74
    -8 12 5 3.72
    -8 -12 5 5.98
    8 -12 -5 3.83
    -6 12 3 28.13
    6 12 -3 26.85
    6 -12 -3 28.47
    -6 -12 3 28.62
    4 12 -1 17.46
    -4 12 1 14.15
    4 12 -1 16.38
    -4 -12 1 17.52
    4 -12 -1 19.78
    4 -12 -1 17.25
    2 12 1 42.44
    -2 12 -1 37.43
    -2 12 -1 37.33
    2 12 1 41.5
    2 -12 1 40.68
    -2 -12 -1 40.66
    0 12 -3 50.37
    0 12 -3 49.05
    0 12 3 52.5
    0 12 3 51.25
    0 -12 -3 51.72
    0 -12 3 52.25
    -2 12 5 57.85
    2 12 -5 58.8
    -2 12 5 57.72
    2 12 -5 58.55
    2 -12 -5 57.56
    -2 -12 5 57.79
    4 12 -7 16.48
    4 12 -7 15.74
    -4 12 7 15.39
    4 -12 -7 15.42
    -4 -12 7 12.94
    4 -12 -7 15.12
    6 12 -9 35.26
    -6 12 9 35.23
    6 12 -9 34.23
    -6 -12 9 34.81
    6 -12 -9 35.34
    -8 12 11 27.6
    8 12 -11 26.19
    8 -12 -11 26.5
    -8 -12 11 29.6
    -10 12 13 15.05
    10 12 -13 13.11
    10 -12 -13 12.61
    -10 -12 13 12.32
    -12 12 15 11.52
    12 12 -15 13.58
    -12 -12 15 10.78
    12 -12 -15 13.59
    -14 12 17 4.36
    -14 -12 17 0.6
    14 -12 -17 1.82
    15 13 -12 18.47
    -15 13 12 19.43
    -15 -13 12 17.16
    15 -13 -12 16.45
    -13 13 10 24.46
    13 13 -10 25.31
    -13 -13 10 28.53
    13 -13 -10 27.46
    11 13 -8 35.43
    -11 13 8 33.31
    11 -13 -8 35.87
    -11 -13 8 33.15
    -9 13 6 49.49
    9 13 -6 50.94
    -9 -13 6 52.44
    9 -13 -6 51.97
    -7 13 4 23.42
    7 13 -4 25.03
    7 -13 -4 24.2
    -7 -13 4 25.48
    5 13 -2 21.77
    -5 13 2 20.98
    5 -13 -2 22.5
    -5 -13 2 21.83
    3 13 0 27.2
    -3 13 0 24.82
    3 13 0 25.7
    -3 -13 0 28.48
    3 -13 0 26.97
    3 -13 0 25.28
    1 13 2 36.78
    -1 13 -2 33.57
    -1 13 -2 36.33
    1 13 2 37
    1 -13 2 35.74
    -1 -13 -2 34.66
    -1 13 4 18.71
    -1 13 4 18.98
    1 13 -4 18.4
    1 13 -4 19.96
    -1 -13 4 20.37
    1 -13 -4 19.77
    -3 13 6 12.76
    3 13 -6 13.5
    3 13 -6 13.86
    -3 13 6 12.22
    3 -13 -6 12.89
    -3 -13 6 11.91
    -5 13 8 5.98
    5 13 -8 6.77
    5 13 -8 6.37
    5 -13 -8 6.63
    -5 -13 8 6.59
    7 13 -10 1.13
    -7 13 10 0.29
    7 -13 -10 1.19
    -7 -13 10 -0.64
    -9 13 12 0.98
    9 13 -12 0.68
    -9 -13 12 -0.64
    9 -13 -12 0.37
    11 13 -14 0.1
    -11 13 14 1.29
    11 -13 -14 0.5
    -11 -13 14 0.59
    -13 13 16 -0.37
    13 -13 -16 -0.07
    -13 -13 16 -0.38
    15 -13 -18 0.23
    -15 -13 18 0.27
    14 14 -11 5.26
    -14 14 11 3.54
    -14 -14 11 1.92
    12 14 -9 0.74
    -12 14 9 -0.05
    -12 -14 9 0.57
    12 -14 -9 1.58
    -10 14 7 0.08
    10 14 -7 0.19
    10 -14 -7 0.45
    -10 -14 7 -0.17
    8 14 -5 1.39
    -8 14 5 0.42
    8 -14 -5 1.09
    -8 -14 5 0.99
    6 14 -3 0.41
    -6 14 3 0.58
    6 -14 -3 0.08
    -6 -14 3 0.38
    -4 14 1 -0.28
    4 14 -1 -1.35
    4 -14 -1 0.18
    -4 -14 1 0.48
    2 14 1 6.71
    2 14 1 6.48
    -2 14 -1 6.14
    -2 -14 -1 6.53
    2 -14 1 7.26
    2 -14 1 4.28
    0 14 3 0.58
    0 14 -3 0.15
    0 14 3 0.68
    0 14 -3 0.16
    0 -14 -3 0.05
    0 -14 3 -0.08
    2 14 -5 2.79
    2 14 -5 2.86
    -2 14 5 2.07
    -2 14 5 2.64
    -2 -14 5 2.26
    2 -14 -5 1.95
    4 14 -7 -0.3
    -4 14 7 -0.53
    4 14 -7 0.07
    -4 -14 7 0.21
    4 -14 -7 1.29
    -6 14 9 1.15
    6 14 -9 0.49
    6 -14 -9 2.34
    -6 -14 9 1.36
    -8 14 11 0.92
    8 14 -11 2.95
    -8 -14 11 1.46
    8 -14 -11 1.8
    10 14 -13 1.75
    -10 14 13 -0.38
    10 -14 -13 0.22
    -10 -14 13 1.11
    -12 14 15 -0.44
    12 -14 -15 -0.43
    -12 -14 15 -0.01
    -14 14 17 -0.73
    14 -14 -17 -1.48
    -14 -14 17 1.45
    15 15 -12 17.62
    13 15 -10 12.52
    -13 15 10 12.92
    -13 -15 10 10.24
    13 -15 -10 9.35
    11 15 -8 10.53
    -11 15 8 9.78
    -11 -15 8 10.77
    11 -15 -8 10.8
    9 15 -6 18.07
    -9 15 6 15.51
    -9 -15 6 17.39
    9 -15 -6 18.64
    -7 15 4 20.43
    7 15 -4 22.91
    7 -15 -4 24.86
    -7 -15 4 24.92
    5 15 -2 9.76
    -5 15 2 8.95
    5 -15 -2 10.03
    -5 -15 2 8.26
    -3 15 0 28.91
    3 15 0 31
    -3 -15 0 27.64
    3 -15 0 30.26
    1 15 2 12.29
    -1 15 -2 12.52
    1 15 2 11.64
    -1 15 -2 12.2
    1 -15 2 12.92
    -1 -15 -2 12.48
    -1 15 4 15.27
    -1 15 4 16.49
    1 15 -4 18.02
    1 15 -4 17.49
    1 -15 -4 17.22
    -1 -15 4 17.83
    -3 15 6 10.9
    3 15 -6 11.8
    3 15 -6 12.49
    3 -15 -6 11.35
    -3 -15 6 10.47
    5 15 -8 5.24
    -5 15 8 4.65
    -5 -15 8 4.9
    5 -15 -8 5.18
    -7 15 10 1.37
    7 15 -10 1.44
    7 -15 -10 1.72
    -7 -15 10 3.34
    -9 15 12 0.96
    9 15 -12 2.74
    9 -15 -12 3.93
    -9 -15 12 2.78
    -11 15 14 -0.05
    -11 -15 14 0.76
    11 -15 -14 -0.22
    -13 15 16 -0.08
    13 -15 -16 -1.1
    -13 -15 16 2.49
    14 16 -11 2.18
    -12 16 9 1.12
    12 16 -9 0.8
    -12 -16 9 2.47
    12 -16 -9 2.54
    10 16 -7 5.16
    -10 16 7 4.96
    -10 -16 7 5.9
    10 -16 -7 5.24
    8 16 -5 12.44
    -8 16 5 10.65
    8 -16 -5 9.64
    -8 -16 5 9.32
    -6 16 3 6.97
    6 16 -3 6.89
    6 -16 -3 6.39
    -6 -16 3 7.96
    4 16 -1 3.42
    -4 16 1 2.67
    -4 -16 1 0.75
    4 -16 -1 2.85
    2 16 1 18.53
    -2 16 -1 17.08
    2 -16 1 19.52
    -2 -16 -1 16.73
    0 16 3 10.88
    0 16 3 11.85
    0 16 -3 10.2
    0 16 -3 9.48
    0 -16 -3 11.76
    0 -16 3 10.09
    2 16 -5 8.74
    2 16 -5 7.05
    -2 16 5 8
    -2 16 5 10.14
    -2 -16 5 8.17
    4 16 -7 18.92
    -4 16 7 18.49
    4 -16 -7 20.85
    -4 -16 7 21.89
    6 16 -9 6.86
    -6 16 9 7.93
    6 -16 -9 7.94
    -6 -16 9 7.79
    8 16 -11 3.38
    -8 16 11 5.08
    8 -16 -11 3.9
    -8 -16 11 4.63
    -10 16 13 5.23
    -10 -16 13 6.24
    10 -16 -13 7.37
    -12 16 15 0.9
    -12 -16 15 1.83
    12 -16 -15 0.31
    13 17 -10 8.21
    -11 17 8 12.67
    11 17 -8 16.12
    11 -17 -8 15.71
    -11 -17 8 15.21
    -9 17 6 1.89
    9 17 -6 2.84
    -9 -17 6 2.86
    9 -17 -6 1.33
    -7 17 4 15.62
    7 17 -4 20.92
    7 -17 -4 20.2
    -7 -17 4 17.26
    -5 17 2 24.84
    5 17 -2 31.49
    -5 -17 2 30.37
    5 -17 -2 27.79
    3 17 0 4.06
    -3 17 0 4.08
    -3 -17 0 5.66
    3 -17 0 3.32
    -1 17 -2 3.26
    1 17 2 3.01
    -1 17 -2 4.21
    1 -17 2 3.47
    -1 -17 -2 3.17
    1 17 -4 37.01
    -1 17 4 29.55
    -1 17 4 35.83
    1 17 -4 35.48
    -1 -17 4 36.12
    3 17 -6 4.18
    -3 17 6 3.66
    -3 -17 6 3.84
    3 -17 -6 4.96
    -5 17 8 -0.1
    5 17 -8 -0.24
    -5 -17 8 1.06
    5 -17 -8 -0.05
    -7 17 10 1.85
    7 17 -10 1.15
    7 -17 -10 2.44
    -7 -17 10 3.47
    -9 17 12 0.14
    9 -17 -12 2.75
    -9 -17 12 1.59
    -11 17 14 0.68
    -11 -17 14 0.73
    11 -17 -14 -0.31
    12 18 -9 1.74
    10 18 -7 0.92
    -10 18 7 1.26
    -10 -18 7 2.35
    10 -18 -7 -0.5
    8 18 -5 5.58
    -8 18 5 3.02
    -8 -18 5 5.56
    8 -18 -5 3.4
    -6 18 3 8.53
    6 18 -3 10.59
    -6 -18 3 11.82
    6 -18 -3 13.1
    -4 18 1 7.67
    4 18 -1 7
    -4 -18 1 7.59
    4 -18 -1 6.21
    -2 18 -1 15.96
    2 18 1 10.99
    2 -18 1 13.15
    -2 -18 -1 14.45
    0 18 -3 16.98
    0 18 -3 18.14
    0 18 3 19.23
    0 -18 3 18.35
    2 18 -5 23
    -2 18 5 21.38
    2 -18 -5 21.47
    -2 -18 5 22.29
    4 18 -7 21.18
    -4 18 7 21.18
    -4 -18 7 22.42
    4 -18 -7 19.86
    -6 18 9 19.82
    6 18 -9 19.26
    -6 -18 9 19.85
    6 -18 -9 15.7
    8 18 -11 15.05
    -8 18 11 13.06
    -8 -18 11 12.44
    8 -18 -11 14.2
    -10 18 13 7.04
    10 -18 -13 6.56
    -10 -18 13 7.26
    9 19 -6 0.45
    -9 19 6 1.09
    9 -19 -6 0.51
    -9 -19 6 0.32
    -7 19 4 0.49
    7 19 -4 0.62
    7 -19 -4 0.44
    -7 -19 4 1.19
    5 19 -2 3.77
    -5 19 2 5.12
    -5 -19 2 6.3
    5 -19 -2 3.37
    3 19 0 10.67
    -3 19 0 9.8
    3 -19 0 9.37
    -3 -19 0 8.93
    1 19 2 0.7
    1 -19 2 0.47
    -1 19 4 4.12
    1 19 -4 1.5
    -1 -19 4 4.23
    3 19 -6 -0.47
    -3 -19 6 0.2
    3 -19 -6 0.78
    5 19 -8 10.37
    -5 19 8 10.03
    -5 -19 8 11.43
    5 -19 -8 7.48
    -7 19 10 4.67
    7 19 -10 6.4
    -7 -19 10 6.11
    7 -19 -10 6.09
    -9 19 12 3.32
    -9 -19 12 2.64
    9 -19 -12 5.88
    -8 20 5 2.24
    8 20 -5 3.47
    8 -20 -5 4.9
    -8 -20 5 2.45
    6 20 -3 1.04
    -6 20 3 0.38
    6 -20 -3 -0.38
    -6 -20 3 -0.58
    4 20 -1 1.68
    -4 20 1 2.44
    4 -20 -1 3.29
    -4 -20 1 2.73
    2 20 1 2.14
    2 -20 1 2.64
    0 20 3 5.36
    0 -20 3 5.97
    2 20 -5 8.11
    -2 -20 5 10.11
    2 -20 -5 6.59
    4 20 -7 9.54
    4 -20 -7 8.7
    -4 -20 7 11.24
    -6 20 9 15.9
    6 20 -9 17.86
    6 -20 -9 13.1
    -6 -20 9 13.55
    -8 20 11 12.39
    -8 -20 11 14.92
    7 21 -4 -0.57
    -7 21 4 1.56
    -7 -21 4 1.15
    7 -21 -4 1.9
    -5 21 2 0.93
    5 21 -2 -0.58
    -5 -21 2 1.34
    5 -21 -2 1.8
    3 21 0 0.73
    3 -21 0 -0.48
    1 21 2 0.93
    1 -21 2 -0.8
    1 -21 -4 1.93
    3 21 -6 1.89
    3 -21 -6 2.19
    5 21 -8 -0.95
    5 -21 -8 0.06
    -5 -21 8 0.26
    4 22 -1 0.3
    4 -22 -1 -0.89
    2 22 1 8.17
    2 -22 1 6.45
    0 -22 3 5.24
    0 -22 -3 4.85
    2 22 -5 9.2
    2 -22 -5 7.09
    20 0 -16 1.02
    18 0 -14 1.85
    -16 0 12 4.23
    16 0 -12 3.12
    14 0 -10 10.08
    -14 0 10 8.14
    -14 0 10 8.77
    12 0 -8 8.05
    -12 0 8 7.82
    -12 0 8 8.92
    -10 0 6 16.75
    10 0 -6 16.87
    -10 0 6 15.74
    -8 0 4 46.49
    -8 0 4 46
    8 0 -4 47.2
    6 0 -2 73.5
    -6 0 2 72.38
    -6 0 2 71.93
    -4 0 0 96.55
    4 0 0 98.51
    -4 0 0 98.56
    2 0 2 79.19
    -2 0 -2 82.76
    2 0 2 79.45
    0 0 4 170.02
    0 0 4 167.85
    0 0 -4 164.5
    0 0 -4 173.95
    -2 0 6 395.2
    2 0 -6 387.11
    -2 0 6 390.74
    -2 0 6 384.2
    -4 0 8 170.12
    4 0 -8 173.26
    -4 0 8 169.94
    6 0 -10 24.99
    -6 0 10 23.57
    -6 0 10 25.33
    -8 0 12 4.31
    -8 0 12 4.57
    8 0 -12 4.87
    -10 0 14 21.33
    -10 0 14 20.1
    10 0 -14 21.35
    -12 0 16 26.57
    12 0 -16 26.86
    -12 0 16 27.79
    -14 0 18 19.84
    14 0 -18 19.48
    16 0 -20 2.47
    -16 0 20 2.95
    -18 0 22 0.47
    19 1 -15 0.97
    19 -1 -15 -0.46
    17 1 -13 1.96
    -17 1 13 1.03
    17 -1 -13 -0.95
    -15 1 11 0.76
    15 1 -11 -0.57
    15 -1 -11 0.4
    -15 -1 11 0.46
    13 1 -9 3.74
    -13 1 9 3
    -13 1 9 4.45
    13 -1 -9 3.6
    -13 -1 9 3.36
    -13 -1 9 4.12
    11 1 -7 30.5
    -11 1 7 27.97
    -11 1 7 31.46
    -11 -1 7 30.33
    -11 -1 7 31.22
    11 -1 -7 30.72
    -9 1 5 12.47
    -9 1 5 11.27
    9 1 -5 11.75
    9 -1 -5 12.45
    -9 -1 5 12.28
    -9 -1 5 11.5
    -7 1 3 10.19
    -7 1 3 10.58
    7 1 -3 10.6
    -7 -1 3 10.2
    -7 -1 3 10.11
    7 -1 -3 10.61
    5 1 -1 0.86
    -5 1 1 1.08
    -5 1 1 0.83
    -5 -1 1 0.83
    -5 -1 1 1.42
    5 -1 -1 1.13
    -3 1 -1 263.57
    3 1 1 262.96
    3 1 1 238.71
    -3 -1 -1 266.96
    -3 -1 -1 265.51
    3 -1 1 262.33
    3 -1 1 265.26
    1 1 3 1.45
    -1 1 -3 1.51
    1 1 3 1.56
    -1 1 -3 2.14
    -1 -1 -3 1.54
    1 -1 3 1.75
    1 -1 3 1.6
    -1 1 5 36.69
    1 1 -5 34.75
    -1 1 5 36.18
    1 1 -5 36.06
    -1 1 5 35.89
    -1 -1 5 35.8
    -1 -1 5 36.2
    -3 1 7 113.08
    3 1 -7 111.26
    -3 1 7 115.14
    -3 -1 7 116.24
    3 -1 -7 113.62
    -3 -1 7 110.96
    -5 1 9 4.63
    -5 1 9 3.86
    5 1 -9 4.07
    -5 -1 9 3.59
    -5 -1 9 4.02
    5 -1 -9 3.81
    7 1 -11 1.41
    -7 1 11 1.5
    -7 1 11 1.5
    -7 -1 11 1.43
    -7 -1 11 1.47
    7 -1 -11 1.11
    -9 1 13 -0.15
    -9 1 13 -0.11
    9 1 -13 -0.04
    -9 -1 13 -0.31
    -9 -1 13 -0.29
    9 -1 -13 0.02
    11 1 -15 0.88
    -11 1 15 1.21
    -11 1 15 0.39
    11 -1 -15 1.02
    -11 -1 15 1.23
    -11 -1 15 -0.34
    13 1 -17 1.77
    -13 1 17 2.46
    13 -1 -17 2.74
    -13 -1 17 2.26
    -13 -1 17 2.17
    -15 1 19 5.5
    15 1 -19 6.91
    -15 -1 19 6.78
    15 -1 -19 8.58
    17 1 -21 0.49
    -17 1 21 -0.54
    17 -1 -21 0.12
    -17 -1 21 0.34
    -18 2 14 1.5
    18 2 -14 1.59
    18 -2 -14 0.79
    16 2 -12 6.12
    -16 2 12 6.78
    16 -2 -12 8.4
    14 2 -10 10.71
    -14 2 10 10.27
    14 -2 -10 11.75
    -14 -2 10 10.05
    -14 -2 10 11.39
    12 2 -8 0.42
    -12 2 8 1.1
    -12 2 8 0.27
    12 -2 -8 1.06
    -12 -2 8 0.57
    -12 -2 8 0.22
    -10 2 6 70.89
    10 2 -6 72.93
    -10 2 6 75.19
    10 -2 -6 75.18
    -10 -2 6 71.52
    -10 -2 6 70.19
    -8 2 4 24.39
    -8 2 4 24.67
    8 2 -4 25.15
    8 -2 -4 25.42
    -8 -2 4 25.21
    -8 -2 4 25.34
    -6 2 2 36.44
    -6 2 2 36.4
    6 2 -2 34.11
    6 -2 -2 35.69
    -6 -2 2 36.78
    -6 -2 2 36.97
    4 2 0 239.63
    4 2 0 245.63
    -4 2 0 251.13
    4 -2 0 242.19
    -4 -2 0 242.17
    -4 -2 0 241.13
    4 -2 0 240.99
    2 2 2 246.9
    -2 -2 -2 242.41
    -2 -2 -2 241.22
    2 -2 2 244.15
    2 -2 2 235.13
    0 2 -4 0.58
    0 2 4 0.84
    0 2 4 0.6
    0 2 4 0.85
    0 -2 4 0.79
    0 -2 4 0.71
    0 -2 4 0.81
    2 2 -6 38.68
    2 2 -6 37.63
    -2 2 6 38.95
    -2 2 6 38.59
    -2 -2 6 39.24
    -2 -2 6 38.91
    2 -2 -6 38.54
    4 2 -8 114.23
    -4 2 8 115.01
    -4 2 8 117.72
    4 -2 -8 116.58
    -4 -2 8 118.64
    -4 -2 8 116.43
    6 2 -10 17.02
    -6 2 10 17.42
    -6 2 10 16.88
    -6 -2 10 18.23
    -6 -2 10 17.04
    6 -2 -10 17.08
    -8 2 12 44.93
    8 2 -12 46.36
    -8 2 12 47.84
    -8 -2 12 47.31
    -8 -2 12 46.54
    8 -2 -12 47.86
    -10 2 14 4.14
    -10 2 14 5.19
    10 2 -14 4.73
    10 -2 -14 3.9
    -10 -2 14 4.93
    -10 -2 14 4.16
    12 2 -16 27.07
    -12 2 16 26.42
    12 -2 -16 25.65
    -12 -2 16 26.23
    -12 -2 16 29.99
    -14 2 18 6.76
    14 2 -18 8.03
    -14 -2 18 8.32
    14 -2 -18 4.59
    -14 -2 18 7
    16 2 -20 6.61
    -16 2 20 5.29
    -16 -2 20 5.65
    16 -2 -20 5.6
    -18 2 22 1.83
    18 -2 -22 2.24
    19 3 -15 1.23
    -19 3 15 -0.25
    19 -3 -15 0.92
    -17 3 13 7.81
    17 3 -13 6.82
    17 -3 -13 5.73
    -15 3 11 4.05
    15 3 -11 6.35
    -15 -3 11 4.95
    15 -3 -11 4.55
    -13 3 9 0.56
    13 3 -9 0.66
    13 -3 -9 -0.1
    -13 -3 9 1.05
    -13 -3 9 0.95
    -11 3 7 30.13
    -11 3 7 29.57
    11 3 -7 30.24
    -11 -3 7 31.72
    -11 -3 7 28.38
    11 -3 -7 29.75
    -9 3 5 25.82
    -9 3 5 27.43
    9 3 -5 26.64
    -9 -3 5 27.32
    -9 -3 5 24.89
    9 -3 -5 27.81
    -7 3 3 1.57
    7 3 -3 1.52
    -7 3 3 1.3
    7 -3 -3 1.06
    -7 -3 3 1.75
    -7 -3 3 1.17
    -5 3 1 51.91
    -5 3 1 50.18
    5 3 -1 49.04
    5 3 -1 49.9
    -5 -3 1 51.38
    -5 -3 1 48.76
    3 3 1 152
    3 -3 1 151.24
    -3 -3 -1 154.03
    3 -3 1 151.65
    -1 3 -3 6.02
    1 3 3 5.81
    1 -3 3 6.07
    -1 -3 -3 5.83
    -1 -3 -3 5.93
    1 -3 3 6.19
    1 3 -5 1.78
    -1 3 5 2.28
    -1 3 5 2.01
    1 3 -5 1.85
    -1 3 5 2.18
    -1 -3 5 1.69
    -1 -3 5 1.99
    3 3 -7 13.12
    -3 3 7 11.93
    3 3 -7 13.35
    -3 3 7 13.79
    3 -3 -7 13.81
    -3 -3 7 14.13
    5 3 -9 0.3
    -5 3 9 -0.29
    -5 3 9 0.13
    5 3 -9 0.62
    -5 -3 9 0.12
    5 -3 -9 0.26
    -7 3 11 5.32
    -7 3 11 5.35
    7 3 -11 6.79
    -7 -3 11 4.81
    -7 -3 11 6.48
    7 -3 -11 4.67
    9 3 -13 0.41
    -9 3 13 0.76
    -9 3 13 -0.11
    -9 -3 13 0.95
    -9 -3 13 0.43
    9 -3 -13 1.01
    -11 3 15 3.23
    -11 3 15 2.6
    11 3 -15 3.23
    -11 -3 15 2.38
    -11 -3 15 2.36
    11 -3 -15 2.17
    -13 3 17 0.6
    13 3 -17 0.7
    -13 -3 17 0.66
    13 -3 -17 -0.33
    -13 -3 17 0.2
    15 3 -19 -0.1
    15 3 -19 0.12
    -15 3 19 -0.65
    15 -3 -19 0.25
    -15 -3 19 0.88
    -17 3 21 -0.36
    17 -3 -21 -0.5
    -18 4 14 11.22
    18 4 -14 10.2
    18 -4 -14 13.9
    -16 4 12 4.56
    16 4 -12 3.23
    -16 -4 12 3.29
    16 -4 -12 4.12
    14 4 -10 5.49
    -14 4 10 7.86
    14 -4 -10 7.01
    -14 -4 10 6.4
    -12 4 8 7.64
    12 4 -8 8.24
    12 -4 -8 8.3
    -12 -4 8 8.73
    -12 -4 8 7.64
    -10 4 6 20.17
    10 4 -6 20.09
    -10 4 6 20.5
    -10 -4 6 21.13
    10 -4 -6 20.75
    -10 -4 6 21.79
    -8 4 4 35.53
    -8 4 4 38.2
    8 4 -4 37.18
    -8 -4 4 37.01
    -8 -4 4 38.53
    8 -4 -4 37.13
    -6 4 2 35.56
    6 4 -2 36.9
    -6 4 2 38.37
    -6 4 2 36.55
    -6 -4 2 36.62
    6 -4 -2 36.91
    -6 -4 2 37.23
    -4 4 0 69.67
    4 4 0 68.53
    -4 4 0 67.69
    -4 -4 0 72.12
    4 -4 0 68.39
    4 -4 0 69.46
    2 4 2 32.75
    -2 4 -2 33.19
    2 4 2 35.06
    -2 -4 -2 33.32
    2 -4 2 33.42
    2 -4 2 34.35
    -2 -4 -2 34.41
    0 4 4 395.12
    0 4 -4 393.2
    0 4 4 398.85
    0 4 -4 398.11
    0 -4 -4 399.36
    0 -4 4 400.38
    -2 4 6 19.42
    2 4 -6 18.77
    2 4 -6 19.58
    -2 4 6 18.4
    -2 4 6 18.91
    4 4 -8 2.03
    -4 4 8 1.24
    -4 4 8 1.44
    4 4 -8 1.78
    -4 -4 8 1.4
    4 -4 -8 2.04
    -6 4 10 22.72
    6 4 -10 19.36
    6 4 -10 20.57
    -6 4 10 18.83
    6 -4 -10 19.93
    -6 -4 10 19.08
    -8 4 12 99.15
    8 4 -12 99.93
    -8 4 12 100.21
    8 4 -12 103.2
    -8 -4 12 103.14
    8 -4 -12 99.41
    -10 4 14 27.13
    10 4 -14 26.97
    -10 4 14 26.13
    10 4 -14 28.02
    -10 -4 14 27.9
    10 -4 -14 25.81
    12 4 -16 16.3
    -12 4 16 16.11
    12 4 -16 16.26
    12 -4 -16 15.91
    -12 -4 16 13.91
    -14 4 18 11.29
    14 4 -18 11.81
    14 4 -18 7.47
    -14 -4 18 9.49
    14 -4 -18 8.48
    -16 4 20 12.9
    -16 -4 20 14.78
    16 -4 -20 13.51
    -18 4 22 4.16
    18 -4 -22 5.08
    19 5 -15 5.11
    -19 5 15 3.23
    19 -5 -15 2.3
    -17 5 13 12.46
    17 5 -13 15.7
    17 -5 -13 14.35
    -17 -5 13 12.38
    -15 5 11 5
    15 5 -11 4.38
    15 -5 -11 5.64
    -15 -5 11 4.63
    13 5 -9 20.44
    -13 5 9 20.78
    -13 -5 9 20.26
    13 -5 -9 22.03
    -11 5 7 46.06
    11 5 -7 48.37
    -11 -5 7 45.64
    11 -5 -7 47.96
    -11 -5 7 45.2
    -9 5 5 41.19
    9 5 -5 40.91
    9 -5 -5 40.86
    -9 -5 5 41.97
    -9 -5 5 41.82
    7 5 -3 3.28
    -7 5 3 2.45
    7 5 -3 2.61
    -7 -5 3 2.13
    7 -5 -3 3.49
    -5 5 1 53.81
    5 5 -1 55.28
    5 -5 -1 53.94
    5 -5 -1 55.82
    -5 -5 1 55.91
    -3 5 -1 74.28
    3 5 1 76.62
    -3 -5 -1 79.96
    3 -5 1 77.23
    3 -5 1 77.82
    -1 5 -3 17.52
    1 5 3 17.34
    1 5 3 16.36
    -1 5 -3 17.24
    -1 -5 -3 17.78
    1 -5 3 17.1
    -1 5 5 0.77
    1 5 -5 0.51
    1 5 -5 0.64
    -1 5 5 0.69
    1 -5 -5 0.71
    -1 -5 5 0.59
    -3 5 7 3.78
    3 5 -7 4.14
    3 5 -7 4.63
    -3 5 7 3.3
    -3 -5 7 2.96
    3 -5 -7 3.94
    5 5 -9 11.37
    5 5 -9 11.11
    -5 5 9 10.58
    -5 5 9 9.53
    -5 -5 9 11.07
    5 -5 -9 11.16
    7 5 -11 3.01
    -7 5 11 3.71
    7 5 -11 3.18
    -7 5 11 3.51
    7 -5 -11 3.08
    -7 -5 11 3.68
    9 5 -13 1.85
    -9 5 13 1.62
    -9 5 13 2.38
    9 5 -13 2.01
    9 -5 -13 1.21
    -9 -5 13 0.81
    -11 5 15 8.79
    11 5 -15 6.95
    11 5 -15 8.09
    -11 -5 15 6.99
    11 -5 -15 7.56
    13 5 -17 9.19
    -13 5 17 8.81
    13 5 -17 8.8
    -13 -5 17 9.04
    13 -5 -17 7.87
    -15 5 19 4.13
    15 5 -19 3.48
    -15 -5 19 4.14
    15 -5 -19 3.98
    -17 5 21 2.56
    17 -5 -21 0.9
    -18 6 14 4.47
    18 6 -14 10.07
    -18 -6 14 4.59
    18 -6 -14 6.64
    16 6 -12 9.26
    -16 6 12 8.47
    16 -6 -12 7.51
    -16 -6 12 7.46
    -14 6 10 23.11
    14 6 -10 21.57
    14 -6 -10 22.27
    -14 -6 10 21.75
    12 6 -8 22.06
    -12 6 8 21.49
    -12 -6 8 23.14
    12 -6 -8 19.63
    10 6 -6 24.23
    10 6 -6 24.69
    -10 6 6 25.49
    10 -6 -6 26.83
    -10 -6 6 24.85
    -8 6 4 15.24
    8 6 -4 15.18
    8 6 -4 15.13
    -8 -6 4 15.34
    -6 6 2 93.7
    6 6 -2 90.86
    6 -6 -2 89.89
    -6 -6 2 88.86
    -4 6 0 92.79
    4 6 0 92.68
    4 -6 0 94.47
    4 -6 0 95.2
    -4 -6 0 98.36
    2 6 2 56.45
    2 6 2 55.68
    -2 6 -2 54.49
    2 -6 2 56.06
    -2 -6 -2 56.41
    2 -6 2 56.61
    0 6 4 4.76
    0 6 4 5.01
    0 6 -4 5.64
    0 6 -4 6.09
    0 -6 -4 5.56
    0 -6 4 5.04
    2 6 -6 3.72
    -2 6 6 3.41
    2 6 -6 3.58
    -2 6 6 2.63
    -2 -6 6 4.04
    2 -6 -6 3.49
    4 6 -8 10.53
    -4 6 8 9.61
    4 6 -8 10.77
    -4 6 8 9.35
    4 -6 -8 9.71
    -4 -6 8 10.31
    6 6 -10 0.41
    6 6 -10 0.25
    -6 6 10 0.5
    -6 6 10 -0.01
    6 -6 -10 0.1
    -6 -6 10 0.49
    8 6 -12 7.73
    8 6 -12 6.49
    -8 6 12 5.34
    -8 6 12 7.39
    -8 -6 12 7.64
    10 6 -14 6.65
    -10 6 14 6.41
    10 6 -14 7.06
    10 -6 -14 7.45
    -10 -6 14 5.81
    12 6 -16 7.39
    -12 6 16 6.97
    12 6 -16 7.44
    -12 -6 16 9.41
    12 -6 -16 9.33
    -14 6 18 2.06
    14 6 -18 2.82
    -14 -6 18 0.89
    14 -6 -18 1.52
    -16 6 20 2.16
    -16 -6 20 1.62
    16 -6 -20 3.12
    19 7 -15 10.56
    -19 7 15 10.3
    17 7 -13 9.23
    -17 7 13 6.59
    17 -7 -13 9.96
    -17 -7 13 7.91
    15 7 -11 18.66
    -15 7 11 22.93
    -15 -7 11 20.13
    15 -7 -11 19.01
    13 7 -9 35.79
    -13 7 9 38.82
    -13 -7 9 33.14
    13 -7 -9 37.53
    -11 7 7 4.36
    11 7 -7 4.24
    11 -7 -7 3.66
    -11 -7 7 4.6
    9 7 -5 17.35
    9 7 -5 15.99
    -9 7 5 16.55
    -9 -7 5 19.04
    9 -7 -5 15.93
    7 7 -3 61.68
    -7 7 3 61.73
    -7 -7 3 64.7
    7 -7 -3 64.3
    5 7 -1 16.72
    -5 7 1 15.83
    -5 7 1 15.73
    5 -7 -1 15.67
    -5 -7 1 17.23
    3 7 1 8.08
    3 7 1 8.31
    -3 7 -1 7.27
    3 -7 1 8.64
    -3 -7 -1 9.19
    3 -7 1 8.09
    1 7 3 13.22
    1 7 3 12.65
    -1 7 -3 13.5
    -1 7 -3 12.66
    -1 -7 -3 12.44
    1 -7 3 13.25
    -1 7 5 0.31
    1 7 -5 0.01
    -1 7 5 -0.19
    1 7 -5 -0.07
    -1 -7 5 0.2
    1 -7 -5 -0.07
    -3 7 7 2.52
    3 7 -7 1.58
    -3 7 7 2.73
    3 7 -7 2.84
    3 -7 -7 2.26
    -3 -7 7 2.92
    3 -7 -7 2.74
    5 7 -9 9.49
    5 7 -9 9.22
    -5 7 9 8.62
    5 -7 -9 8.91
    5 -7 -9 8.49
    -5 -7 9 6.78
    7 7 -11 17.82
    7 7 -11 16.08
    -7 7 11 17.35
    -7 7 11 17.29
    7 -7 -11 18.15
    -7 -7 11 18.66
    9 7 -13 3.22
    9 7 -13 4.09
    -9 7 13 4.06
    -9 -7 13 4.51
    9 -7 -13 4.66
    -11 7 15 2.75
    11 7 -15 4.34
    11 7 -15 4.15
    11 -7 -15 4.18
    -11 -7 15 3.14
    -13 7 17 12.69
    13 7 -17 18.65
    13 -7 -17 14.93
    -13 -7 17 15.32
    -15 7 19 22.86
    -15 -7 19 25
    15 -7 -19 24.93
    -17 7 21 6.76
    17 -7 -21 3.87
    -17 -7 21 3.83
    -18 8 14 1.21
    18 8 -14 2.35
    -18 -8 14 0.74
    18 -8 -14 0.15
    16 8 -12 0.13
    -16 8 12 0.83
    16 -8 -12 -0.18
    -16 -8 12 0.74
    14 8 -10 4.61
    -14 8 10 5.23
    14 -8 -10 4.43
    -14 -8 10 4.52
    12 8 -8 0.73
    -12 8 8 0.2
    12 -8 -8 -0.34
    -12 -8 8 -0.58
    -10 8 6 2.24
    10 8 -6 1.05
    -10 -8 6 1.32
    10 -8 -6 1.05
    -8 8 4 4.22
    8 8 -4 4.9
    8 -8 -4 4.32
    -8 -8 4 2.68
    6 8 -2 0.62
    -6 8 2 1.57
    -6 -8 2 0.76
    6 -8 -2 0.97
    4 8 0 3.05
    4 8 0 2.35
    -4 8 0 2.76
    4 -8 0 3.65
    -4 -8 0 3.46
    4 -8 0 3.51
    2 8 2 1.32
    2 8 2 0.34
    -2 8 -2 0.34
    -2 -8 -2 0.23
    2 -8 2 0.75
    2 -8 2 0.38
    0 8 -4 0.16
    0 8 4 0.38
    0 8 -4 0.01
    0 8 4 -0.49
    0 -8 -4 0.24
    0 -8 4 0.08
    -2 8 6 12.13
    2 8 -6 13.08
    -2 8 6 12.01
    2 8 -6 13.09
    -2 -8 6 12.88
    2 -8 -6 12.2
    4 8 -8 10.75
    4 8 -8 9.69
    -4 8 8 10.69
    -4 -8 8 9.56
    4 -8 -8 9.54
    4 -8 -8 9.07
    -6 8 10 6.41
    6 8 -10 6.85
    6 8 -10 6.41
    -6 -8 10 6.74
    6 -8 -10 6.18
    6 -8 -10 6.31
    8 8 -12 2.91
    -8 8 12 2.47
    8 8 -12 2.46
    8 -8 -12 2.71
    -8 -8 12 1.81
    10 8 -14 0.28
    10 8 -14 -0.33
    -10 8 14 -0.12
    -10 -8 14 0.62
    10 -8 -14 -0.1
    -12 8 16 -1.09
    12 8 -16 0.71
    12 -8 -16 -0.25
    -12 -8 16 0.74
    -14 8 18 0.46
    14 -8 -18 0.08
    -14 -8 18 1.11
    -16 8 20 0.55
    16 -8 -20 0.63
    -16 -8 20 -0.46
    17 9 -13 13.38
    -17 9 13 10.8
    17 -9 -13 10.48
    -17 -9 13 11.17
    15 9 -11 13.44
    -15 9 11 11.43
    -15 -9 11 11.76
    15 -9 -11 13.94
    13 9 -9 5
    -13 9 9 3.27
    -13 -9 9 4.41
    13 -9 -9 3.33
    11 9 -7 25.92
    -11 9 7 30.06
    -11 -9 7 28.61
    11 -9 -7 27.29
    9 9 -5 5.46
    -9 9 5 5.9
    -9 -9 5 5.87
    9 -9 -5 5.52
    7 9 -3 34.59
    -7 9 3 30.85
    7 -9 -3 32.91
    -7 -9 3 33.32
    -5 9 1 9
    5 9 -1 9.75
    5 9 -1 9.22
    5 -9 -1 9.27
    5 -9 -1 8.99
    -5 -9 1 10.08
    -3 9 -1 9.62
    3 9 1 9.84
    3 9 1 9.36
    -3 -9 -1 10.62
    3 -9 1 9.08
    3 -9 1 9.95
    -1 9 -3 0.15
    1 9 3 0.11
    -1 9 -3 -0.46
    1 9 3 -0.2
    1 -9 3 0.27
    -1 -9 -3 0.25
    1 9 -5 2.56
    -1 9 5 2.57
    -1 9 5 2.97
    1 9 -5 2.17
    1 -9 -5 3.51
    -1 -9 5 2.94
    -3 9 7 20.8
    -3 9 7 22.29
    3 9 -7 22.66
    3 9 -7 21.24
    -3 -9 7 22.24
    3 -9 -7 22.18
    5 9 -9 2.6
    5 9 -9 2.13
    -5 9 9 2.83
    5 -9 -9 3.09
    -5 -9 9 2.44
    5 -9 -9 2.48
    7 9 -11 -0.14
    7 9 -11 -0.22
    -7 9 11 -0.58
    -7 -9 11 0.76
    7 -9 -11 0.81
    9 9 -13 29.48
    -9 9 13 28.32
    9 9 -13 27.72
    9 -9 -13 28.97
    -9 -9 13 26.32
    11 9 -15 8.97
    -11 9 15 9.16
    11 -9 -15 7.96
    -11 -9 15 8.54
    -13 9 17 21.58
    13 9 -17 20.79
    13 -9 -17 19.44
    -13 -9 17 17.78
    -15 9 19 20.09
    15 -9 -19 21.6
    -15 -9 19 22.65
    -17 -9 21 13.41
    18 10 -14 0.46
    -18 -10 14 0.93
    16 10 -12 6.79
    -16 10 12 6.71
    -16 -10 12 7.32
    16 -10 -12 5.09
    -14 10 10 5.42
    14 10 -10 3.72
    -14 -10 10 5.58
    14 -10 -10 4.83
    -12 10 8 11.14
    12 10 -8 8.51
    12 -10 -8 7.88
    -12 -10 8 10.18
    10 10 -6 4.4
    -10 10 6 2.97
    -10 -10 6 4.77
    10 -10 -6 4.3
    8 10 -4 45.73
    -8 10 4 45.52
    -8 -10 4 47.31
    8 -10 -4 46.05
    -6 10 2 25.81
    6 10 -2 24.79
    6 -10 -2 25.63
    -6 -10 2 26.99
    4 10 0 33.54
    4 10 0 33.1
    -4 10 0 31.58
    -4 -10 0 34.52
    4 -10 0 32.92
    4 -10 0 33.73
    2 10 2 17.99
    2 10 2 17.8
    -2 10 -2 15.19
    -2 -10 -2 19.3
    2 -10 2 18.45
    2 -10 2 17.72
    0 10 4 24.59
    0 10 -4 23.19
    0 10 -4 23.96
    0 10 4 22.73
    0 -10 -4 23.93
    0 -10 4 23.36
    2 10 -6 33.96
    -2 10 6 35
    2 10 -6 33.94
    -2 10 6 29.86
    2 -10 -6 31.79
    -2 -10 6 30.52
    4 10 -8 13.33
    4 10 -8 16.16
    -4 10 8 15.75
    4 -10 -8 15.56
    4 -10 -8 15.64
    -4 -10 8 14.72
    6 10 -10 39.68
    6 10 -10 39.39
    -6 10 10 40.02
    6 -10 -10 39.3
    -6 -10 10 40.08
    8 10 -12 10
    8 10 -12 7.95
    -8 10 12 8.23
    -8 -10 12 8.5
    8 -10 -12 7.92
    10 10 -14 24.18
    -10 10 14 23.89
    -10 -10 14 24.94
    10 -10 -14 24.44
    -12 10 16 5.02
    12 10 -16 3.9
    12 -10 -16 2.5
    -12 -10 16 2.28
    -14 10 18 5.66
    14 -10 -18 3.98
    -14 -10 18 5.44
    -16 10 20 -1.04
    -16 -10 20 -1.02
    16 -10 -20 -0.02
    -17 11 13 5.01
    17 11 -13 6.13
    -17 -11 13 6.52
    17 -11 -13 5.64
    -15 11 11 1.31
    15 11 -11 3.35
    -15 -11 11 2.12
    15 -11 -11 1.21
    13 11 -9 6.72
    -13 11 9 4.93
    -13 -11 9 5.5
    13 -11 -9 4.37
    11 11 -7 5.57
    -11 11 7 6.34
    11 -11 -7 4.84
    -11 -11 7 5.77
    -9 11 5 15.61
    9 11 -5 13.67
    9 -11 -5 13.5
    -9 -11 5 13.77
    -7 11 3 4.7
    7 11 -3 6.01
    7 -11 -3 8.26
    -7 -11 3 5.52
    5 11 -1 5
    -5 11 1 2.97
    5 -11 -1 4.35
    5 -11 -1 3.64
    -5 -11 1 4.28
    -3 11 -1 0.85
    3 11 1 0.55
    3 11 1 1.01
    3 -11 1 0.92
    3 -11 1 1.19
    -3 -11 -1 1.47
    -1 11 -3 10.26
    1 11 3 8.24
    -1 11 -3 10
    1 11 3 9.34
    1 -11 3 9.1
    -1 -11 -3 9.65
    1 11 -5 11.99
    -1 11 5 14.08
    -1 11 5 12.54
    1 11 -5 12.06
    1 -11 -5 13.5
    -1 -11 5 12.42
    3 11 -7 5.76
    3 11 -7 5.7
    -3 11 7 4.4
    -3 11 7 6.49
    -3 -11 7 5.29
    3 -11 -7 5.92
    5 11 -9 0.5
    5 11 -9 0.51
    -5 11 9 1.09
    -5 -11 9 0.23
    5 -11 -9 0.95
    -7 11 11 14.7
    7 11 -11 15.77
    7 11 -11 14.43
    -7 -11 11 14.37
    7 -11 -11 14.9
    9 11 -13 29.61
    -9 11 13 29.24
    9 -11 -13 30.5
    -9 -11 13 29.86
    11 11 -15 24.23
    -11 11 15 25.9
    11 -11 -15 23.24
    -11 -11 15 21.25
    -13 11 17 2.61
    13 -11 -17 5.47
    -13 -11 17 5.11
    -15 11 19 14.38
    15 -11 -19 8.69
    -15 -11 19 12.88
    -16 12 12 7.47
    16 12 -12 8.47
    16 -12 -12 5.07
    -16 -12 12 6.91
    -14 12 10 24.13
    14 12 -10 26.82
    -14 -12 10 24.84
    14 -12 -10 27.94
    12 12 -8 38.52
    -12 12 8 37
    12 -12 -8 36.77
    -12 -12 8 35.87
    10 12 -6 47.81
    -10 12 6 47.86
    10 -12 -6 49.36
    -10 -12 6 50.22
    -8 12 4 59.01
    8 12 -4 65.2
    -8 -12 4 64.85
    8 -12 -4 65.31
    -6 12 2 47.61
    6 12 -2 51.89
    -6 -12 2 49.64
    6 -12 -2 49.94
    4 12 0 25.02
    -4 12 0 25.3
    4 -12 0 25.8
    -4 -12 0 29.74
    4 -12 0 28.67
    2 12 2 144.37
    2 12 2 146.08
    -2 12 -2 137.14
    -2 -12 -2 145.91
    2 -12 2 143.17
    2 -12 2 146.56
    0 12 4 79.97
    0 12 -4 78.63
    0 12 -4 77.21
    0 12 4 81.98
    0 -12 -4 80.79
    0 -12 4 79.24
    2 12 -6 51.05
    -2 12 6 54.15
    2 12 -6 52.87
    -2 12 6 52.74
    2 -12 -6 52.59
    -2 -12 6 51.41
    4 12 -8 57.37
    4 12 -8 58.75
    -4 12 8 60.28
    4 -12 -8 55.49
    -4 -12 8 56.76
    4 -12 -8 57.89
    -6 12 10 47.94
    6 12 -10 49.57
    6 12 -10 46.35
    6 -12 -10 48.59
    -6 -12 10 50.1
    -8 12 12 22.91
    8 12 -12 19.31
    -8 -12 12 20.38
    8 -12 -12 20.49
    10 12 -14 39.4
    -10 12 14 37.88
    10 -12 -14 35.7
    -10 -12 14 40.22
    -12 12 16 26.6
    -12 -12 16 26.98
    12 -12 -16 27.15
    -14 12 18 13.84
    -14 -12 18 16.89
    14 -12 -18 13.77
    -15 13 11 1.16
    15 13 -11 1.13
    -15 -13 11 -0.5
    15 -13 -11 -1.02
    13 13 -9 2.77
    -13 13 9 2.39
    13 -13 -9 0.44
    -13 -13 9 0.68
    11 13 -7 3.39
    -11 13 7 1.63
    -11 -13 7 1.49
    11 -13 -7 3.63
    -9 13 5 1.5
    9 13 -5 1.34
    9 -13 -5 1.41
    -9 -13 5 1.84
    7 13 -3 0.88
    -7 13 3 -0.21
    -7 -13 3 0.21
    7 -13 -3 -0.22
    -5 13 1 4.09
    5 13 -1 4.87
    5 -13 -1 4.84
    -5 -13 1 5.54
    -3 13 -1 0.72
    3 13 1 0.92
    3 13 1 0.68
    -3 -13 -1 1.23
    3 -13 1 1.2
    3 -13 1 0.87
    -1 13 -3 0.76
    1 13 3 1.29
    -1 13 -3 0.41
    1 13 3 1.08
    -1 -13 -3 0.7
    1 -13 3 0.87
    1 13 -5 1.18
    -1 13 5 -0.28
    1 13 -5 0.56
    -1 13 5 1.36
    -1 -13 5 1.4
    1 -13 -5 1.04
    3 13 -7 7.81
    -3 13 7 7.34
    -3 13 7 7.2
    3 13 -7 9.35
    3 -13 -7 7.18
    -3 -13 7 8.87
    5 13 -9 13.12
    5 13 -9 12.75
    -5 13 9 12.88
    5 -13 -9 13.05
    -5 -13 9 11.82
    -7 13 11 0.52
    7 13 -11 0.51
    7 -13 -11 0.33
    -7 -13 11 0.51
    9 13 -13 6.08
    -9 13 13 5.27
    -9 -13 13 4.39
    9 -13 -13 5.76
    -11 13 15 4.61
    11 -13 -15 4.8
    -11 -13 15 4.77
    -13 13 17 1.77
    13 -13 -17 0.94
    -13 -13 17 0.4
    -14 14 10 11.27
    14 14 -10 16.32
    -14 -14 10 18.68
    14 -14 -10 12.4
    -12 14 8 16.29
    12 14 -8 19.3
    12 -14 -8 18.45
    -12 -14 8 18.09
    10 14 -6 37.82
    -10 14 6 36.99
    -10 -14 6 40.2
    10 -14 -6 37.86
    8 14 -4 83.17
    -8 14 4 75.19
    -8 -14 4 81.63
    8 -14 -4 85.05
    6 14 -2 49.44
    -6 14 2 44.2
    6 -14 -2 48.22
    -6 -14 2 51.86
    -4 14 0 44.27
    4 14 0 47.35
    -4 -14 0 48.03
    4 -14 0 47.85
    2 14 2 79.1
    -2 14 -2 80.58
    2 14 2 83.4
    -2 -14 -2 79.2
    2 -14 2 86.4
    2 -14 2 85.37
    0 14 -4 98.78
    0 14 -4 96.67
    0 14 4 97.64
    0 14 4 98.91
    0 -14 -4 94.85
    0 -14 4 93.46
    -2 14 6 56.76
    2 14 -6 56.2
    -2 14 6 54.18
    2 14 -6 55.99
    -2 -14 6 54.87
    2 -14 -6 54.67
    4 14 -8 47.35
    -4 14 8 45.29
    4 14 -8 48
    4 -14 -8 44.76
    -4 -14 8 45.46
    -6 14 10 62.57
    6 14 -10 59.62
    -6 -14 10 61.5
    6 -14 -10 63.09
    8 14 -12 52
    -8 14 12 47.93
    -8 -14 12 53.04
    8 -14 -12 49.72
    10 14 -14 34.9
    -10 14 14 35.94
    -10 -14 14 33.46
    10 -14 -14 30.65
    -12 14 16 11.24
    -12 -14 16 13.71
    12 -14 -16 11.92
    14 -14 -18 12.86
    15 15 -11 0.51
    -13 15 9 -0.79
    13 15 -9 -0.06
    -13 -15 9 -0.96
    13 -15 -9 -1.08
    11 15 -7 -0.23
    -11 15 7 -0.8
    -11 -15 7 0.41
    11 -15 -7 -1.5
    9 15 -5 0.21
    -9 15 5 -0.26
    9 -15 -5 1.01
    -9 -15 5 -0.26
    -7 15 3 1.96
    7 15 -3 2.13
    7 -15 -3 1.8
    -7 -15 3 2.37
    5 15 -1 7.09
    -5 15 1 5.43
    -5 -15 1 6.4
    5 -15 -1 7.56
    -3 15 -1 0.35
    3 15 1 -0.39
    3 -15 1 0.2
    -3 -15 -1 -0.21
    -1 15 -3 2.08
    -1 15 -3 1.51
    1 15 3 1.74
    1 15 3 1.52
    1 -15 3 1.38
    -1 -15 -3 1.67
    -1 15 5 10.7
    1 15 -5 13.04
    -1 15 5 10.83
    1 15 -5 11.22
    1 -15 -5 9.5
    -1 -15 5 10.61
    3 15 -7 0.56
    -3 15 7 0.01
    3 15 -7 0.04
    -3 -15 7 0.56
    3 -15 -7 1.65
    5 15 -9 1.54
    -5 15 9 2.28
    -5 -15 9 1.79
    5 -15 -9 0.96
    7 15 -11 2.17
    -7 15 11 0.91
    7 -15 -11 0.89
    -7 -15 11 2.72
    -9 15 13 1.56
    9 15 -13 2.11
    -9 -15 13 1.47
    9 -15 -13 1.82
    -11 15 15 -0.06
    11 -15 -15 0.3
    -11 -15 15 1.27
    -13 15 17 -0.18
    -13 -15 17 2.65
    13 -15 -17 0.25
    14 16 -10 6.72
    -12 16 8 21.28
    12 16 -8 25.69
    -12 -16 8 27.29
    12 -16 -8 24.16
    -10 16 6 7.98
    10 16 -6 12.55
    10 -16 -6 12.01
    -10 -16 6 11.53
    -8 16 4 16.38
    8 16 -4 20.41
    8 -16 -4 22.13
    -8 -16 4 20.06
    6 16 -2 37.75
    -6 16 2 32.51
    6 -16 -2 36.96
    -6 -16 2 34.46
    -4 16 0 61.68
    4 16 0 63.97
    4 -16 0 71.87
    -4 -16 0 67.14
    -2 16 -2 22.46
    2 16 2 23.88
    -2 -16 -2 19.92
    2 -16 2 20.52
    0 16 -4 35.81
    0 16 -4 36.55
    0 16 4 34.8
    0 16 4 36.42
    0 -16 4 36.03
    0 -16 -4 37.6
    -2 16 6 52.87
    -2 16 6 53.36
    2 16 -6 52.45
    2 16 -6 50.85
    -2 -16 6 55.75
    4 16 -8 29.67
    -4 16 8 34.43
    4 -16 -8 32.44
    -4 -16 8 33.53
    6 16 -10 29.57
    -6 16 10 27.57
    6 -16 -10 29.44
    -6 -16 10 32.34
    8 16 -12 15.56
    -8 16 12 16.02
    8 -16 -12 15.87
    -8 -16 12 18.5
    -10 16 14 6.25
    10 -16 -14 5.85
    -10 -16 14 6.38
    -12 16 16 0.96
    -12 -16 16 4.69
    12 -16 -16 6.34
    13 17 -9 -0.14
    -11 17 7 0.95
    11 17 -7 0.77
    11 -17 -7 0.71
    -11 -17 7 1.73
    -9 17 5 4.45
    9 17 -5 4.05
    -9 -17 5 3.79
    9 -17 -5 3
    -7 17 3 -0.92
    7 17 -3 0.11
    7 -17 -3 0.55
    -7 -17 3 0.97
    -5 17 1 1.3
    5 17 -1 -0.03
    -5 -17 1 0.87
    5 -17 -1 0.78
    -3 17 -1 0.28
    3 17 1 1.02
    -3 -17 -1 0.35
    3 -17 1 -0.58
    1 17 3 0.73
    -1 17 -3 0.34
    -1 -17 -3 0.41
    1 -17 3 0.55
    1 -17 3 1.6
    -1 17 5 0.26
    -1 17 5 1.89
    1 17 -5 0.79
    1 17 -5 1.79
    -1 -17 5 1.47
    -3 17 7 0.54
    3 17 -7 -0.36
    -3 -17 7 0.6
    3 -17 -7 0.08
    -5 17 9 0.81
    5 17 -9 2.25
    5 -17 -9 -0.09
    -5 -17 9 1.26
    7 17 -11 10.47
    -7 17 11 5.78
    7 -17 -11 9.49
    -7 -17 11 7.71
    -9 17 13 3.2
    -9 -17 13 3.22
    9 -17 -13 3.83
    -11 17 15 0.94
    11 -17 -15 1.62
    -11 -17 15 2.31
    12 18 -8 9.36
    -10 18 6 4.27
    10 18 -6 3.4
    10 -18 -6 3.88
    -10 -18 6 3.45
    -8 18 4 0.85
    8 18 -4 -0.02
    -8 -18 4 0.86
    8 -18 -4 -0.56
    6 18 -2 13.13
    -6 18 2 12.44
    6 -18 -2 11.41
    -6 -18 2 14.32
    -4 18 0 13.16
    4 18 0 14.71
    4 -18 0 14.97
    -4 -18 0 14.37
    -2 18 -2 1.65
    2 18 2 2.69
    2 -18 2 2.8
    -2 -18 -2 2.37
    0 18 -4 5.57
    0 18 4 4.72
    0 18 -4 3.9
    0 -18 4 6.18
    2 18 -6 13.82
    -2 -18 6 14.01
    2 -18 -6 13.82
    -4 18 8 6.56
    4 18 -8 5.55
    4 -18 -8 3.48
    -4 -18 8 6.54
    6 18 -10 6.39
    -6 18 10 5.44
    -6 -18 10 7.05
    6 -18 -10 4.26
    -8 18 12 2.2
    8 -18 -12 1
    -8 -18 12 1.13
    -10 18 14 5.66
    10 -18 -14 1.8
    -10 -18 14 4.05
    11 19 -7 1.42
    9 19 -5 1.63
    -9 19 5 2.81
    -9 -19 5 3.46
    9 -19 -5 3.45
    -7 19 3 5.09
    7 19 -3 2.37
    -7 -19 3 4.25
    7 -19 -3 2.93
    -5 19 1 -0.9
    5 19 -1 0.17
    5 -19 -1 -0.04
    -5 -19 1 -1
    3 19 1 1.24
    -3 19 -1 3.27
    3 -19 1 1.77
    -3 -19 -1 2.4
    -1 19 -3 2.85
    1 19 3 2.94
    1 -19 3 2.97
    1 19 -5 0.26
    -1 19 5 0.56
    -1 -19 5 1.36
    3 19 -7 1.3
    -3 -19 7 2.67
    3 -19 -7 0.67
    5 19 -9 5.35
    -5 19 9 2.68
    5 -19 -9 4
    -5 -19 9 3.55
    -7 19 11 3.67
    -7 -19 11 2.12
    7 -19 -11 2.55
    -9 19 13 1.17
    -9 -19 13 2.38
    8 20 -4 2.47
    -8 20 4 1.58
    8 -20 -4 0.81
    -8 -20 4 1.36
    6 20 -2 1.02
    -6 20 2 1.16
    -6 -20 2 1.8
    6 -20 -2 1.3
    -4 20 0 1.47
    4 20 0 0.13
    4 -20 0 -0.12
    -4 -20 0 0.43
    2 20 2 0.77
    2 -20 2 1.09
    0 20 4 3.24
    0 -20 4 2.23
    2 20 -6 -0.41
    2 -20 -6 -0.59
    -2 -20 6 1.96
    4 20 -8 -0.43
    -4 -20 8 1.02
    4 -20 -8 0.86
    -6 20 10 0.91
    6 -20 -10 0.55
    -6 -20 10 1.42
    -8 20 12 1.44
    -8 -20 12 1.16
    -7 21 3 0.89
    7 21 -3 1.81
    -7 -21 3 2.42
    7 -21 -3 2.52
    5 21 -1 6.01
    -5 21 1 7.75
    5 -21 -1 7.64
    -5 -21 1 5.65
    3 21 1 5.02
    3 -21 1 4.95
    1 21 3 1.35
    1 -21 3 -0.24
    -1 -21 5 1.4
    1 -21 -5 0.45
    3 21 -7 -0.41
    -3 -21 7 1.88
    3 -21 -7 -2.14
    -5 -21 9 2.13
    5 -21 -9 -1.28
    4 22 0 5.66
    4 -22 0 7.49
    2 22 2 1.31
    2 -22 2 2.96
    0 -22 4 2.03
    0 -22 -4 0.27
    -2 -22 6 4.25
    20 0 -15 -0.33
    18 0 -13 -0.86
    16 0 -11 -0.55
    -16 0 11 0.33
    -14 0 9 -0.2
    14 0 -9 -0.44
    -14 0 9 -0.43
    -12 0 7 -0.38
    -12 0 7 0.1
    12 0 -7 -0.23
    10 0 -5 -0.07
    -10 0 5 0.53
    -10 0 5 -0.05
    8 0 -3 -0.05
    -8 0 3 0.2
    -8 0 3 -0.07
    -6 0 1 -0.19
    6 0 -1 0.16
    -6 0 1 0.15
    -4 0 -1 -0.3
    -4 0 -1 -0.08
    4 0 1 0.12
    -2 0 -3 -0.02
    2 0 3 0.23
    2 0 3 -0.26
    0 0 -5 -0.04
    0 0 -5 -0.05
    0 0 5 -0.03
    0 0 5 -0.17
    -2 0 7 0.2
    -2 0 7 -0.23
    2 0 -7 -0.16
    4 0 -9 0.2
    -4 0 9 -0.11
    -4 0 9 -0.11
    -6 0 11 -0.12
    6 0 -11 -0.16
    -6 0 11 -0.51
    -8 0 13 0.26
    -8 0 13 0.7
    8 0 -13 0.04
    -10 0 15 -0.62
    10 0 -15 -0.1
    -10 0 15 0.1
    12 0 -17 0.2
    -12 0 17 0.34
    -12 0 17 0.42
    -14 0 19 -0.64
    14 0 -19 0.4
    16 0 -21 0.21
    -16 0 21 -0.47
    -18 0 23 -0.1
    19 1 -14 3.52
    19 -1 -14 3.5
    -17 1 12 3.54
    17 1 -12 3.53
    17 -1 -12 2.26
    15 1 -10 3.29
    -15 1 10 3.77
    -15 -1 10 3.86
    -15 -1 10 3.5
    15 -1 -10 2.44
    13 1 -8 12.93
    -13 1 8 9.56
    -13 1 8 9.27
    -13 -1 8 9.21
    -13 -1 8 10.78
    13 -1 -8 11.21
    -11 1 6 0.07
    11 1 -6 0.38
    -11 1 6 -0.24
    11 -1 -6 0.79
    -11 -1 6 -0.15
    -11 -1 6 -0.13
    -9 1 4 5.09
    9 1 -4 4.53
    -9 1 4 5.23
    9 -1 -4 4.53
    -9 -1 4 5.23
    -9 -1 4 4.47
    7 1 -2 3.69
    -7 1 2 4.23
    -7 1 2 4.51
    7 -1 -2 3.83
    -7 -1 2 3.87
    -7 -1 2 4.54
    -5 1 0 1.52
    5 1 0 2.19
    -5 1 0 1.72
    -5 -1 0 1.32
    -5 -1 0 1.63
    5 -1 0 1.91
    -3 1 -2 81.93
    3 1 2 83.16
    3 1 2 83.43
    -3 -1 -2 82.25
    3 -1 2 81.07
    3 -1 2 80.93
    -1 1 -4 598.17
    1 1 4 575.74
    -1 1 -4 578.2
    1 1 4 583.04
    -1 -1 -4 581.65
    1 -1 4 574.3
    1 1 -6 168.67
    -1 1 6 179.22
    -1 1 6 184.1
    -1 1 6 183.93
    -1 -1 6 177.46
    3 1 -8 13.59
    -3 1 8 14.57
    -3 1 8 14.6
    3 -1 -8 14.12
    -3 -1 8 13.46
    -3 -1 8 14.14
    -5 1 10 108.99
    -5 1 10 115.95
    5 1 -10 112.88
    5 -1 -10 112.29
    -5 -1 10 111.29
    -5 -1 10 114.13
    -7 1 12 10.37
    7 1 -12 10.21
    -7 1 12 8.89
    -7 -1 12 10
    7 -1 -12 10.86
    -7 -1 12 10.1
    9 1 -14 7.36
    -9 1 14 7.26
    -9 1 14 6.8
    9 -1 -14 7.45
    -9 -1 14 8.11
    -9 -1 14 8.69
    11 1 -16 9.25
    -11 1 16 7.92
    -11 1 16 9.79
    -11 -1 16 8
    -11 -1 16 9.09
    11 -1 -16 8.37
    -13 1 18 25.53
    13 1 -18 24.92
    -13 -1 18 24.43
    -13 -1 18 24.05
    13 -1 -18 27.75
    -15 1 20 2.87
    15 1 -20 2.83
    15 -1 -20 3.2
    -15 -1 20 2.5
    -17 1 22 4
    -17 -1 22 3.96
    17 -1 -22 4.48
    20 2 -15 0.28
    20 -2 -15 0.9
    18 2 -13 0.09
    -18 2 13 0.57
    18 -2 -13 0.88
    16 2 -11 1.55
    -16 2 11 0.95
    16 -2 -11 1.88
    14 2 -9 1.14
    -14 2 9 -0.78
    -14 -2 9 -0.15
    14 -2 -9 1.15
    -14 -2 9 -0.66
    -12 2 7 0.44
    -12 2 7 0.91
    12 2 -7 1.32
    12 -2 -7 0.77
    -12 -2 7 0.39
    -12 -2 7 0.87
    -10 2 5 17.12
    -10 2 5 17.38
    10 2 -5 16.99
    10 -2 -5 15.89
    -10 -2 5 15.97
    -10 -2 5 15.93
    8 2 -3 8.91
    -8 2 3 9.02
    -8 2 3 9.56
    -8 -2 3 8.88
    -8 -2 3 10.38
    8 -2 -3 9.35
    -6 2 1 0.1
    6 2 -1 -0.22
    -6 2 1 0.01
    6 -2 -1 0.53
    -6 -2 1 0.16
    -6 -2 1 -0.3
    4 2 1 59.65
    -4 2 -1 60.28
    4 2 1 51.73
    -4 -2 -1 59.76
    4 -2 1 59.44
    -4 -2 -1 59.96
    4 -2 1 59.27
    2 2 3 7.96
    2 2 3 7.71
    2 -2 3 8.5
    -2 -2 -3 8.12
    2 -2 3 8.27
    0 2 -5 34.41
    0 2 5 34.1
    0 2 5 34.59
    0 2 5 33.95
    0 -2 5 34.83
    0 -2 5 33.91
    -2 2 7 109.63
    -2 2 7 105.56
    2 2 -7 104.38
    2 2 -7 107.2
    2 -2 -7 105.94
    -2 -2 7 105.88
    -4 2 9 13.06
    4 2 -9 13.47
    -4 2 9 13.54
    4 2 -9 13.45
    -4 -2 9 12.35
    4 -2 -9 13.04
    -6 2 11 9.26
    -6 2 11 9.33
    6 2 -11 9.63
    -6 -2 11 9.67
    6 -2 -11 9.63
    -6 -2 11 9.87
    -8 2 13 0.29
    -8 2 13 0.14
    8 2 -13 0.03
    -8 -2 13 0.69
    -8 -2 13 -0.14
    8 -2 -13 0.72
    -10 2 15 2.64
    10 2 -15 2.43
    -10 2 15 2.18
    -10 -2 15 2.35
    10 -2 -15 2.18
    -10 -2 15 2.95
    12 2 -17 1.85
    -12 2 17 2.01
    12 -2 -17 2.56
    -12 -2 17 3.88
    -12 -2 17 3.19
    -14 2 19 0.72
    14 2 -19 0.13
    -14 -2 19 0.77
    14 -2 -19 0.08
    -14 -2 19 1.15
    -16 2 21 0.21
    16 2 -21 2.42
    16 -2 -21 -0.77
    -18 2 23 -0.47
    -19 3 14 0.08
    19 3 -14 1.34
    19 -3 -14 0.74
    -17 3 12 1.31
    17 3 -12 1.82
    17 -3 -12 3.11
    -15 3 10 -0.6
    15 3 -10 -0.44
    15 -3 -10 -0.33
    -15 -3 10 -0.4
    -13 3 8 0.17
    13 3 -8 -0.9
    13 -3 -8 0.13
    -13 -3 8 -0.19
    -13 -3 8 0.4
    -11 3 6 0.23
    11 3 -6 -0.12
    -11 3 6 0.22
    -11 -3 6 0.37
    -11 -3 6 1.33
    11 -3 -6 -0.18
    9 3 -4 2.5
    -9 3 4 3.19
    -9 3 4 2.73
    -9 -3 4 3.25
    9 -3 -4 2.7
    -9 -3 4 2.54
    7 3 -2 12.3
    -7 3 2 12.74
    -7 3 2 11.71
    -7 -3 2 12.91
    7 -3 -2 10.83
    -7 -3 2 11.72
    -5 3 0 29.96
    5 3 0 28.95
    5 3 0 28.33
    -5 -3 0 29.48
    -5 -3 0 29.77
    5 -3 0 29.74
    -3 3 -2 50.12
    3 3 2 50.57
    3 -3 2 48.05
    3 -3 2 49.02
    -3 -3 -2 50.23
    1 3 4 123.02
    -1 3 -4 124.33
    1 3 4 122.2
    1 3 4 122.16
    1 -3 4 121.43
    1 -3 4 123.5
    -1 3 6 32.15
    1 3 -6 31.15
    -1 3 6 32.93
    1 3 -6 30.55
    -1 3 6 32.52
    -1 -3 6 31.2
    -3 3 8 62.47
    3 3 -8 61.31
    -3 3 8 64.07
    3 3 -8 64.24
    3 -3 -8 61.78
    -3 -3 8 61.59
    -5 3 10 24.65
    5 3 -10 23.52
    -5 3 10 24.26
    5 3 -10 26.17
    5 -3 -10 25.04
    -5 -3 10 24.04
    7 3 -12 95.2
    -7 3 12 92.65
    7 3 -12 95.29
    -7 3 12 98.56
    7 -3 -12 97.07
    -7 -3 12 99.22
    9 3 -14 4.39
    -9 3 14 4.8
    -9 3 14 4.43
    -9 -3 14 5.5
    9 -3 -14 5.02
    -9 -3 14 5.5
    11 3 -16 16.41
    -11 3 16 17.81
    11 -3 -16 18.54
    -11 -3 16 16.13
    -11 -3 16 16.98
    -13 3 18 11.16
    13 3 -18 9.64
    13 3 -18 11.99
    13 -3 -18 11.64
    -13 -3 18 10.03
    15 3 -20 7.54
    15 3 -20 8.94
    -15 3 20 6.95
    15 -3 -20 8.87
    -15 -3 20 8.77
    -17 3 22 14.23
    17 -3 -22 11.1
    -18 4 13 6.01
    18 4 -13 5.94
    18 -4 -13 5.34
    16 4 -11 10.42
    -16 4 11 9
    -16 -4 11 9.33
    16 -4 -11 9.96
    14 4 -9 1.97
    -14 4 9 3.04
    -14 -4 9 2.82
    14 -4 -9 1.26
    -12 4 7 2.74
    12 4 -7 1.69
    -12 -4 7 3.3
    -12 -4 7 1.54
    12 -4 -7 2.52
    10 4 -5 30.91
    -10 4 5 31.47
    -10 4 5 31.34
    -10 -4 5 32.45
    -10 -4 5 31.41
    10 -4 -5 32.59
    8 4 -3 11.92
    -8 4 3 13.1
    -8 4 3 11.59
    -8 -4 3 12.7
    -8 -4 3 12.15
    8 -4 -3 14.04
    6 4 -1 3.24
    6 4 -1 4.62
    -6 4 1 3.66
    -6 4 1 3.96
    -6 -4 1 4.16
    6 -4 -1 3.59
    -6 -4 1 4.79
    -4 4 -1 65.09
    4 4 1 63.52
    4 -4 1 62.14
    4 -4 1 63.39
    -4 -4 -1 67.9
    2 4 3 98.51
    -2 4 -3 100.82
    2 4 3 98.67
    2 -4 3 99.09
    -2 -4 -3 96.61
    2 -4 3 98.15
    -2 -4 -3 98.59
    0 4 -5 18.91
    0 4 5 18.82
    0 4 5 19.97
    0 4 -5 19.51
    0 4 5 17.28
    0 -4 5 19.87
    -2 4 7 13.5
    -2 4 7 13.88
    2 4 -7 13.6
    2 4 -7 14.67
    -2 4 7 12.7
    -2 -4 7 12.94
    4 4 -9 0.52
    -4 4 9 0.9
    -4 4 9 0.33
    4 4 -9 0.58
    4 -4 -9 0.61
    -4 -4 9 0.32
    -6 4 11 0.98
    6 4 -11 0.46
    6 4 -11 0.47
    -6 4 11 0.62
    6 -4 -11 0.64
    -6 -4 11 0.49
    -8 4 13 6.36
    8 4 -13 6.95
    8 4 -13 6.43
    -8 4 13 5.03
    8 -4 -13 6.4
    -8 -4 13 5.96
    10 4 -15 1.5
    -10 4 15 2.42
    10 4 -15 2.2
    -10 4 15 1.99
    -10 -4 15 2.26
    10 -4 -15 2.1
    -12 4 17 0.85
    12 4 -17 0.67
    12 4 -17 -0.16
    -12 -4 17 0.25
    12 -4 -17 -0.37
    14 4 -19 0.6
    14 4 -19 1.27
    -14 4 19 0.19
    14 -4 -19 0.56
    -14 -4 19 0.53
    -16 4 21 0.66
    16 -4 -21 -0.67
    19 5 -14 1.43
    -19 5 14 -0.57
    19 -5 -14 -0.92
    -17 5 12 -0.45
    17 5 -12 -1.16
    17 -5 -12 -0.69
    -17 -5 12 0.83
    15 5 -10 0.47
    -15 5 10 1.67
    15 -5 -10 1.31
    -15 -5 10 0.47
    -13 5 8 3.09
    13 5 -8 3.26
    -13 -5 8 2.26
    13 -5 -8 3.24
    -11 5 6 0.06
    11 5 -6 0.03
    -11 -5 6 -0.43
    11 -5 -6 0.06
    -11 -5 6 0.03
    -9 5 4 1.65
    9 5 -4 1.83
    -9 -5 4 1.63
    -9 -5 4 1.22
    9 -5 -4 1.38
    -7 5 2 2.44
    7 5 -2 2.89
    7 5 -2 2.12
    7 -5 -2 1.97
    -7 -5 2 2.2
    -5 5 0 22.11
    5 5 0 21.55
    5 -5 0 22.11
    5 -5 0 22.51
    -5 -5 0 20.55
    -3 5 -2 2.1
    3 5 2 3.29
    -3 -5 -2 3.89
    3 -5 2 3.5
    3 -5 2 3.62
    -1 5 -4 40.2
    1 5 4 40.18
    1 5 4 39.77
    -1 -5 -4 40.99
    1 -5 4 39.42
    1 -5 4 38.42
    1 5 -6 3.39
    -1 5 6 3.31
    -1 5 6 2.35
    1 5 -6 3.16
    -1 5 6 3.22
    -1 -5 6 2.94
    3 5 -8 130.01
    3 5 -8 129.38
    -3 5 8 126.3
    -3 5 8 129.42
    3 -5 -8 127.02
    -3 -5 8 129.95
    5 5 -10 64.53
    -5 5 10 64.72
    -5 5 10 65.21
    5 5 -10 66.91
    -5 -5 10 66.32
    5 -5 -10 69.36
    7 5 -12 16.18
    7 5 -12 16.91
    -7 5 12 18.27
    -7 -5 12 16.64
    7 -5 -12 18.56
    9 5 -14 36.44
    -9 5 14 36.69
    -9 5 14 35.17
    9 5 -14 37.81
    -9 -5 14 36.67
    9 -5 -14 39.38
    -11 5 16 29.97
    11 5 -16 29.92
    11 5 -16 32.27
    -11 -5 16 30.44
    11 -5 -16 28.39
    13 5 -18 4.46
    13 5 -18 4.31
    -13 5 18 3.99
    -13 -5 18 3.99
    13 -5 -18 3.15
    -15 5 20 8.91
    15 -5 -20 6.68
    -15 -5 20 8.04
    -17 5 22 12.09
    17 -5 -22 10.69
    18 6 -13 8.15
    -18 6 13 5.21
    18 -6 -13 4.6
    -18 -6 13 4.73
    16 6 -11 24.51
    -16 6 11 25.65
    -16 -6 11 26.98
    16 -6 -11 23.12
    -14 6 9 33.88
    14 6 -9 31.03
    14 -6 -9 30.3
    -14 -6 9 32.84
    12 6 -7 20.37
    -12 6 7 22.36
    -12 -6 7 18.34
    12 -6 -7 20.66
    10 6 -5 42.08
    -10 6 5 42.31
    10 -6 -5 37.38
    -10 -6 5 43.6
    8 6 -3 124.05
    8 6 -3 125.38
    -8 6 3 129.74
    8 -6 -3 133.27
    -8 -6 3 126.37
    -6 6 1 20.07
    6 6 -1 20.81
    -6 -6 1 21.74
    6 -6 -1 21.2
    -4 6 -1 39.3
    4 6 1 39.52
    -4 -6 -1 40.25
    4 -6 1 41.15
    4 -6 1 40.49
    -2 6 -3 244.57
    2 6 3 243.53
    2 6 3 242.19
    -2 -6 -3 251.91
    2 -6 3 249.49
    2 -6 3 251.04
    0 6 5 83.02
    0 6 -5 85.72
    0 6 5 81.98
    0 6 -5 84.05
    0 -6 5 84.81
    0 -6 -5 85.47
    2 6 -7 21.51
    -2 6 7 21.47
    2 6 -7 20.07
    -2 6 7 21.45
    -2 -6 7 20.07
    -4 6 9 39.78
    -4 6 9 38.62
    4 6 -9 41.26
    4 6 -9 40.24
    -4 -6 9 39.2
    4 -6 -9 38.23
    6 6 -11 32.19
    6 6 -11 31.7
    -6 6 11 32.43
    -6 6 11 32.09
    6 -6 -11 31.72
    -6 -6 11 33.86
    8 6 -13 3.3
    -8 6 13 3.7
    8 6 -13 4.17
    -8 6 13 3.49
    -8 -6 13 3.1
    8 -6 -13 2.78
    -10 6 15 3.79
    10 6 -15 3.98
    10 6 -15 3.55
    -10 -6 15 4.29
    10 -6 -15 3.8
    12 6 -17 -0.09
    12 6 -17 0.05
    -12 6 17 -0.07
    -12 -6 17 -0.06
    12 -6 -17 -0.63
    -14 6 19 0.22
    -14 -6 19 -0.29
    14 -6 -19 -0.22
    -16 6 21 -0.64
    16 -6 -21 0.5
    -16 -6 21 -0.14
    19 7 -14 0.68
    -19 7 14 -1.26
    17 7 -12 2.25
    -17 7 12 0.99
    -17 -7 12 1.5
    17 -7 -12 1.26
    -15 7 10 -1.31
    15 7 -10 1.22
    15 -7 -10 -0.3
    -15 -7 10 0.61
    -13 7 8 1.13
    13 7 -8 0.77
    -13 -7 8 0.69
    13 -7 -8 0.29
    11 7 -6 -0.31
    -11 7 6 -0.09
    11 -7 -6 0.22
    -11 -7 6 0.77
    9 7 -4 17.52
    -9 7 4 16.48
    9 -7 -4 17.04
    -9 -7 4 17.76
    -7 7 2 5.58
    7 7 -2 4.54
    -7 -7 2 3.92
    7 -7 -2 3.69
    5 7 0 3.6
    -5 7 0 2.6
    5 -7 0 3.45
    5 -7 0 3.61
    -5 -7 0 3.36
    -3 7 -2 4.3
    3 7 2 3.7
    3 7 2 3.82
    3 -7 2 2.98
    -3 -7 -2 3.96
    3 -7 2 4.03
    -1 7 -4 0.71
    1 7 4 -0.12
    1 7 4 0.06
    -1 7 -4 0.05
    1 -7 4 0
    -1 -7 -4 0.24
    1 7 -6 3.23
    -1 7 6 4.53
    1 7 -6 4.58
    -1 7 6 4.99
    1 -7 -6 4.95
    -1 -7 6 4.21
    -3 7 8 13.11
    3 7 -8 13.93
    3 7 -8 15.49
    -3 7 8 16.19
    3 -7 -8 14.1
    -3 -7 8 13.91
    5 7 -10 21.45
    -5 7 10 20.73
    5 7 -10 22.26
    -5 7 10 22.52
    -5 -7 10 23.58
    5 -7 -10 22.25
    -7 7 12 0.87
    7 7 -12 0.22
    7 7 -12 1.06
    -7 7 12 0.95
    -7 -7 12 0.64
    7 -7 -12 0.52
    9 7 -14 13.48
    9 7 -14 13.74
    -9 7 14 12.7
    9 -7 -14 13.72
    -9 -7 14 13.82
    11 7 -16 2.75
    -11 7 16 0.5
    11 7 -16 2.8
    11 -7 -16 2.07
    -11 -7 16 0.8
    13 7 -18 0.37
    -13 7 18 0.21
    13 -7 -18 -0.01
    -13 -7 18 0.96
    -15 7 20 -0.22
    -15 -7 20 0.3
    15 -7 -20 0.09
    -17 7 22 2.28
    -17 -7 22 5.03
    17 -7 -22 2.4
    -18 8 13 13.11
    18 8 -13 14.67
    -18 -8 13 13.64
    18 -8 -13 15.68
    16 8 -11 20.82
    -16 8 11 19
    16 -8 -11 19.48
    -16 -8 11 17.52
    14 8 -9 43.5
    -14 8 9 45.96
    -14 -8 9 46.87
    14 -8 -9 46.34
    12 8 -7 35.93
    -12 8 7 38.75
    12 -8 -7 38.39
    -12 -8 7 38.15
    10 8 -5 21.64
    -10 8 5 21.59
    -10 -8 5 21.87
    10 -8 -5 19.52
    -8 8 3 44.28
    8 8 -3 43.61
    8 -8 -3 44.4
    -8 -8 3 42.18
    -6 8 1 134.28
    6 8 -1 133.76
    6 -8 -1 131.47
    -6 -8 1 134.59
    -4 8 -1 104.68
    4 8 1 107.44
    4 8 1 105.11
    4 -8 1 110.84
    4 -8 1 108.58
    -4 -8 -1 111.57
    2 8 3 112.61
    2 8 3 112.48
    -2 8 -3 108.58
    2 -8 3 109.63
    -2 -8 -3 115.1
    2 -8 3 110.38
    0 8 5 80.07
    0 8 -5 81.53
    0 8 5 80.78
    0 8 -5 81.05
    0 -8 5 82.3
    0 -8 -5 82.09
    2 8 -7 106.48
    2 8 -7 105.17
    -2 8 7 105.03
    -2 8 7 107.18
    2 -8 -7 105.5
    -2 -8 7 104.63
    4 8 -9 123.28
    4 8 -9 123.63
    -4 8 9 122.7
    -4 -8 9 122.77
    4 -8 -9 117
    4 -8 -9 119.99
    6 8 -11 53.57
    -6 8 11 50.85
    6 8 -11 50.78
    6 -8 -11 51.35
    6 -8 -11 51.89
    -6 -8 11 52.69
    8 8 -13 15.02
    -8 8 13 16.29
    8 8 -13 13.58
    8 -8 -13 15.91
    -8 -8 13 13.84
    10 8 -15 15.44
    -10 8 15 18.04
    10 8 -15 15.96
    10 -8 -15 16.15
    -10 -8 15 15.25
    -12 8 17 2.64
    12 8 -17 4.56
    12 -8 -17 4.23
    -12 -8 17 4.3
    -14 8 19 1.02
    14 -8 -19 -0.67
    -14 -8 19 1.88
    -16 8 21 1.61
    -16 -8 21 1.48
    16 -8 -21 0.49
    -17 9 12 -1.08
    17 9 -12 0.43
    -17 -9 12 -0.43
    17 -9 -12 -1.22
    15 9 -10 1.28
    -15 9 10 0.64
    15 -9 -10 -0.3
    -15 -9 10 -0.31
    -13 9 8 1.42
    13 9 -8 0.91
    -13 -9 8 0.2
    13 -9 -8 0.67
    -11 9 6 1.38
    11 9 -6 0.5
    11 -9 -6 0.55
    -11 -9 6 0.47
    -9 9 4 0.74
    9 9 -4 0.26
    -9 -9 4 0.44
    9 -9 -4 0.04
    7 9 -2 18.69
    -7 9 2 17.45
    -7 -9 2 18.91
    7 -9 -2 17.9
    5 9 0 5.48
    -5 9 0 4
    -5 -9 0 5.55
    5 -9 0 4.59
    5 -9 0 5.15
    -3 9 -2 0.43
    3 9 2 0.49
    3 9 2 0.15
    3 -9 2 0.44
    3 -9 2 0.3
    -3 -9 -2 0.92
    1 9 4 1.46
    1 9 4 1.34
    -1 9 -4 2.64
    -1 9 -4 1.18
    -1 -9 -4 1.82
    1 -9 4 1.86
    1 9 -6 0.75
    1 9 -6 0.74
    -1 9 6 1.23
    -1 9 6 1.26
    -1 -9 6 1.13
    1 -9 -6 1.1
    3 9 -8 1.07
    3 9 -8 1.78
    -3 9 8 1.35
    -3 9 8 1.16
    -3 -9 8 0.77
    3 -9 -8 1.42
    5 9 -10 1.15
    5 9 -10 1.81
    -5 9 10 2.46
    -5 -9 10 1.78
    5 -9 -10 1.31
    5 -9 -10 0.93
    -7 9 12 14.68
    7 9 -12 12.78
    7 9 -12 17.07
    -7 -9 12 14.16
    7 -9 -12 14.24
    9 9 -14 -0.24
    9 9 -14 0.32
    -9 9 14 0.87
    9 -9 -14 -0.8
    -9 -9 14 0.55
    -11 9 16 -0.8
    11 9 -16 -0.33
    -11 -9 16 1.06
    11 -9 -16 0.3
    -13 9 18 0.09
    13 -9 -18 0.01
    -13 -9 18 0.95
    -15 9 20 0.82
    15 -9 -20 3.07
    -15 -9 20 1.43
    -18 10 13 9.42
    18 10 -13 8.51
    -18 -10 13 11.14
    -16 10 11 13.29
    16 10 -11 10.42
    16 -10 -11 10.99
    -16 -10 11 10.2
    -14 10 9 28.91
    14 10 -9 26.82
    14 -10 -9 25.35
    -14 -10 9 26.77
    -12 10 7 39.64
    12 10 -7 38.22
    12 -10 -7 40.45
    -12 -10 7 37.81
    -10 10 5 67.23
    10 10 -5 66.3
    -10 -10 5 66.86
    10 -10 -5 63.07
    -8 10 3 67.3
    8 10 -3 67.2
    -8 -10 3 70.6
    8 -10 -3 69.59
    -6 10 1 67.04
    6 10 -1 73.87
    -6 -10 1 72.81
    6 -10 -1 73.26
    -4 10 -1 77.34
    4 10 1 85.6
    4 10 1 82.66
    -4 -10 -1 84.76
    4 -10 1 82.3
    4 -10 1 82.74
    -2 10 -3 81.36
    2 10 3 85.28
    2 10 3 86.42
    -2 -10 -3 91.79
    2 -10 3 87.44
    2 -10 3 85.94
    0 10 -5 73.86
    0 10 5 70.88
    0 10 -5 75.73
    0 10 5 74.7
    0 -10 -5 73.94
    0 -10 5 75.26
    2 10 -7 161.36
    2 10 -7 163.54
    -2 10 7 155.25
    -2 10 7 159.86
    2 -10 -7 161.99
    -2 -10 7 160.82
    4 10 -9 111.43
    4 10 -9 112.96
    -4 10 9 111.24
    -4 -10 9 111.27
    4 -10 -9 112.55
    4 -10 -9 107.5
    -6 10 11 20.67
    6 10 -11 20.69
    6 10 -11 18.8
    6 -10 -11 18.04
    -6 -10 11 17.85
    -8 10 13 4.1
    8 10 -13 3.23
    8 10 -13 3.71
    8 -10 -13 3.63
    -8 -10 13 4.35
    10 10 -15 6.96
    -10 10 15 7.48
    10 -10 -15 5.42
    -10 -10 15 6.39
    -12 10 17 3.1
    -12 -10 17 1.03
    12 -10 -17 1.6
    -14 10 19 -0.33
    -14 -10 19 -0.42
    14 -10 -19 0.26
    16 -10 -21 -0.61
    -16 -10 21 -0.81
    17 11 -12 0.48
    -17 11 12 0.96
    -17 -11 12 0.64
    17 -11 -12 -0.67
    -15 11 10 -0.39
    15 11 -10 0.82
    15 -11 -10 0.17
    -15 -11 10 0.22
    13 11 -8 0.11
    -13 11 8 0.14
    13 -11 -8 0.04
    -13 -11 8 0.12
    11 11 -6 0.38
    -11 11 6 -0.34
    11 -11 -6 -0.01
    -11 -11 6 0.56
    -9 11 4 14.39
    9 11 -4 12.84
    9 -11 -4 10.94
    -9 -11 4 12.72
    7 11 -2 11.19
    -7 11 2 10.19
    7 -11 -2 11.34
    -7 -11 2 9.73
    5 11 0 4.33
    -5 11 0 3.49
    5 -11 0 4.49
    5 -11 0 4.07
    -5 -11 0 4.54
    3 11 2 48.31
    -3 11 -2 42.22
    3 11 2 49.3
    3 -11 2 47.63
    -3 -11 -2 46.99
    3 -11 2 48.54
    1 11 4 6.25
    -1 11 -4 4.3
    -1 11 -4 6.52
    1 11 4 5.3
    -1 -11 -4 7.58
    1 -11 4 6.82
    -1 11 6 40.24
    1 11 -6 41.77
    1 11 -6 42.13
    -1 11 6 40.43
    1 -11 -6 40.48
    -1 -11 6 41.46
    -3 11 8 30.48
    3 11 -8 31.37
    -3 11 8 29.71
    3 11 -8 29.92
    3 -11 -8 31.01
    -3 -11 8 30.33
    5 11 -10 57.21
    5 11 -10 57.97
    -5 11 10 56.53
    -5 -11 10 55.04
    5 -11 -10 57.84
    7 11 -12 12.64
    7 11 -12 9.94
    -7 11 12 10.72
    -7 -11 12 10.35
    7 -11 -12 10.17
    9 11 -14 55.88
    -9 11 14 55.87
    9 -11 -14 53.27
    -9 -11 14 51.34
    -11 11 16 33.28
    11 -11 -16 32.96
    -11 -11 16 33.93
    -13 11 18 13.5
    -13 -11 18 18.01
    13 -11 -18 18.09
    -15 11 20 3.54
    -15 -11 20 6.42
    15 -11 -20 4.46
    -16 12 11 1.72
    16 12 -11 2.76
    16 -12 -11 1.21
    -16 -12 11 1.62
    14 12 -9 7.02
    -14 12 9 6.36
    -14 -12 9 7.51
    14 -12 -9 6.19
    12 12 -7 10.31
    -12 12 7 8.18
    12 -12 -7 10.65
    -12 -12 7 7.79
    -10 12 5 29.8
    10 12 -5 26.02
    -10 -12 5 25.28
    10 -12 -5 27.02
    -8 12 3 11.64
    8 12 -3 12.43
    8 -12 -3 10.26
    -8 -12 3 9.59
    -6 12 1 5.55
    6 12 -1 5.92
    -6 -12 1 7.11
    6 -12 -1 6.27
    -4 12 -1 30.96
    4 12 1 32.77
    4 -12 1 38.39
    4 -12 1 37.04
    -4 -12 -1 35.43
    2 12 3 15.62
    -2 12 -3 15.24
    2 12 3 16.67
    2 -12 3 15.75
    2 -12 3 16.9
    -2 -12 -3 18.32
    0 12 -5 13.39
    0 12 5 14
    0 12 -5 13.55
    0 12 5 14.24
    0 -12 5 14.27
    0 -12 -5 11.32
    2 12 -7 19.57
    -2 12 7 18.36
    -2 12 7 18.78
    2 12 -7 19.27
    -2 -12 7 18.67
    2 -12 -7 19.86
    4 12 -9 7.88
    -4 12 9 7.95
    4 12 -9 7.99
    -4 -12 9 7.61
    4 -12 -9 8.31
    4 -12 -9 8.54
    -6 12 11 0.33
    6 12 -11 0.55
    6 12 -11 0.26
    -6 -12 11 0.61
    6 -12 -11 0.4
    -8 12 13 14.36
    8 12 -13 13.07
    8 -12 -13 11.9
    -8 -12 13 11.24
    10 12 -15 0.82
    -10 12 15 -0.25
    10 -12 -15 0.97
    -10 -12 15 1.92
    -12 12 17 0.27
    -12 -12 17 0.04
    12 -12 -17 0.79
    -14 12 19 0.82
    -14 -12 19 2.16
    14 -12 -19 1.19
    15 13 -10 1.05
    -15 13 10 0.83
    15 -13 -10 -1.29
    -15 -13 10 1.42
    13 13 -8 2.19
    -13 13 8 0.97
    -13 -13 8 1.43
    13 -13 -8 0.5
    -11 13 6 -0.19
    11 13 -6 0.05
    11 -13 -6 0.06
    -11 -13 6 0.23
    9 13 -4 7.63
    -9 13 4 9.07
    -9 -13 4 9.45
    9 -13 -4 10.62
    7 13 -2 20.53
    -7 13 2 19.93
    -7 -13 2 22.75
    7 -13 -2 22.2
    5 13 0 1.36
    -5 13 0 1.72
    -5 -13 0 0.24
    5 -13 0 0.09
    3 13 2 19.09
    -3 13 -2 17.79
    -3 -13 -2 18.67
    3 -13 2 19
    3 -13 2 19.37
    1 13 4 42.29
    1 13 4 44.06
    -1 13 -4 44.91
    -1 13 -4 41.93
    -1 -13 -4 43.91
    1 -13 4 44.26
    1 13 -6 21.81
    -1 13 6 18.26
    -1 13 6 18.47
    1 13 -6 19.31
    -1 -13 6 18.69
    1 -13 -6 19.05
    -3 13 8 39.26
    3 13 -8 41.49
    3 13 -8 41.1
    -3 13 8 38.9
    3 -13 -8 40.77
    -3 -13 8 36.62
    5 13 -10 36.35
    -5 13 10 31.98
    5 13 -10 31.44
    5 -13 -10 32.25
    -5 -13 10 30.85
    7 13 -12 35.25
    -7 13 12 34.7
    7 -13 -12 32.4
    -7 -13 12 32.48
    -9 13 14 51.6
    9 13 -14 54.55
    -9 -13 14 53.79
    9 -13 -14 51.44
    -11 13 16 49.57
    11 -13 -16 52.99
    -11 -13 16 47.85
    -13 13 18 16.47
    -13 -13 18 12.6
    13 -13 -18 13.4
    14 14 -9 1.59
    -14 14 9 1.12
    14 -14 -9 1.25
    -14 -14 9 -0.74
    -12 14 7 1.15
    12 14 -7 1.53
    12 -14 -7 0.87
    -12 -14 7 0.95
    -10 14 5 0.71
    10 14 -5 2.62
    10 -14 -5 2.07
    -10 -14 5 2.75
    8 14 -3 2.2
    -8 14 3 1.68
    8 -14 -3 2.16
    -8 -14 3 3.05
    -6 14 1 1.82
    6 14 -1 2.2
    6 -14 -1 2.28
    -6 -14 1 2.81
    -4 14 -1 -0.22
    4 14 1 0.58
    -4 -14 -1 0.32
    4 -14 1 0.79
    -2 14 -3 6.74
    2 14 3 7.2
    2 -14 3 5.74
    2 -14 3 4.96
    -2 -14 -3 5.62
    0 14 -5 2.14
    0 14 5 1.39
    0 14 5 2.39
    0 14 -5 1.76
    0 -14 -5 2.45
    0 -14 5 2.22
    -2 14 7 0.72
    -2 14 7 0.86
    2 14 -7 1.12
    2 14 -7 0.6
    2 -14 -7 -0.19
    -2 -14 7 0.39
    4 14 -9 7.29
    -4 14 9 8.62
    4 14 -9 7.9
    4 -14 -9 8.05
    -4 -14 9 6.86
    6 14 -11 1.31
    -6 14 11 -0.02
    -6 -14 11 1.05
    6 -14 -11 0.39
    -8 14 13 0.91
    8 14 -13 -0.34
    8 -14 -13 0.6
    -8 -14 13 0.08
    -10 14 15 1.14
    -10 -14 15 -0.04
    10 -14 -15 1.19
    -12 14 17 0.09
    12 -14 -17 -0.27
    -12 -14 17 1.13
    14 -14 -19 -0.72
    15 15 -10 0
    13 15 -8 2.69
    -13 15 8 2.59
    13 -15 -8 2.11
    -13 -15 8 2.45
    -11 15 6 2.48
    11 15 -6 0.43
    -11 -15 6 1.34
    11 -15 -6 1.99
    -9 15 4 1.01
    9 15 -4 1.83
    9 -15 -4 0.25
    -9 -15 4 1.52
    -7 15 2 2.33
    7 15 -2 3.1
    -7 -15 2 2.33
    7 -15 -2 1.47
    -5 15 0 21.02
    5 15 0 21.75
    5 -15 0 22.17
    -5 -15 0 20.54
    -3 15 -2 45.98
    3 15 2 41.75
    -3 -15 -2 45.02
    3 -15 2 41.69
    1 15 4 11.53
    -1 15 -4 12.83
    -1 15 -4 13.62
    -1 -15 -4 13.21
    1 -15 4 13.91
    1 15 -6 27.64
    -1 15 6 29.19
    -1 15 6 28.54
    1 15 -6 28.52
    -1 -15 6 28.7
    1 -15 -6 25.91
    3 15 -8 46.51
    3 15 -8 45.83
    -3 15 8 45.24
    3 -15 -8 44.85
    -3 -15 8 41.76
    5 15 -10 56.88
    -5 15 10 59.78
    5 -15 -10 60.27
    -5 -15 10 56.12
    -7 15 12 46.76
    7 15 -12 49.25
    -7 -15 12 47.45
    7 -15 -12 45.56
    -9 15 14 21.59
    9 -15 -14 19.15
    -9 -15 14 16.8
    -11 15 16 24.5
    -11 -15 16 26.33
    11 -15 -16 21.33
    13 -15 -18 13.21
    14 16 -9 2.96
    12 16 -7 17.72
    -12 16 7 14.81
    12 -16 -7 11.46
    -12 -16 7 14.83
    -10 16 5 16.66
    10 16 -5 16.79
    10 -16 -5 18.4
    -10 -16 5 15.65
    8 16 -3 16.14
    -8 16 3 12.32
    -8 -16 3 16.04
    8 -16 -3 13.02
    -6 16 1 11.47
    6 16 -1 13.43
    6 -16 -1 12.21
    -6 -16 1 13.76
    4 16 1 18.84
    -4 16 -1 18.46
    -4 -16 -1 18.25
    4 -16 1 17.28
    -2 16 -3 9.72
    2 16 3 8.93
    2 -16 3 10.07
    -2 -16 -3 7.8
    2 -16 3 7.81
    0 16 5 8.38
    0 16 -5 11.81
    0 16 -5 9.4
    0 -16 -5 10.25
    0 -16 5 9.96
    2 16 -7 12.55
    2 16 -7 12.82
    -2 16 7 14.44
    -2 16 7 11.24
    -2 -16 7 12.47
    -4 16 9 14.17
    4 16 -9 13.6
    4 -16 -9 14.51
    -4 -16 9 12.64
    -6 16 11 3.76
    6 16 -11 5.76
    6 -16 -11 3.88
    -6 -16 11 6.62
    -8 16 13 0.28
    8 -16 -13 -0.34
    -8 -16 13 0.55
    -10 16 15 0.45
    -10 -16 15 1.31
    10 -16 -15 1.17
    -12 16 17 0.38
    12 -16 -17 -0.27
    -12 -16 17 1.15
    13 17 -8 0.6
    -11 17 6 3.34
    11 17 -6 2.36
    -11 -17 6 3.45
    11 -17 -6 2.93
    9 17 -4 -0.56
    -9 17 4 1.28
    -9 -17 4 0.51
    9 -17 -4 1.01
    -7 17 2 5.89
    7 17 -2 8.58
    7 -17 -2 7.97
    -7 -17 2 7.45
    -5 17 0 11.38
    5 17 0 14.35
    -5 -17 0 11.78
    5 -17 0 12.77
    3 17 2 10.82
    -3 17 -2 12.24
    -3 -17 -2 10.57
    3 -17 2 12.03
    -1 17 -4 16.81
    1 17 4 15.96
    1 -17 4 13.16
    1 -17 4 16.69
    -1 -17 -4 14.78
    -1 17 6 26.41
    1 17 -6 25.68
    1 17 -6 23.12
    -1 -17 6 24.61
    -3 17 8 5.02
    3 17 -8 4.92
    -3 -17 8 4.7
    3 -17 -8 4
    -5 17 10 6.06
    5 17 -10 7.36
    -5 -17 10 7.34
    5 -17 -10 7.02
    -7 17 12 12.09
    7 -17 -12 10.96
    -7 -17 12 12.82
    -9 17 14 3.33
    -9 -17 14 2.56
    9 -17 -14 0.57
    -11 17 16 1.08
    -11 -17 16 2.03
    11 -17 -16 2.03
    12 18 -7 21.58
    -10 18 5 19.69
    10 18 -5 20.57
    10 -18 -5 20.18
    -10 -18 5 22.97
    -8 18 3 13.05
    8 18 -3 16.65
    8 -18 -3 14.88
    -8 -18 3 12.34
    -6 18 1 17.44
    6 18 -1 20.89
    6 -18 -1 18.58
    -6 -18 1 20.05
    4 18 1 22.08
    -4 18 -1 21.41
    -4 -18 -1 19.33
    4 -18 1 18.57
    -2 18 -3 16.11
    2 18 3 12.56
    2 -18 3 14.54
    -2 -18 -3 13.97
    0 18 5 20.28
    0 18 -5 17.08
    0 -18 5 16.09
    0 -18 5 17.91
    2 18 -7 19.56
    -2 18 7 15.11
    -2 -18 7 18.62
    2 -18 -7 15.05
    4 18 -9 10.82
    -4 18 9 10.48
    -4 -18 9 10.8
    4 -18 -9 8.12
    -6 18 11 9.17
    -6 -18 11 7.55
    6 -18 -11 6.79
    -8 18 13 4.8
    -8 -18 13 4.63
    8 -18 -13 2.59
    -10 18 15 3.37
    -10 -18 15 5.17
    11 19 -6 -0.97
    9 19 -4 0.71
    -9 19 4 1.63
    9 -19 -4 0.3
    -9 -19 4 1.79
    7 19 -2 2.19
    -7 19 2 0.12
    7 -19 -2 -0.12
    -7 -19 2 1.02
    -5 19 0 4.77
    5 19 0 4.34
    -5 -19 0 3.41
    5 -19 0 2.78
    3 19 2 1.39
    -3 19 -2 1.9
    -3 -19 -2 1.64
    3 -19 2 2.18
    1 19 4 -0.32
    -1 19 -4 0.28
    1 -19 4 -0.56
    -1 19 6 7.44
    1 19 -6 7.37
    -1 -19 6 9.12
    3 19 -8 0.72
    3 -19 -8 0.03
    -3 -19 8 2.89
    5 19 -10 -1.33
    -5 19 10 0.07
    5 -19 -10 -0.15
    -5 -19 10 3.31
    -7 19 12 -1
    -7 -19 12 0.14
    7 -19 -12 0.61
    -9 19 14 1.08
    8 20 -3 24.68
    -8 20 3 25.95
    8 -20 -3 26.88
    -8 -20 3 23.85
    6 20 -1 24.95
    -6 20 1 26.28
    6 -20 -1 25.46
    -6 -20 1 25.04
    -4 20 -1 13.52
    4 20 1 15.38
    4 -20 1 16.8
    -4 -20 -1 17.56
    -2 20 -3 23
    2 20 3 21.77
    2 -20 3 19.56
    0 20 5 13.69
    0 -20 5 18.15
    2 20 -7 4.75
    2 -20 -7 5.11
    -2 -20 7 5.66
    4 20 -9 1.05
    4 -20 -9 0.31
    -4 -20 9 1.19
    -6 20 11 5.82
    -6 -20 11 8.47
    6 -20 -11 6.82
    -7 21 2 -0.35
    7 21 -2 0.85
    -7 -21 2 0.73
    7 -21 -2 1.17
    -5 21 0 0.98
    5 21 0 2.69
    -5 -21 0 2.12
    5 -21 0 1.98
    3 21 2 0.58
    3 -21 2 1.29
    1 21 4 0.27
    1 -21 4 1.37
    -1 -21 6 1.11
    1 -21 -6 -0.46
    3 21 -8 1.72
    -3 -21 8 2.08
    3 -21 -8 1.72
    -5 -21 10 5.89
    4 22 1 3.86
    4 -22 1 4.63
    2 22 3 0.99
    2 -22 3 0.59
    0 22 5 8.74
    0 -22 5 8.01
    20 0 -14 12.03
    18 0 -12 5.93
    16 0 -10 16.86
    -16 0 10 21.67
    -14 0 8 10.67
    -14 0 8 13.3
    14 0 -8 14.36
    12 0 -6 15.8
    -12 0 6 13.96
    -12 0 6 17.67
    10 0 -4 0.91
    -10 0 4 0.99
    -10 0 4 0.69
    -8 0 2 5.85
    8 0 -2 5.36
    -8 0 2 6.75
    -6 0 0 53.32
    6 0 0 52.47
    -6 0 0 52.93
    4 0 2 49.12
    4 0 2 49.7
    -4 0 -2 48.39
    -2 0 -4 498.01
    2 0 4 500.43
    2 0 4 490.35
    0 0 -6 287.57
    0 0 6 287.25
    0 0 6 282.2
    0 0 -6 279
    2 0 -8 136.98
    -2 0 8 140.79
    -2 0 8 140.74
    -4 0 10 9.16
    -4 0 10 9.92
    4 0 -10 9.78
    -6 0 12 34
    6 0 -12 35.47
    -6 0 12 35.29
    -8 0 14 90.16
    8 0 -14 91.34
    -8 0 14 90.54
    -10 0 16 32.71
    -10 0 16 30
    10 0 -16 32.23
    12 0 -18 17.58
    -12 0 18 16.07
    -12 0 18 18.28
    14 0 -20 10.7
    -14 0 20 10.7
    -16 0 22 2.76
    -18 0 24 6.1
    19 1 -13 -0.52
    19 -1 -13 0.52
    17 1 -11 -0.13
    -17 1 11 0.17
    17 -1 -11 -0.1
    -15 1 9 0.81
    15 1 -9 0.28
    -15 -1 9 0.64
    -15 -1 9 0.46
    15 -1 -9 0.08
    13 1 -7 0.91
    -13 1 7 1.07
    -13 1 7 1.55
    -13 -1 7 0.8
    -13 -1 7 0.06
    13 -1 -7 1.03
    -11 1 5 24.6
    11 1 -5 25.6
    -11 1 5 25.81
    -11 -1 5 25.18
    -11 -1 5 26.95
    11 -1 -5 26.91
    -9 1 3 -0.21
    -9 1 3 -0.01
    9 1 -3 -0.15
    9 -1 -3 -0.19
    -9 -1 3 -0.06
    -9 -1 3 0.39
    -7 1 1 2.71
    7 1 -1 2.74
    -7 1 1 2.33
    -7 -1 1 2.32
    7 -1 -1 2.54
    -7 -1 1 2.7
    5 1 1 2.49
    -5 1 -1 2.66
    -5 1 -1 2.21
    -5 -1 -1 2.46
    -5 -1 -1 2.28
    5 -1 1 2.37
    3 1 3 48.15
    -3 1 -3 49.68
    3 1 3 47.65
    3 -1 3 48.92
    3 -1 3 48.03
    -3 -1 -3 49.1
    -1 1 -5 191.34
    -1 1 -5 193.93
    1 1 5 192.86
    1 1 5 190.82
    1 -1 5 192.72
    1 -1 5 192.45
    -1 -1 -5 186.57
    1 1 -7 201.2
    -1 1 7 212.96
    -1 1 7 208.22
    -1 1 7 208.71
    -1 -1 7 208.53
    3 1 -9 16.91
    3 1 -9 17.41
    -3 1 9 16.7
    -3 1 9 16.68
    -3 -1 9 17
    3 -1 -9 16.77
    -5 1 11 1.82
    -5 1 11 1.77
    5 1 -11 2.1
    5 -1 -11 1.84
    -5 -1 11 2.15
    -5 -1 11 1.79
    -7 1 13 0.21
    -7 1 13 -0.13
    7 1 -13 0.13
    -7 -1 13 -0.22
    -7 -1 13 -0.08
    7 -1 -13 0.01
    9 1 -15 1.34
    -9 1 15 1.64
    -9 1 15 1.09
    9 -1 -15 0.96
    -9 -1 15 0.24
    -9 -1 15 0.8
    11 1 -17 -0.02
    -11 1 17 -0.23
    -11 1 17 -0.26
    -11 -1 17 -0.21
    -11 -1 17 -0.01
    11 -1 -17 0.23
    -13 1 19 -0.18
    13 1 -19 0.29
    13 -1 -19 0.77
    -13 -1 19 0.76
    -13 -1 19 1.32
    -15 1 21 2.15
    15 1 -21 3.81
    -15 -1 21 2.62
    15 -1 -21 2.91
    17 1 -23 0.55
    -17 1 23 1.67
    20 2 -14 8.27
    20 -2 -14 4.47
    -18 2 12 11.66
    18 2 -12 9.64
    18 -2 -12 10.03
    -16 2 10 8.04
    16 2 -10 7.78
    16 -2 -10 7.03
    -14 2 8 22.98
    14 2 -8 25.09
    -14 -2 8 24.93
    -14 -2 8 20.65
    14 -2 -8 23.7
    -12 2 6 16.71
    -12 2 6 14.36
    12 2 -6 19.75
    -12 -2 6 17.95
    -12 -2 6 15.4
    12 -2 -6 16.15
    -10 2 4 6.65
    -10 2 4 6.92
    10 2 -4 6.51
    10 -2 -4 7
    -10 -2 4 6.98
    -10 -2 4 7.79
    8 2 -2 15.97
    -8 2 2 16.08
    -8 2 2 15.91
    -8 -2 2 15.23
    8 -2 -2 16.53
    -8 -2 2 16.1
    -6 2 0 0.38
    -6 2 0 0.89
    6 2 0 0.26
    -6 -2 0 0.71
    -6 -2 0 0.5
    6 -2 0 0.89
    -4 2 -2 -0.04
    4 2 2 0.38
    4 2 2 -0.14
    -4 -2 -2 -0.09
    -4 -2 -2 -0.23
    4 -2 2 0.34
    4 -2 2 0.22
    2 2 4 92.04
    -2 2 -4 93.54
    2 2 4 89.82
    2 -2 4 91.5
    -2 -2 -4 90.96
    2 -2 4 89.55
    0 2 6 25.37
    0 2 -6 24.42
    0 2 6 24.75
    0 2 6 26.58
    0 -2 6 24.45
    0 -2 6 25.18
    0 -2 6 25.39
    2 2 -8 9.73
    2 2 -8 9.94
    -2 2 8 9.84
    -2 2 8 9.4
    2 -2 -8 10.45
    -2 -2 8 9.05
    -2 -2 8 10.37
    -4 2 10 10.23
    -4 2 10 11.27
    4 2 -10 10.38
    4 2 -10 10.54
    -4 -2 10 10.43
    4 -2 -10 10.72
    -6 2 12 7.23
    -6 2 12 7.52
    6 2 -12 8.66
    6 -2 -12 7.23
    -6 -2 12 8.16
    -6 -2 12 7.91
    8 2 -14 15.87
    -8 2 14 14.79
    -8 2 14 16.29
    -8 -2 14 16
    -8 -2 14 17.05
    8 -2 -14 15.54
    -10 2 16 7.44
    -10 2 16 8.47
    10 2 -16 9.73
    10 -2 -16 9.65
    -10 -2 16 8.39
    -10 -2 16 8.86
    -12 2 18 20.7
    12 2 -18 23.14
    12 -2 -18 22.84
    -12 -2 18 23.04
    -12 -2 18 23.69
    -14 2 20 4.19
    14 2 -20 3.78
    14 -2 -20 2.78
    -14 -2 20 4.72
    -14 -2 20 3.07
    16 2 -22 5.06
    -16 2 22 4.26
    16 -2 -22 5.77
    19 3 -13 0.22
    -19 3 13 -0.06
    19 -3 -13 -0.55
    -17 3 11 3.99
    17 3 -11 5.34
    17 -3 -11 5.32
    15 3 -9 5.15
    -15 3 9 4.95
    15 -3 -9 5.5
    -15 -3 9 4.6
    13 3 -7 0.76
    -13 3 7 0.28
    -13 -3 7 -0.75
    13 -3 -7 -0.73
    -13 -3 7 0.1
    11 3 -5 18.06
    -11 3 5 18.08
    -11 3 5 16.84
    11 -3 -5 20.55
    -11 -3 5 18.34
    -11 -3 5 19.32
    -9 3 3 22.79
    -9 3 3 21.24
    9 3 -3 21.08
    9 -3 -3 23.81
    -9 -3 3 23.71
    -9 -3 3 23.32
    7 3 -1 14.37
    -7 3 1 14.34
    -7 3 1 15.6
    -7 -3 1 14.16
    7 -3 -1 14
    -7 -3 1 14.87
    5 3 1 15.84
    -5 3 -1 17.74
    5 3 1 17.31
    -5 -3 -1 16.1
    5 -3 1 16.48
    5 -3 1 16.23
    -5 -3 -1 16.24
    3 3 3 14.65
    -3 -3 -3 16.33
    3 -3 3 15.31
    -3 -3 -3 15.75
    -3 -3 -3 14.9
    3 -3 3 15.67
    1 3 5 49.34
    -1 3 -5 52.11
    1 3 5 49.83
    1 3 5 53.15
    1 -3 5 50.92
    1 -3 5 51
    -1 3 7 25.97
    1 3 -7 25.95
    -1 3 7 26.74
    1 3 -7 26.27
    -1 3 7 27.37
    -1 -3 7 26.94
    -1 -3 7 25.51
    -3 3 9 49.03
    -3 3 9 49.82
    3 3 -9 49.49
    3 3 -9 50.78
    3 -3 -9 50.48
    -3 -3 9 50.02
    5 3 -11 0.18
    -5 3 11 0.28
    5 3 -11 0.5
    -5 3 11 0.52
    5 -3 -11 0.26
    -5 -3 11 0.08
    -7 3 13 5.99
    -7 3 13 6.49
    7 3 -13 5.86
    7 3 -13 6.5
    -7 -3 13 6.71
    7 -3 -13 6.18
    -9 3 15 27.29
    9 3 -15 28.85
    9 3 -15 28.26
    -9 3 15 27.74
    -9 -3 15 30.06
    9 -3 -15 27.28
    -11 3 17 8.6
    11 3 -17 10.91
    11 3 -17 9.45
    11 -3 -17 8.78
    -11 -3 17 10.49
    13 3 -19 1.37
    13 3 -19 1.15
    -13 3 19 -0.35
    -13 -3 19 0.42
    13 -3 -19 -0.38
    -15 3 21 1.36
    15 3 -21 1.71
    -15 -3 21 1.68
    15 -3 -21 0.78
    -17 3 23 1.02
    -18 4 12 9.48
    18 4 -12 9.83
    18 -4 -12 8.86
    16 4 -10 11.39
    -16 4 10 12.14
    -16 -4 10 9.14
    16 -4 -10 12.84
    14 4 -8 10.41
    -14 4 8 10.34
    -14 -4 8 11.16
    14 -4 -8 10.11
    -12 4 6 27.37
    12 4 -6 29.94
    -12 -4 6 28.8
    -12 -4 6 28.2
    12 -4 -6 26.93
    -10 4 4 38.1
    10 4 -4 35.77
    -10 4 4 37.2
    10 -4 -4 34.29
    -10 -4 4 41
    -10 -4 4 37.61
    -8 4 2 10.72
    -8 4 2 11.27
    8 4 -2 11.83
    8 -4 -2 12.37
    -8 -4 2 12.25
    -8 -4 2 11.05
    6 4 0 11.96
    -6 4 0 11.11
    6 -4 0 12.25
    -6 -4 0 13.34
    -4 4 -2 4.9
    4 4 2 5.25
    -4 -4 -2 5.01
    4 -4 2 5.16
    4 -4 2 5.05
    -2 4 -4 255.15
    2 4 4 248.07
    2 4 4 241.68
    -2 -4 -4 240.52
    2 -4 4 241.2
    2 -4 4 246.38
    0 4 -6 2
    0 4 6 1.76
    0 4 6 1.6
    0 4 -6 1.93
    0 4 6 1.8
    0 -4 6 1.55
    2 4 -8 2.06
    -2 4 8 1.98
    2 4 -8 2.39
    -2 4 8 2
    -2 4 8 2.02
    -2 -4 8 1.72
    -4 4 10 8.97
    4 4 -10 10.62
    -4 4 10 10.93
    4 4 -10 11.05
    -4 -4 10 10.27
    4 -4 -10 10.93
    -6 4 12 9.98
    -6 4 12 8.51
    6 4 -12 8.8
    6 4 -12 9.14
    6 -4 -12 9.36
    -6 -4 12 8.6
    -8 4 14 18.86
    8 4 -14 17.03
    -8 4 14 15.25
    8 4 -14 17.54
    -8 -4 14 14.97
    8 -4 -14 18.54
    10 4 -16 0.82
    -10 4 16 0.41
    10 4 -16 0.69
    -10 4 16 0.03
    10 -4 -16 0.42
    -10 -4 16 0.14
    -12 4 18 5.83
    12 4 -18 6.41
    12 4 -18 5.53
    12 -4 -18 6.23
    -12 -4 18 7.07
    14 4 -20 12.23
    -14 4 20 12.99
    -14 -4 20 13.09
    14 -4 -20 14.63
    -16 4 22 2.29
    16 -4 -22 1.22
    -19 5 13 1.87
    19 5 -13 3.84
    19 -5 -13 3.03
    17 5 -11 18.37
    -17 5 11 18.12
    -17 -5 11 15.6
    17 -5 -11 16.68
    15 5 -9 9.48
    -15 5 9 7.41
    -15 -5 9 8.22
    15 -5 -9 6.93
    -13 5 7 33.96
    13 5 -7 34.73
    13 -5 -7 34.98
    -13 -5 7 33.29
    11 5 -5 34.14
    -11 5 5 39.37
    11 -5 -5 32.69
    -11 -5 5 39.84
    -11 -5 5 36.47
    -9 5 3 57.14
    9 5 -3 57.89
    -9 5 3 57.33
    9 -5 -3 57.58
    -9 -5 3 58.77
    -9 -5 3 56.9
    -7 5 1 42.65
    -7 5 1 40.62
    7 5 -1 41.83
    -7 -5 1 42.25
    7 -5 -1 39.47
    5 5 1 137.23
    -5 5 -1 143.17
    5 -5 1 139.76
    -5 -5 -1 139.86
    5 -5 1 136.83
    -3 5 -3 42.1
    3 5 3 43.15
    -3 -5 -3 42.19
    3 -5 3 41.54
    -3 -5 -3 42.4
    3 -5 3 41.61
    -1 5 -5 57.68
    1 5 5 59.26
    1 5 5 59.16
    -1 -5 -5 61.96
    1 -5 5 60.36
    1 -5 5 58.79
    1 5 -7 32.06
    1 5 -7 30.7
    -1 5 7 30.76
    -1 5 7 30.42
    -1 5 7 33.15
    -1 -5 7 29.38
    -3 5 9 25.29
    3 5 -9 27.59
    -3 5 9 26.76
    3 5 -9 27.09
    -3 -5 9 25.45
    3 -5 -9 27.42
    -5 5 11 43.55
    5 5 -11 46.15
    5 5 -11 44.67
    -5 5 11 44.53
    -5 -5 11 45.06
    5 -5 -11 46.4
    7 5 -13 37.22
    -7 5 13 34.95
    7 5 -13 32.63
    -7 5 13 37.78
    7 -5 -13 34.82
    -7 -5 13 34.95
    9 5 -15 8.79
    -9 5 15 9.07
    9 5 -15 7.95
    -9 5 15 6.57
    9 -5 -15 9.21
    -9 -5 15 8.69
    11 5 -17 7.83
    11 5 -17 5.76
    -11 5 17 6.9
    -11 -5 17 7.05
    11 -5 -17 5.69
    -13 5 19 5.32
    13 5 -19 4.95
    13 5 -19 5.62
    -13 -5 19 4.32
    13 -5 -19 5.29
    -15 5 21 1.74
    -15 -5 21 0.97
    15 -5 -21 1.79
    -17 5 23 1.97
    17 -5 -23 0.75
    18 6 -12 4.6
    -18 6 12 4.75
    -18 -6 12 5.95
    18 -6 -12 5.38
    16 6 -10 6.23
    -16 6 10 6.34
    16 -6 -10 5.3
    -16 -6 10 5.21
    -14 6 8 8.25
    14 6 -8 6.99
    -14 -6 8 5.91
    14 -6 -8 8.21
    12 6 -6 5.37
    -12 6 6 5.3
    -12 -6 6 5.5
    12 -6 -6 6.3
    10 6 -4 12.16
    -10 6 4 11.46
    -10 -6 4 12
    10 -6 -4 11.12
    8 6 -2 20.06
    -8 6 2 21.13
    -8 -6 2 20.79
    8 -6 -2 23.63
    6 6 0 30.88
    -6 6 0 27.35
    6 -6 0 28.99
    6 -6 0 28.4
    -6 -6 0 28.85
    4 6 2 8.81
    -4 6 -2 9.29
    4 -6 2 9.84
    -4 -6 -2 9.8
    4 -6 2 9.36
    -2 6 -4 98.3
    2 6 4 98.82
    2 6 4 101.15
    2 -6 4 100.7
    2 -6 4 101.39
    -2 -6 -4 100.28
    0 6 -6 34.31
    0 6 6 33.35
    0 6 6 34.34
    0 6 -6 33.62
    0 -6 6 32.44
    0 -6 -6 33.16
    2 6 -8 4.48
    -2 6 8 4.41
    -2 6 8 4.32
    -2 6 8 4.43
    2 6 -8 4.3
    -2 -6 8 4.49
    -4 6 10 2.78
    4 6 -10 3.56
    4 6 -10 2.92
    -4 6 10 3.39
    4 -6 -10 3.52
    -4 -6 10 3.04
    6 6 -12 1.64
    -6 6 12 1.96
    6 6 -12 1.49
    -6 6 12 1.05
    6 -6 -12 1.45
    -6 -6 12 2.4
    8 6 -14 7.64
    8 6 -14 7.94
    -8 6 14 7.54
    -8 6 14 6.61
    8 -6 -14 8.08
    -8 -6 14 9.99
    -10 6 16 -0.3
    10 6 -16 0.43
    10 6 -16 -0.08
    10 -6 -16 -0.01
    -10 -6 16 -0.26
    12 6 -18 1.05
    -12 6 18 0.38
    12 6 -18 0.25
    -12 -6 18 -0.21
    12 -6 -18 0.09
    -14 6 20 1.93
    -14 -6 20 2.96
    14 -6 -20 0.06
    -16 6 22 1.39
    -16 -6 22 -0.16
    16 -6 -22 -0.62
    19 7 -13 2.39
    -19 7 13 2.28
    17 7 -11 8.1
    -17 7 11 4.35
    17 -7 -11 5.86
    -17 -7 11 6.4
    15 7 -9 18.25
    -15 7 9 20.59
    -15 -7 9 19.87
    15 -7 -9 17.13
    -13 7 7 17.34
    13 7 -7 16.52
    13 -7 -7 13.74
    -13 -7 7 15.55
    11 7 -5 12.4
    -11 7 5 12.4
    -11 -7 5 15.05
    11 -7 -5 10.96
    9 7 -3 40.44
    -9 7 3 41.92
    -9 -7 3 41.59
    9 -7 -3 40.4
    7 7 -1 37.16
    -7 7 1 34.39
    -7 -7 1 38.23
    7 -7 -1 36.37
    -5 7 -1 44.74
    5 7 1 42.73
    5 -7 1 42.6
    5 -7 1 44.28
    -5 -7 -1 41.88
    -3 7 -3 90.82
    3 7 3 90.5
    3 7 3 90.7
    -3 -7 -3 92.24
    3 -7 3 89.9
    3 -7 3 91.06
    1 7 5 247.25
    1 7 5 247.68
    -1 7 -5 250.48
    -1 -7 -5 250.24
    1 -7 5 247.53
    1 -7 5 243.39
    -1 7 7 33.95
    -1 7 7 34.66
    1 7 -7 34.35
    1 7 -7 34.93
    -1 -7 7 35.11
    1 -7 -7 35.8
    -3 7 9 82.43
    3 7 -9 82.3
    3 7 -9 79.89
    -3 7 9 82.5
    -3 7 9 78.6
    -3 -7 9 75.56
    -5 7 11 151.34
    5 7 -11 152.17
    5 7 -11 156.93
    -5 7 11 149.92
    -5 -7 11 151.04
    5 -7 -11 148.31
    -7 7 13 89.72
    -7 7 13 87.56
    7 7 -13 86.95
    7 7 -13 87.58
    7 -7 -13 87.27
    -7 -7 13 89.28
    9 7 -15 25.23
    9 7 -15 23.31
    -9 7 15 23.88
    -9 -7 15 22.88
    9 -7 -15 23.51
    -11 7 17 36.51
    11 7 -17 38.97
    11 7 -17 39.87
    11 -7 -17 39.98
    -11 -7 17 39.97
    -13 7 19 30.8
    13 7 -19 23.27
    13 -7 -19 24.97
    -13 -7 19 23.25
    -15 7 21 4.07
    -15 -7 21 4.61
    15 -7 -21 3.44
    -17 -7 23 8.89
    17 -7 -23 9.97
    -18 8 12 -0.27
    18 8 -12 1.04
    18 -8 -12 0.8
    -18 -8 12 0.67
    16 8 -10 2.29
    -16 8 10 2.02
    16 -8 -10 0.67
    -16 -8 10 0.4
    14 8 -8 3.04
    -14 8 8 2.59
    14 -8 -8 1.72
    -14 -8 8 2.22
    12 8 -6 1.09
    -12 8 6 0.66
    -12 -8 6 1.39
    12 -8 -6 -0.26
    10 8 -4 2.73
    -10 8 4 2.69
    10 -8 -4 1.25
    -10 -8 4 2.16
    8 8 -2 3.56
    -8 8 2 2.91
    8 -8 -2 3.27
    -8 -8 2 2.71
    -6 8 0 19.39
    6 8 0 20.52
    6 -8 0 19.27
    -6 -8 0 20.19
    6 -8 0 20.46
    -4 8 -2 -0.89
    4 8 2 0.13
    4 -8 2 -0.19
    4 -8 2 0.35
    -4 -8 -2 0.35
    2 8 4 2.02
    -2 8 -4 2.33
    2 8 4 2.17
    -2 -8 -4 1.91
    2 -8 4 1.9
    2 -8 4 2.04
    0 8 6 0.26
    0 8 -6 0.2
    0 8 -6 0.63
    0 8 6 -0.21
    0 -8 -6 0.34
    0 -8 6 0.28
    2 8 -8 9.7
    2 8 -8 9.79
    -2 8 8 8.61
    -2 8 8 8
    2 -8 -8 9.37
    -2 -8 8 8.93
    4 8 -10 0.11
    -4 8 10 0.22
    4 8 -10 -0.38
    4 -8 -10 -0.25
    -4 -8 10 -0.12
    4 -8 -10 0.03
    6 8 -12 1.83
    -6 8 12 0.49
    6 8 -12 0.63
    6 -8 -12 0.67
    -6 -8 12 0.66
    -8 8 14 2.51
    8 8 -14 1.4
    8 8 -14 1.49
    8 -8 -14 1.73
    -8 -8 14 1.55
    10 8 -16 0.28
    -10 8 16 0.42
    10 8 -16 0.55
    -10 -8 16 1.12
    10 -8 -16 0.57
    -12 8 18 0.76
    12 8 -18 0.49
    12 -8 -18 0.58
    -12 -8 18 0.79
    -14 8 20 1.87
    14 -8 -20 0.78
    -14 -8 20 2.01
    -16 8 22 0.88
    16 -8 -22 1.13
    -16 -8 22 1.75
    -17 9 11 1.36
    17 9 -11 2.88
    17 -9 -11 2.76
    -17 -9 11 1.93
    15 9 -9 5.22
    -15 9 9 3.7
    -15 -9 9 5.33
    15 -9 -9 4.55
    13 9 -7 19.08
    -13 9 7 19.78
    13 -9 -7 19.99
    -13 -9 7 18.67
    11 9 -5 25.31
    -11 9 5 25.74
    -11 -9 5 26.03
    11 -9 -5 22.08
    -9 9 3 8.32
    9 9 -3 8.37
    9 -9 -3 7.04
    -9 -9 3 8.85
    7 9 -1 69.05
    -7 9 1 68.35
    -7 -9 1 72.05
    7 -9 -1 71.7
    5 9 1 36.92
    -5 9 -1 33.35
    5 -9 1 35.26
    5 -9 1 37.07
    -5 -9 -1 36.67
    3 9 3 154.27
    3 9 3 152.19
    -3 9 -3 150.09
    3 -9 3 156.46
    -3 -9 -3 164.33
    3 -9 3 157.61
    1 9 5 145.29
    -1 9 -5 146.32
    -1 9 -5 141.53
    1 9 5 145.45
    -1 -9 -5 147.6
    1 -9 5 141.73
    1 9 -7 142.28
    1 9 -7 145.35
    -1 9 7 142.11
    -1 9 7 138.82
    1 -9 -7 142
    -1 -9 7 140.91
    3 9 -9 84.91
    -3 9 9 84.04
    3 9 -9 83.36
    -3 9 9 88.83
    3 -9 -9 83.46
    -3 -9 9 80.71
    5 9 -11 177.06
    5 9 -11 183.38
    -5 9 11 178.24
    5 -9 -11 176.33
    -5 -9 11 176.58
    5 -9 -11 169.13
    7 9 -13 66.42
    7 9 -13 67.27
    -7 9 13 64.73
    7 -9 -13 65.31
    -7 -9 13 60.47
    9 9 -15 33.99
    -9 9 15 33.98
    9 9 -15 32.52
    9 -9 -15 30.6
    -9 -9 15 30.65
    11 9 -17 49.13
    11 9 -17 57.74
    -11 9 17 54.22
    11 -9 -17 51.06
    -11 -9 17 55.36
    -13 9 19 22.56
    -13 -9 19 20.64
    13 -9 -19 24.61
    -15 9 21 12.86
    -15 -9 21 15.87
    15 -9 -21 13.16
    -18 10 12 2.09
    18 10 -12 3.23
    -18 -10 12 2.39
    -16 10 10 5.78
    16 10 -10 3.39
    16 -10 -10 3.15
    -16 -10 10 3.27
    -14 10 8 5.32
    14 10 -8 5.51
    14 -10 -8 4.62
    -12 10 6 3.23
    12 10 -6 3.64
    12 -10 -6 3.18
    -12 -10 6 2.97
    -10 10 4 3.59
    10 10 -4 4.58
    10 -10 -4 3.34
    -10 -10 4 3.85
    -8 10 2 1.44
    8 10 -2 1.08
    -8 -10 2 1.06
    8 -10 -2 1.04
    -6 10 0 3.15
    6 10 0 2.7
    6 -10 0 3.42
    6 -10 0 3.16
    -6 -10 0 3
    -4 10 -2 6.83
    4 10 2 6.93
    4 10 2 6.25
    4 -10 2 7.08
    -4 -10 -2 6.49
    4 -10 2 7.62
    2 10 4 0.75
    2 10 4 0.55
    -2 10 -4 0.47
    -2 -10 -4 1.13
    2 -10 4 1.15
    2 -10 4 0.75
    0 10 6 14.37
    0 10 -6 14.3
    0 10 -6 16.56
    0 10 6 13.71
    0 -10 6 13.83
    0 -10 -6 15.54
    -2 10 8 -0.05
    -2 10 8 -0.1
    2 10 -8 0.3
    2 10 -8 -0.83
    2 -10 -8 0.44
    -2 -10 8 -0.45
    4 10 -10 1.02
    -4 10 10 0.48
    4 10 -10 1.45
    4 -10 -10 1.32
    -4 -10 10 0.4
    4 -10 -10 0.66
    6 10 -12 26.7
    -6 10 12 27.53
    6 10 -12 27.47
    6 -10 -12 27.65
    -6 -10 12 26.44
    8 10 -14 0.85
    8 10 -14 0.31
    -8 10 14 0.41
    8 -10 -14 1.33
    -8 -10 14 0.14
    10 10 -16 -1.3
    10 10 -16 0.33
    -10 10 16 1.26
    -10 -10 16 -0.44
    10 -10 -16 0.73
    -12 10 18 0.2
    12 -10 -18 0.63
    -12 -10 18 0.72
    -14 10 20 8.35
    -14 -10 20 6.48
    14 -10 -20 3.91
    -16 -10 22 0.62
    -17 11 11 2
    17 11 -11 1.11
    17 -11 -11 0.33
    -17 -11 11 -0.99
    -15 11 9 6.92
    15 11 -9 5.22
    -15 -11 9 4.78
    15 -11 -9 4.77
    -13 11 7 6.44
    13 11 -7 6.69
    13 -11 -7 5.9
    -13 -11 7 6.79
    -11 11 5 13.32
    11 11 -5 12.97
    11 -11 -5 13.94
    -11 -11 5 14.84
    9 11 -3 27.1
    -9 11 3 24.18
    9 -11 -3 29.23
    -9 -11 3 26.23
    -7 11 1 10.56
    7 11 -1 12.69
    7 -11 -1 11.74
    -7 -11 1 14.74
    -5 11 -1 17.95
    5 11 1 17.54
    -5 -11 -1 18.68
    5 -11 1 18.36
    5 -11 1 19.01
    3 11 3 13.17
    -3 11 -3 13.82
    3 11 3 11.98
    -3 -11 -3 13.69
    3 -11 3 13.44
    3 -11 3 12.43
    1 11 5 53.43
    -1 11 -5 54.96
    -1 11 -5 54.92
    1 11 5 55.44
    1 -11 5 58.02
    -1 -11 -5 57.68
    1 11 -7 124.26
    -1 11 7 121
    1 11 -7 122.94
    -1 11 7 121.03
    -1 -11 7 121.33
    1 -11 -7 122.22
    -3 11 9 75.79
    -3 11 9 74.92
    3 11 -9 78.88
    3 11 -9 75.28
    -3 -11 9 73.36
    3 -11 -9 76.62
    5 11 -11 11
    5 11 -11 12.05
    -5 11 11 10.82
    5 -11 -11 10.13
    -5 -11 11 9.16
    7 11 -13 28.11
    -7 11 13 30.4
    7 11 -13 32.2
    7 -11 -13 28.23
    -7 -11 13 28.23
    9 11 -15 29.74
    9 11 -15 33.34
    -9 11 15 34.09
    9 -11 -15 32.77
    -9 -11 15 33.99
    -11 11 17 18
    11 -11 -17 17.37
    -11 -11 17 17.53
    -13 11 19 16.62
    13 -11 -19 19.54
    -13 -11 19 15.13
    -15 11 21 5.19
    15 -11 -21 5.84
    -15 -11 21 6.56
    16 12 -10 7.91
    -16 12 10 9.09
    16 -12 -10 7.49
    -16 -12 10 7.95
    14 12 -8 2.45
    -14 12 8 3.32
    14 -12 -8 3.62
    -14 -12 8 3.32
    12 12 -6 21.28
    -12 12 6 20.38
    -12 -12 6 20.67
    12 -12 -6 21.9
    10 12 -4 41.47
    -10 12 4 39.42
    -10 -12 4 36.14
    10 -12 -4 40.6
    8 12 -2 46.85
    -8 12 2 40.15
    8 -12 -2 41.52
    -8 -12 2 44.45
    -6 12 0 23.51
    6 12 0 30.03
    6 -12 0 27.92
    -6 -12 0 27.04
    4 12 2 37.27
    -4 12 -2 32.98
    4 -12 2 36.87
    -4 -12 -2 35.24
    4 -12 2 35.78
    2 12 4 0.33
    2 12 4 0
    -2 12 -4 0.66
    -2 -12 -4 -0.3
    2 -12 4 0.22
    2 -12 4 -0.03
    0 12 6 17.16
    0 12 -6 15.12
    0 12 -6 17.14
    0 12 6 17.72
    0 -12 -6 17.76
    0 -12 6 16.8
    2 12 -8 1.49
    2 12 -8 0.03
    -2 12 8 0.85
    -2 12 8 0.58
    2 -12 -8 1.09
    -2 -12 8 1
    -4 12 10 -0.45
    4 12 -10 -0.09
    4 12 -10 0.63
    4 -12 -10 0.13
    -4 -12 10 0.46
    6 12 -12 -0.25
    -6 12 12 -0.04
    6 12 -12 -1.22
    -6 -12 12 -0.38
    6 -12 -12 -0.59
    8 12 -14 0.29
    -8 12 14 0.71
    8 -12 -14 -0.76
    -8 -12 14 0.23
    -10 12 16 4.82
    10 -12 -16 7.8
    -10 -12 16 7.38
    -12 12 18 6.65
    12 -12 -18 4.79
    -12 -12 18 5.48
    -14 12 20 2.53
    14 -12 -20 2.55
    -14 -12 20 5.4
    15 13 -9 0.27
    -15 13 9 0.8
    -15 -13 9 0.41
    15 -13 -9 -0.06
    -13 13 7 5.8
    13 13 -7 5.52
    -13 -13 7 2.36
    13 -13 -7 7.73
    -11 13 5 3.65
    11 13 -5 3.86
    11 -13 -5 3.4
    -11 -13 5 3.38
    9 13 -3 1.33
    -9 13 3 0.3
    -9 -13 3 1.59
    9 -13 -3 0.63
    -7 13 1 0.56
    7 13 -1 1.01
    7 -13 -1 0.61
    -7 -13 1 1.26
    -5 13 -1 21.7
    5 13 1 25.55
    -5 -13 -1 25.69
    5 -13 1 22.13
    3 13 3 -0.33
    -3 13 -3 -0.01
    3 -13 3 0.02
    -3 -13 -3 0
    3 -13 3 0.09
    -1 13 -5 -0.65
    1 13 5 0.22
    1 13 5 0.6
    -1 13 -5 -0.13
    -1 -13 -5 0.29
    1 -13 5 0.69
    -1 13 7 0.62
    -1 13 7 1.13
    1 13 -7 0.83
    1 13 -7 1.34
    1 -13 -7 0.71
    -1 -13 7 0.97
    -3 13 9 1.34
    3 13 -9 2.02
    3 13 -9 2.27
    -3 13 9 1.57
    -3 -13 9 2.58
    3 -13 -9 1.78
    5 13 -11 2.22
    -5 13 11 2.21
    5 13 -11 2.17
    -5 -13 11 2.63
    5 -13 -11 3.25
    -7 13 13 16.01
    7 13 -13 15.68
    7 -13 -13 13.99
    -9 13 15 1.99
    9 -13 -15 1.98
    -9 -13 15 1.71
    -11 13 17 2.08
    -11 -13 17 0.26
    11 -13 -17 1.22
    -13 13 19 1.7
    13 -13 -19 3.1
    -13 -13 19 4.59
    16 14 -10 24.1
    14 14 -8 20.39
    -14 14 8 16.04
    -14 -14 8 20.89
    14 -14 -8 17.17
    12 14 -6 22.12
    -12 14 6 21.85
    12 -14 -6 21.61
    -12 -14 6 21.02
    -10 14 4 25.74
    10 14 -4 27.72
    -10 -14 4 26.81
    10 -14 -4 21.81
    8 14 -2 37.84
    -8 14 2 32.78
    -8 -14 2 41.47
    8 -14 -2 41.81
    6 14 0 37.21
    -6 14 0 33.73
    -6 -14 0 35.96
    6 -14 0 38.26
    -4 14 -2 34.56
    4 14 2 34.24
    4 -14 2 35.08
    -4 -14 -2 33.03
    -2 14 -4 10.51
    2 14 4 10.09
    2 -14 4 9.38
    -2 -14 -4 10.8
    2 -14 4 10.2
    0 14 -6 11.46
    0 14 6 9.12
    0 14 6 10.93
    0 14 -6 10.65
    0 -14 6 11.41
    0 -14 -6 10.61
    -2 14 8 0.8
    2 14 -8 1.13
    -2 14 8 0.11
    2 14 -8 0.32
    2 -14 -8 0
    -2 -14 8 1.37
    4 14 -10 -0.09
    -4 14 10 0.15
    4 14 -10 0
    -4 -14 10 -0.73
    4 -14 -10 -0.7
    6 14 -12 0.94
    -6 14 12 -0.54
    6 -14 -12 -0.05
    -6 -14 12 -0.23
    -8 14 14 -0.02
    -8 -14 14 -0.27
    8 -14 -14 -0.55
    -10 14 16 2.2
    -10 -14 16 4.58
    10 -14 -16 4.04
    -12 14 18 3.73
    -12 -14 18 5
    12 -14 -18 3.56
    15 15 -9 0.57
    -13 15 7 0.99
    13 15 -7 0.42
    13 -15 -7 0.77
    -13 -15 7 0.34
    11 15 -5 1.42
    -11 15 5 0.31
    11 -15 -5 0.07
    -11 -15 5 -0.21
    -9 15 3 5.73
    9 15 -3 6.11
    9 -15 -3 7.47
    -9 -15 3 7.86
    7 15 -1 1.21
    -7 15 1 0.92
    7 -15 -1 0.66
    -7 -15 1 0.88
    5 15 1 1.55
    -5 15 -1 2.7
    5 -15 1 2.68
    -5 -15 -1 1.66
    3 15 3 21.45
    -3 15 -3 22.7
    -3 -15 -3 20.41
    3 -15 3 24.78
    -1 15 -5 11.66
    1 15 5 9.39
    -1 -15 -5 10.73
    1 -15 5 11.62
    1 -15 5 11.42
    1 15 -7 3.13
    1 15 -7 3.85
    -1 15 7 1.74
    -1 15 7 2.49
    1 -15 -7 3.28
    -1 -15 7 3.13
    3 15 -9 11.41
    3 15 -9 6.32
    -3 15 9 8.16
    3 -15 -9 7.34
    -3 -15 9 7.62
    5 15 -11 3.7
    -5 15 11 3.15
    5 -15 -11 4.76
    -5 -15 11 4.17
    -7 15 13 -0.18
    7 15 -13 1.05
    7 -15 -13 0.33
    -7 -15 13 0.54
    -9 15 15 0.06
    -9 -15 15 1.13
    9 -15 -15 1.08
    -11 15 17 3.71
    -11 -15 17 2.07
    11 -15 -17 1.46
    14 16 -8 22.49
    -12 16 6 9.26
    12 16 -6 7.75
    12 -16 -6 9.12
    -12 -16 6 8.8
    10 16 -4 13.96
    -10 -16 4 12.8
    10 -16 -4 13.2
    -8 16 2 10.62
    8 16 -2 13.51
    -8 -16 2 10.28
    8 -16 -2 13.46
    6 16 0 4.5
    -6 16 0 5.1
    6 -16 0 3.88
    -6 -16 0 3.97
    -4 16 -2 1.34
    4 16 2 2
    4 -16 2 1.78
    -4 -16 -2 2.65
    2 16 4 5.2
    -2 16 -4 3.15
    2 -16 4 3.42
    2 -16 4 2.5
    -2 -16 -4 2.79
    0 16 -6 0.62
    0 16 -6 -0.46
    0 16 6 -0.93
    0 -16 -6 -0.64
    0 -16 6 0.19
    2 16 -8 0.59
    2 16 -8 -0.03
    -2 16 8 0.68
    -2 16 8 -0.05
    -2 -16 8 0.62
    -4 16 10 -1.23
    4 16 -10 0.78
    4 -16 -10 0.27
    -4 -16 10 0.57
    6 16 -12 2.24
    -6 16 12 1.75
    6 -16 -12 1.47
    -6 -16 12 2.45
    -8 16 14 0.86
    -8 -16 14 2.22
    8 -16 -14 0.37
    -10 16 16 2.17
    10 -16 -16 2.87
    -10 -16 16 4.33
    12 -16 -18 4.6
    13 17 -7 5.04
    11 17 -5 3.14
    -11 17 5 2.74
    11 -17 -5 3.98
    -11 -17 5 3.16
    -9 17 3 8.11
    9 17 -3 9.44
    -9 -17 3 8.06
    9 -17 -3 6.39
    7 17 -1 13.81
    -7 17 1 12.12
    7 -17 -1 13.01
    -7 -17 1 11.85
    -5 17 -1 15.1
    5 17 1 15.15
    5 -17 1 17.59
    -5 -17 -1 18.98
    3 17 3 26.54
    -3 17 -3 24.2
    3 -17 3 23.06
    -3 -17 -3 22.39
    1 17 5 36.8
    -1 17 -5 39.46
    1 -17 5 36.31
    1 -17 5 37.92
    -1 -17 -5 36.45
    1 17 -7 19.86
    -1 17 7 19.02
    1 17 -7 20.87
    -1 -17 7 19.25
    3 17 -9 26.98
    -3 17 9 22.59
    3 -17 -9 23.61
    -3 -17 9 23.99
    -5 17 11 19.48
    5 17 -11 18.33
    -5 -17 11 17.74
    5 -17 -11 16.74
    -7 17 13 7.53
    -7 -17 13 8.65
    7 -17 -13 5.24
    -9 17 15 14.25
    -9 -17 15 13.67
    9 -17 -15 16.03
    -11 17 17 8.73
    12 18 -6 0.69
    -10 18 4 -0.13
    10 18 -4 0.78
    -10 -18 4 0.3
    10 -18 -4 1.02
    -8 18 2 0.28
    8 18 -2 0.72
    8 -18 -2 -0.32
    -8 -18 2 0.42
    6 18 0 0.79
    -6 18 0 -0.13
    -6 -18 0 -0.03
    6 -18 0 -0.58
    -4 18 -2 0.24
    4 18 2 -0.81
    -4 -18 -2 -1.58
    4 -18 2 0.43
    -2 18 -4 1.63
    2 18 4 -0.07
    2 -18 4 0.72
    -2 -18 -4 0.06
    0 18 6 -0.78
    0 18 -6 0.72
    0 -18 6 0.57
    0 -18 6 1.11
    -2 18 8 1.26
    2 18 -8 0.85
    -2 -18 8 1.9
    -4 18 10 0.61
    4 18 -10 0.32
    4 -18 -10 -0.01
    -4 -18 10 -0.66
    -6 18 12 2.77
    6 -18 -12 1.64
    -6 -18 12 1.39
    -8 18 14 3.53
    8 -18 -14 2.91
    -8 -18 14 3.25
    -10 18 16 2.21
    11 19 -5 5.16
    -9 19 3 8.33
    9 19 -3 9.38
    9 -19 -3 8.21
    -9 -19 3 7.19
    7 19 -1 7.14
    -7 19 1 9.1
    7 -19 -1 10.7
    -7 -19 1 9.22
    -5 19 -1 13.49
    5 19 1 15.84
    -5 -19 -1 13.96
    5 -19 1 13.59
    -3 19 -3 32.53
    3 19 3 31.18
    3 -19 3 30.42
    -3 -19 -3 32.52
    -1 19 -5 12.54
    1 19 5 12.17
    1 -19 5 11.75
    -1 19 7 13.15
    -1 -19 7 18.86
    3 19 -9 17.02
    3 -19 -9 16.53
    -3 -19 9 16.8
    -5 19 11 24.92
    5 -19 -11 21.8
    -5 -19 11 26.66
    -7 19 13 21.98
    7 -19 -13 20.12
    -7 -19 13 24.35
    -8 20 2 1.19
    8 20 -2 -0.09
    -8 -20 2 0.17
    8 -20 -2 1.1
    6 20 0 1.45
    -6 20 0 0.39
    -6 -20 0 1.48
    6 -20 0 1.37
    4 20 2 0.32
    -4 20 -2 0.44
    4 -20 2 -0.81
    -4 -20 -2 1.27
    2 20 4 0.55
    -2 20 -4 1.29
    2 -20 4 1.5
    0 20 6 -0.57
    0 -20 6 -0.23
    2 20 -8 3.44
    2 -20 -8 4.03
    -2 -20 8 4.13
    4 -20 -10 -0.61
    -4 -20 10 1.78
    -6 -20 12 2.38
    6 -20 -12 0.85
    7 21 -1 24.51
    -7 21 1 24.16
    -7 -21 1 24.53
    7 -21 -1 22.9
    5 21 1 11.94
    -5 21 -1 15.16
    -5 -21 -1 13.01
    5 -21 1 10.55
    3 21 3 6.25
    3 -21 3 6.13
    1 21 5 8.9
    1 -21 5 7.59
    1 -21 -7 17.72
    -1 -21 7 15.14
    3 -21 -9 8.4
    -3 -21 9 6.62
    -5 -21 11 5.11
    4 -22 2 0.87
    2 22 4 3.78
    2 -22 4 4.91
    0 -22 6 -0.78
    20 0 -13 -0.34
    18 0 -11 1.38
    -16 0 9 0.41
    16 0 -9 -0.96
    14 0 -7 -0.64
    -14 0 7 -0.21
    -14 0 7 -0.39
    -12 0 5 -0.54
    -12 0 5 -0.02
    12 0 -5 -0.24
    10 0 -3 0.08
    -10 0 3 0.29
    -10 0 3 0.05
    -8 0 1 -0.04
    -8 0 1 -0.42
    8 0 -1 -0.14
    6 0 1 0.16
    -6 0 -1 0.01
    -6 0 -1 -0.19
    4 0 3 -0.41
    -4 0 -3 0.22
    4 0 3 -0.03
    -2 0 -5 0.21
    2 0 5 -0.03
    2 0 5 -0.25
    0 0 7 0.16
    0 0 -7 0.12
    0 0 -7 0.18
    0 0 7 0.25
    -2 0 9 -0.09
    -2 0 9 0.46
    2 0 -9 0.02
    4 0 -11 -0.02
    -4 0 11 0.06
    -4 0 11 0.21
    -6 0 13 0.01
    6 0 -13 -0.01
    -6 0 13 -0.64
    -8 0 15 -0.19
    -8 0 15 0.05
    8 0 -15 -0.43
    10 0 -17 -0.5
    -10 0 17 -0.17
    -10 0 17 -0.18
    -12 0 19 -0.21
    -12 0 19 0.38
    12 0 -19 0.55
    14 0 -21 0.06
    -14 0 21 0.43
    -16 0 23 0.64
    19 1 -12 11.62
    19 -1 -12 9.49
    17 1 -10 22.49
    -17 1 10 21.3
    17 -1 -10 20.42
    -15 1 8 45.84
    15 1 -8 44.13
    15 -1 -8 44.49
    -15 -1 8 43.46
    -15 -1 8 37.34
    -13 1 6 6.47
    13 1 -6 6.43
    -13 1 6 7.48
    -13 -1 6 7.08
    -13 -1 6 6.68
    13 -1 -6 6.6
    -11 1 4 95.85
    -11 1 4 105.07
    11 1 -4 102.41
    -11 -1 4 100.99
    11 -1 -4 99.42
    -11 -1 4 103.51
    9 1 -2 76.74
    -9 1 2 72.81
    -9 1 2 76.51
    -9 -1 2 73.3
    9 -1 -2 71.42
    -9 -1 2 77.3
    -7 1 0 23.03
    -7 1 0 22.68
    7 1 0 22.13
    -7 -1 0 23.11
    -7 -1 0 22.22
    7 -1 0 23.4
    5 1 2 48.28
    -5 1 -2 48.72
    5 -1 2 46.79
    -5 -1 -2 48.81
    5 -1 2 46.71
    -5 -1 -2 49.19
    -3 1 -4 113.64
    3 1 4 105.95
    3 1 4 109.16
    3 -1 4 107.4
    3 -1 4 107.08
    -3 -1 -4 110.78
    1 1 6 28.38
    1 1 6 27.94
    -1 1 -6 28.03
    -1 1 -6 28.65
    -1 -1 -6 28.34
    1 -1 6 28.55
    1 -1 6 28.37
    -1 1 8 25.18
    -1 1 8 23.8
    1 1 -8 24.78
    -1 -1 8 23.28
    3 1 -10 131.76
    -3 1 10 137.72
    -3 1 10 137.44
    3 1 -10 133.77
    -3 -1 10 129.69
    3 -1 -10 131.91
    5 1 -12 1.47
    -5 1 12 1.67
    -5 1 12 1.04
    5 -1 -12 1.33
    -5 -1 12 1.53
    -5 -1 12 1.72
    -7 1 14 10.03
    7 1 -14 9.71
    -7 1 14 10.81
    -7 -1 14 9.35
    -7 -1 14 10.53
    7 -1 -14 10.99
    9 1 -16 3.92
    -9 1 16 3.37
    -9 1 16 3.6
    9 -1 -16 3.98
    -9 -1 16 3.44
    -9 -1 16 3.65
    -11 1 18 0.35
    11 1 -18 0.5
    -11 1 18 0.28
    11 -1 -18 -0.29
    -11 -1 18 0.79
    -11 -1 18 0.72
    13 1 -20 5.38
    -13 1 20 6.53
    -13 -1 20 6.46
    13 -1 -20 6.19
    -13 -1 20 4.57
    -15 1 22 1.46
    -15 -1 22 -0.58
    15 -1 -22 0.05
    17 1 -24 7.08
    -17 1 24 8.39
    20 2 -13 1.17
    20 -2 -13 1.43
    18 2 -11 0.9
    -18 2 11 1.2
    18 -2 -11 1.06
    -16 2 9 3.39
    16 2 -9 2.34
    16 -2 -9 1.74
    14 2 -7 4.74
    -14 2 7 2.31
    -14 -2 7 3.6
    -14 -2 7 2.42
    14 -2 -7 4.1
    -12 2 5 9.6
    -12 2 5 13.42
    12 2 -5 12.32
    -12 -2 5 11.52
    -12 -2 5 11.47
    12 -2 -5 14.52
    10 2 -3 18.07
    -10 2 3 19.1
    -10 2 3 18.06
    -10 -2 3 19.58
    -10 -2 3 19.59
    10 -2 -3 19.09
    8 2 -1 7.81
    -8 2 1 7.48
    -8 2 1 7.09
    8 -2 -1 8.2
    -8 -2 1 8.34
    -8 -2 1 7.67
    -6 2 -1 11.01
    6 2 1 10.7
    -6 2 -1 11.08
    -6 -2 -1 10.33
    -6 -2 -1 10.95
    6 -2 1 10.88
    4 2 3 6.51
    -4 2 -3 6.94
    4 -2 3 6.34
    4 -2 3 6.56
    -4 -2 -3 7.08
    -4 -2 -3 7.49
    2 2 5 11.76
    2 2 5 11.26
    -2 2 -5 12.8
    -2 -2 -5 12.22
    2 -2 5 11.45
    2 -2 5 11.35
    0 2 7 113.46
    0 2 7 113.64
    0 2 -7 116.07
    0 2 7 115.38
    0 -2 7 117.39
    -2 2 9 42.56
    2 2 -9 40.97
    -2 2 9 43.67
    2 2 -9 41.44
    2 -2 -9 41.95
    -2 -2 9 41.82
    -4 2 11 8.16
    4 2 -11 8.33
    4 2 -11 8.7
    -4 2 11 8.16
    -4 -2 11 8.21
    4 -2 -11 8.5
    6 2 -13 17.61
    6 2 -13 16.24
    -6 2 13 15.9
    -6 2 13 17.17
    -6 -2 13 15.81
    6 -2 -13 17.27
    8 2 -15 23.24
    -8 2 15 22.58
    -8 2 15 23.5
    -8 -2 15 21.88
    -8 -2 15 23.13
    8 -2 -15 21.02
    10 2 -17 8.47
    -10 2 17 8.94
    -10 2 17 7.73
    -10 -2 17 6.84
    -10 -2 17 8.24
    10 -2 -17 7.34
    -12 2 19 17
    12 2 -19 16.02
    -12 -2 19 17.28
    12 -2 -19 14.64
    -12 -2 19 15.98
    14 2 -21 14.89
    -14 2 21 17.52
    14 -2 -21 15.97
    -14 -2 21 18.84
    16 2 -23 2.21
    -16 2 23 2.46
    19 3 -12 5.8
    19 -3 -12 4.38
    -17 3 10 11.83
    17 3 -10 11.89
    17 -3 -10 13.55
    15 3 -8 19.53
    -15 3 8 20.09
    15 -3 -8 21.05
    -15 -3 8 16.39
    13 3 -6 26.78
    -13 3 6 27.52
    -13 -3 6 28.65
    13 -3 -6 26.86
    -13 -3 6 26.27
    -11 3 4 45.45
    -11 3 4 40.02
    11 3 -4 43.63
    -11 -3 4 44.51
    11 -3 -4 44.49
    -11 -3 4 45.91
    9 3 -2 74.17
    -9 3 2 70.24
    -9 3 2 74.81
    -9 -3 2 74.15
    -9 -3 2 74.13
    9 -3 -2 76.3
    -7 3 0 37.49
    7 3 0 35.64
    -7 3 0 36.43
    7 -3 0 36.1
    -7 -3 0 35.83
    -7 -3 0 36.85
    5 3 2 137.69
    5 3 2 132.02
    -5 3 -2 136.12
    -5 -3 -2 131.15
    -5 -3 -2 133.43
    5 -3 2 129.55
    5 -3 2 125.53
    -3 3 -4 264.57
    3 3 4 269.62
    -3 -3 -4 279.87
    -3 -3 -4 274.94
    3 -3 4 273.15
    3 -3 4 272.24
    -1 3 -6 26.3
    1 3 6 25.77
    1 3 6 27.01
    1 3 6 27.04
    1 -3 6 26.23
    1 -3 6 27.16
    -1 3 8 111.23
    1 3 -8 112.61
    -1 3 8 109.62
    1 3 -8 109.55
    -1 3 8 108.76
    -1 -3 8 107.96
    -1 -3 8 107.91
    -3 3 10 84.15
    3 3 -10 84.64
    -3 3 10 81.46
    3 3 -10 82.67
    3 -3 -10 85.54
    -3 -3 10 83.57
    5 3 -12 18.88
    5 3 -12 19.49
    -5 3 12 18.1
    -5 3 12 19.27
    5 -3 -12 18.76
    -5 -3 12 19.5
    7 3 -14 11.77
    -7 3 14 11.82
    7 3 -14 12.66
    -7 3 14 12.06
    -7 -3 14 12.17
    7 -3 -14 10.93
    -9 3 16 24.81
    9 3 -16 23.95
    9 3 -16 24.11
    -9 3 16 24.82
    9 -3 -16 25.49
    -9 -3 16 23.61
    11 3 -18 0.23
    11 3 -18 -0.27
    -11 3 18 0.43
    -11 -3 18 -0.54
    11 -3 -18 0.6
    -13 3 20 0.34
    13 3 -20 0.53
    13 3 -20 0.97
    -13 -3 20 0.64
    13 -3 -20 0.93
    15 3 -22 -0.08
    -15 3 22 -0.99
    15 -3 -22 1.38
    -15 -3 22 1.78
    -17 3 24 -0.1
    -18 4 11 -0.12
    18 4 -11 -1.29
    18 -4 -11 -0.54
    -16 4 9 0.34
    16 4 -9 0.23
    -16 -4 9 2.39
    16 -4 -9 0.87
    14 4 -7 18.59
    -14 4 7 16.95
    -14 -4 7 16.98
    14 -4 -7 16.59
    12 4 -5 5.02
    -12 4 5 5.7
    12 -4 -5 4.8
    -12 -4 5 4.46
    -12 -4 5 4.78
    -10 4 3 14.53
    10 4 -3 16.27
    -10 4 3 12.85
    10 -4 -3 16.06
    -10 -4 3 15.79
    -10 -4 3 14.73
    8 4 -1 45.47
    -8 4 1 46.9
    -8 4 1 44.56
    -8 -4 1 51.29
    -8 -4 1 48.29
    8 -4 -1 47.88
    -6 4 -1 76.94
    6 4 1 79.15
    -6 -4 -1 76.69
    6 -4 1 77.78
    6 -4 1 79.78
    4 4 3 5.22
    -4 4 -3 6.48
    -4 -4 -3 6
    4 -4 3 5.87
    4 -4 3 6.31
    2 4 5 41.66
    -2 4 -5 43.51
    2 4 5 39.7
    2 -4 5 42.99
    2 -4 5 41.24
    0 4 7 33.77
    0 4 7 34
    0 4 7 33.02
    0 4 -7 31.87
    0 -4 7 33.17
    0 -4 7 33.72
    -2 4 9 78.29
    -2 4 9 79.13
    -2 4 9 77.15
    2 4 -9 77.36
    2 4 -9 77.36
    -2 -4 9 76.06
    -4 4 11 112.41
    -4 4 11 121.62
    4 4 -11 118.22
    4 4 -11 117.51
    -4 -4 11 114.95
    4 -4 -11 118.2
    6 4 -13 51.05
    -6 4 13 51.25
    6 4 -13 50.32
    -6 4 13 49.29
    6 -4 -13 52.03
    -6 -4 13 49.82
    8 4 -15 31.74
    -8 4 15 30.96
    8 4 -15 29.87
    -8 4 15 30.36
    -8 -4 15 29.7
    8 -4 -15 30.38
    -10 4 17 21.74
    10 4 -17 21.75
    10 4 -17 23.74
    -10 -4 17 23.98
    10 -4 -17 21.96
    12 4 -19 33.58
    -12 4 19 35.15
    12 4 -19 31.69
    12 -4 -19 30.13
    -12 -4 19 36.47
    14 4 -21 17.7
    -14 4 21 19.13
    14 -4 -21 16.4
    -14 -4 21 15.66
    -16 4 23 8.64
    16 -4 -23 5.55
    19 5 -12 0.98
    -19 5 12 1.62
    19 -5 -12 2.08
    -17 5 10 -0.25
    17 5 -10 1.74
    17 -5 -10 -0.26
    -17 -5 10 0.8
    -15 5 8 3.89
    15 5 -8 4.91
    -15 -5 8 3.44
    15 -5 -8 2.61
    13 5 -6 23.35
    -13 5 6 23.64
    -13 -5 6 19.37
    13 -5 -6 20.49
    11 5 -4 43.44
    -11 5 4 44.9
    -11 -5 4 45.81
    -11 -5 4 47.93
    11 -5 -4 46.15
    9 5 -2 20.86
    -9 5 2 16.14
    -9 5 2 20.1
    -9 -5 2 19.32
    -9 -5 2 19.2
    9 -5 -2 19.92
    7 5 0 87.93
    -7 5 0 89.7
    -7 5 0 89.31
    -7 -5 0 91.55
    7 -5 0 90.98
    -5 5 -2 33.27
    5 5 2 32.44
    -5 -5 -2 35.51
    5 -5 2 33.79
    5 -5 2 34.68
    3 5 4 10.48
    -3 5 -4 10.08
    3 -5 4 11.26
    -3 -5 -4 11.38
    -3 -5 -4 11.4
    3 -5 4 11.99
    1 5 6 25.92
    1 5 6 28.44
    -1 5 -6 28.03
    1 5 6 27.1
    1 -5 6 26.01
    1 -5 6 26.74
    1 5 -8 38.86
    -1 5 8 36.78
    1 5 -8 38.02
    -1 5 8 36.89
    -1 5 8 38.18
    -1 -5 8 36.86
    3 5 -10 22.23
    -3 5 10 22.58
    -3 5 10 23.48
    3 5 -10 24.74
    -3 -5 10 23.04
    3 -5 -10 22.37
    -5 5 12 31.43
    -5 5 12 33.5
    5 5 -12 33.75
    5 5 -12 33.04
    5 -5 -12 33.22
    -5 -5 12 34.37
    7 5 -14 13.78
    -7 5 14 15.37
    7 5 -14 14.88
    -7 5 14 14.74
    7 -5 -14 14.54
    -7 -5 14 13.12
    -9 5 16 1.41
    -9 5 16 2.5
    9 5 -16 1.4
    9 5 -16 1.16
    -9 -5 16 2
    9 -5 -16 1.47
    11 5 -18 7.36
    11 5 -18 6.78
    -11 5 18 7.84
    11 -5 -18 6.58
    -11 -5 18 7.47
    13 5 -20 -0.51
    -13 5 20 1.07
    -13 -5 20 0.79
    13 -5 -20 0.26
    15 5 -22 -0.26
    -15 5 22 -0.15
    15 -5 -22 0.25
    -15 -5 22 1.55
    -17 5 24 -0.3
    -18 6 11 -0.12
    18 6 -11 1.75
    18 -6 -11 -1.02
    -18 -6 11 0.7
    16 6 -9 1.77
    -16 6 9 2.26
    16 -6 -9 2.26
    -16 -6 9 3.28
    14 6 -7 1.65
    -14 6 7 1.43
    -14 -6 7 1.8
    14 -6 -7 0.31
    -12 6 5 0.7
    12 6 -5 0.97
    12 -6 -5 1.73
    -12 -6 5 1.85
    10 6 -3 14.65
    -10 6 3 13.98
    -10 -6 3 15.62
    10 -6 -3 16.51
    -8 6 1 29.03
    -8 6 1 27.97
    8 6 -1 27.11
    -8 -6 1 28.2
    8 -6 -1 30.57
    -6 6 -1 25.29
    6 6 1 29.24
    6 -6 1 30.54
    6 -6 1 29.14
    -6 -6 -1 29.55
    4 6 3 68.12
    -4 6 -3 70.86
    -4 -6 -3 72.23
    4 -6 3 71.63
    4 -6 3 71.85
    -2 6 -5 81.35
    2 6 5 80.26
    2 6 5 75.6
    -2 -6 -5 80.23
    2 -6 5 81.03
    2 -6 5 81.39
    0 6 -7 39.33
    0 6 7 35.46
    0 6 -7 38.35
    0 6 7 37.88
    0 -6 7 36.37
    0 -6 -7 36.61
    -2 6 9 34.14
    2 6 -9 34.58
    -2 6 9 34.64
    -2 6 9 33.56
    2 6 -9 34.45
    -2 -6 9 34.69
    -4 6 11 52.34
    4 6 -11 54.68
    4 6 -11 54.21
    -4 6 11 54.92
    4 -6 -11 56.43
    -4 -6 11 52.84
    -6 6 13 59.56
    6 6 -13 61.95
    -6 6 13 57.49
    6 6 -13 58.71
    -6 -6 13 60.11
    6 -6 -13 59.5
    8 6 -15 11.36
    -8 6 15 10.49
    8 6 -15 13.42
    -8 6 15 11.56
    -8 -6 15 10.3
    8 -6 -15 13.01
    10 6 -17 37.78
    -10 6 17 36.81
    10 6 -17 39
    10 -6 -17 39.33
    -10 -6 17 36.29
    12 6 -19 35.82
    -12 6 19 34.74
    12 -6 -19 35.52
    -12 -6 19 35.53
    -14 6 21 8.78
    14 6 -21 6.78
    -14 -6 21 8.72
    14 -6 -21 7.92
    -16 6 23 5.98
    -16 -6 23 6.67
    16 -6 -23 6.76
    -19 7 12 2.92
    19 7 -12 2.39
    19 -7 -12 1.07
    -17 7 10 1.05
    17 7 -10 3.03
    17 -7 -10 1.88
    -17 -7 10 1.5
    15 7 -8 2.22
    -15 7 8 1.96
    -15 -7 8 1.22
    15 -7 -8 1.46
    13 7 -6 0.47
    -13 7 6 0.07
    -13 -7 6 0.01
    13 -7 -6 0.14
    11 7 -4 4.25
    -11 7 4 4.56
    11 -7 -4 5.56
    -11 -7 4 5.53
    -9 7 2 2.11
    9 7 -2 2.24
    9 -7 -2 3.16
    -9 -7 2 3.41
    7 7 0 31.51
    -7 -7 0 32.37
    7 -7 0 32.02
    7 -7 0 32.47
    5 7 2 25.81
    -5 7 -2 26.09
    -5 -7 -2 27.15
    5 -7 2 24.96
    5 -7 2 26.19
    -3 7 -4 4.13
    3 7 4 3.76
    3 7 4 3.02
    3 -7 4 3.57
    3 -7 4 3.67
    -3 -7 -4 3.39
    1 7 6 0.25
    -1 7 -6 -0.32
    1 7 6 0.04
    -1 -7 -6 0.23
    1 -7 6 -0.16
    1 -7 6 0.5
    1 7 -8 25.95
    -1 7 8 23.4
    1 7 -8 23.01
    -1 7 8 24.32
    -1 -7 8 24.2
    1 -7 -8 23.27
    3 7 -10 12.99
    -3 7 10 13.95
    3 7 -10 12.8
    -3 7 10 14.89
    -3 7 10 12.28
    -3 -7 10 13.89
    5 7 -12 -0.07
    5 7 -12 -0.01
    -5 7 12 0.25
    -5 7 12 -0.28
    5 -7 -12 0.47
    -5 -7 12 -0.41
    7 7 -14 31.45
    -7 7 14 31.8
    -7 7 14 30.4
    7 7 -14 32.23
    7 -7 -14 33.3
    -7 -7 14 32.71
    9 7 -16 -0.46
    9 7 -16 0.16
    -9 7 16 0.24
    -9 -7 16 -0.29
    9 -7 -16 0.46
    -11 7 18 2.39
    11 7 -18 2.14
    11 7 -18 3.57
    -11 -7 18 1.96
    11 -7 -18 1.81
    -13 7 20 1.83
    13 7 -20 1.68
    -13 -7 20 1.71
    13 -7 -20 1.01
    -15 7 22 3.46
    -15 -7 22 3.61
    15 -7 -22 2.51
    -18 8 11 2.6
    18 8 -11 3.88
    -18 -8 11 2.74
    18 -8 -11 1.93
    16 8 -9 8.32
    -16 8 9 9.52
    -16 -8 9 7.15
    16 -8 -9 8.16
    14 8 -7 8.77
    -14 8 7 11.38
    -14 -8 7 8.84
    14 -8 -7 7.06
    12 8 -5 8.43
    -12 8 5 9.16
    -12 -8 5 11.7
    12 -8 -5 10.02
    10 8 -3 -0.19
    -10 8 3 0.01
    10 -8 -3 0.89
    -10 -8 3 -0.2
    -8 8 1 4.36
    8 8 -1 4.56
    8 -8 -1 5.82
    -8 -8 1 5.59
    6 8 1 1.88
    -6 8 -1 1.38
    -6 -8 -1 2.46
    6 -8 1 1.81
    6 -8 1 1.68
    -4 8 -3 10.23
    4 8 3 10.71
    4 -8 3 10.92
    4 -8 3 10.54
    -4 -8 -3 10.58
    2 8 5 60.05
    2 8 5 60.78
    -2 8 -5 57.86
    -2 -8 -5 61.78
    2 -8 5 59.7
    2 -8 5 61.41
    0 8 -7 7.69
    0 8 7 5.47
    0 8 -7 5.01
    0 8 7 6.63
    0 -8 -7 5.78
    0 -8 7 7.27
    2 8 -9 5.51
    2 8 -9 4.97
    -2 8 9 6.17
    -2 8 9 5.61
    2 -8 -9 6.16
    -2 -8 9 4.16
    4 8 -11 42.32
    -4 8 11 43.32
    4 8 -11 44.74
    -4 -8 11 41.77
    4 -8 -11 43.75
    -6 8 13 51.57
    6 8 -13 52.9
    -6 8 13 52.48
    6 8 -13 51.16
    -6 -8 13 53.17
    6 -8 -13 52.33
    8 8 -15 41.57
    -8 8 15 41.64
    8 8 -15 43.63
    8 -8 -15 44.29
    -8 -8 15 44.91
    -10 8 17 37.45
    10 8 -17 38.14
    10 8 -17 31.02
    -10 -8 17 33.61
    10 -8 -17 35.11
    12 8 -19 12.78
    -12 8 19 13.55
    12 -8 -19 11.07
    -12 -8 19 12.67
    -14 8 21 13.67
    14 -8 -21 12.83
    -14 -8 21 10.81
    -16 8 23 18.09
    -16 -8 23 16.91
    16 -8 -23 18.7
    17 9 -10 4.99
    -17 9 10 4.8
    17 -9 -10 5.1
    -17 -9 10 5.44
    -15 9 8 2.1
    15 9 -8 2.75
    15 -9 -8 2.95
    -15 -9 8 2.03
    13 9 -6 13.34
    -13 9 6 13.45
    13 -9 -6 14.36
    -13 -9 6 11.44
    11 9 -4 3.02
    -11 9 4 2.48
    11 -9 -4 1.56
    -11 -9 4 3.12
    -9 9 2 0.99
    9 9 -2 1
    9 -9 -2 2.88
    -9 -9 2 0.95
    7 9 0 0.25
    -7 9 0 0.22
    7 -9 0 0.47
    -7 -9 0 -0.01
    -5 9 -2 26.06
    5 9 2 27.05
    5 -9 2 28.23
    5 -9 2 27.3
    -5 -9 -2 27.78
    -3 9 -4 47.93
    3 9 4 48.92
    3 9 4 48.88
    3 -9 4 50.05
    -3 -9 -4 48.75
    3 -9 4 50.25
    1 9 6 3.64
    -1 9 -6 1.44
    1 9 6 3.33
    1 -9 6 3.1
    1 -9 6 2.76
    -1 -9 -6 3.13
    -1 9 8 2.13
    1 9 -8 2.59
    -1 9 8 1.34
    1 9 -8 1.92
    -1 -9 8 1.94
    1 -9 -8 1.86
    3 9 -10 1.5
    -3 9 10 2
    -3 9 10 1.93
    3 9 -10 1.78
    -3 -9 10 1.57
    3 -9 -10 1.83
    -5 9 12 0.77
    5 9 -12 1.22
    5 9 -12 0.86
    5 -9 -12 0.71
    5 -9 -12 0
    -5 -9 12 0.64
    -7 9 14 8.58
    7 9 -14 9.59
    7 9 -14 10.97
    7 -9 -14 11.57
    -7 -9 14 11.83
    -9 9 16 6.84
    9 9 -16 6.12
    9 9 -16 6.71
    9 -9 -16 7.98
    -9 -9 16 7.09
    11 9 -18 1.81
    -11 9 18 1.88
    -11 -9 18 0.25
    11 -9 -18 -0.16
    -13 9 20 2.2
    -13 -9 20 1.46
    13 -9 -20 1.31
    -15 9 22 4.55
    -15 -9 22 1.31
    15 -9 -22 1.42
    -18 10 11 4.62
    18 10 -11 4.85
    -18 -10 11 4.39
    16 10 -9 4.64
    -16 10 9 3.3
    -16 -10 9 4.14
    16 -10 -9 1.32
    14 10 -7 6.59
    -14 10 7 5.76
    -14 -10 7 4.54
    14 -10 -7 5.1
    -12 10 5 4.31
    12 10 -5 3.72
    12 -10 -5 6.48
    -12 -10 5 4.2
    10 10 -3 0.57
    -10 10 3 0.08
    -10 -10 3 0.11
    10 -10 -3 -0.78
    8 10 -1 2.03
    -8 10 1 1.72
    -8 -10 1 1.96
    8 -10 -1 1.66
    6 10 1 5.52
    -6 10 -1 4.91
    6 -10 1 5.14
    6 -10 1 6.03
    -6 -10 -1 5.43
    -4 10 -3 10.02
    4 10 3 8.66
    4 10 3 8.33
    4 -10 3 9.2
    4 -10 3 10.1
    -4 -10 -3 9.43
    -2 10 -5 14.37
    2 10 5 12.7
    2 10 5 13.65
    2 -10 5 13.43
    -2 -10 -5 13.6
    2 -10 5 12.73
    0 10 -7 6.34
    0 10 -7 5.65
    0 10 7 4.59
    0 10 7 5.31
    0 -10 7 5.32
    0 -10 -7 5.68
    -2 10 9 10.56
    2 10 -9 9.09
    2 10 -9 8.25
    -2 10 9 9.14
    -2 -10 9 8.58
    2 -10 -9 8.75
    4 10 -11 4.91
    -4 10 11 4.51
    4 10 -11 5.08
    4 -10 -11 5.61
    4 -10 -11 5.25
    -4 -10 11 6.26
    6 10 -13 0.06
    -6 10 13 0.36
    6 10 -13 0.99
    6 -10 -13 0.13
    -6 -10 13 1.24
    -8 10 15 19.01
    8 10 -15 20.43
    8 10 -15 21.8
    8 -10 -15 20.23
    -8 -10 15 19.64
    -10 10 17 19.91
    10 10 -17 19.38
    10 -10 -17 21.74
    -10 -10 17 20.17
    -12 10 19 1.55
    -12 -10 19 3.01
    12 -10 -19 1.59
    -14 10 21 6.96
    14 -10 -21 8.06
    -14 -10 21 6.74
    -17 11 10 7.04
    17 11 -10 7.04
    17 -11 -10 6.26
    -17 -11 10 7.02
    15 11 -8 10.3
    -15 11 8 11.38
    15 -11 -8 10.47
    -15 -11 8 8.68
    -13 11 6 17.11
    13 11 -6 17.49
    13 -11 -6 14.28
    -13 -11 6 15.28
    -11 11 4 28.3
    11 11 -4 28.67
    -11 -11 4 31.09
    11 -11 -4 24.49
    9 11 -2 42.5
    -9 11 2 40.27
    -9 -11 2 41.49
    9 -11 -2 41.7
    -7 11 0 64.9
    7 11 0 63.06
    7 -11 0 63.84
    -7 -11 0 66.47
    5 11 2 27.97
    -5 11 -2 29.52
    -5 -11 -2 31.06
    5 -11 2 28.46
    5 -11 2 28.6
    3 11 4 19.49
    3 11 4 18.68
    -3 11 -4 19.92
    -3 -11 -4 17.99
    3 -11 4 19.06
    3 -11 4 20.32
    1 11 6 26.25
    1 11 6 25.75
    -1 11 -6 29.06
    1 -11 6 27.99
    1 -11 6 27.49
    -1 -11 -6 28.79
    -1 11 8 14.69
    -1 11 8 14.34
    1 11 -8 13.68
    1 11 -8 16.24
    1 -11 -8 14.82
    -1 -11 8 14.4
    -3 11 10 14.5
    3 11 -10 14.39
    3 11 -10 16.75
    -3 11 10 14.52
    -3 -11 10 14.19
    3 -11 -10 14.51
    -5 11 12 2.52
    5 11 -12 3.89
    5 11 -12 2.39
    5 -11 -12 2.82
    -5 -11 12 1.87
    7 11 -14 5.74
    -7 11 14 5.54
    7 11 -14 3.49
    7 -11 -14 4.39
    -7 -11 14 5.17
    9 11 -16 0.31
    -9 11 16 1.51
    -9 -11 16 0.99
    9 -11 -16 0.12
    -11 11 18 6.05
    11 -11 -18 5.42
    -11 -11 18 5.73
    -13 11 20 0.75
    13 -11 -20 0.05
    -13 -11 20 0.89
    15 -11 -22 -0.47
    -15 -11 22 1.39
    16 12 -9 1.68
    -16 12 9 3.57
    -16 -12 9 2.96
    16 -12 -9 2.7
    14 12 -7 -0.35
    -14 12 7 -0.3
    14 -12 -7 1.64
    -14 -12 7 -0.29
    -12 12 5 2.14
    12 12 -5 1.73
    -12 -12 5 -0.6
    12 -12 -5 1.45
    -10 12 3 -0.33
    10 12 -3 0.9
    -10 -12 3 -0.19
    10 -12 -3 0.69
    8 12 -1 3.41
    -8 12 1 2.91
    -8 -12 1 3.19
    8 -12 -1 3
    6 12 1 9.38
    -6 12 -1 7.86
    6 -12 1 7.28
    -6 -12 -1 8.18
    -4 12 -3 0.23
    4 12 3 0.45
    4 -12 3 0.68
    -4 -12 -3 0.52
    4 -12 3 0.57
    -2 12 -5 4.66
    2 12 5 6.38
    2 12 5 6.67
    2 -12 5 5.83
    -2 -12 -5 6.21
    2 -12 5 6.1
    0 12 7 -0.14
    0 12 7 -0.26
    0 12 -7 -0.15
    0 12 -7 0.28
    0 -12 7 0.42
    0 -12 -7 0.42
    2 12 -9 12.45
    -2 12 9 13.78
    -2 12 9 11.5
    2 12 -9 12.29
    -2 -12 9 11.85
    2 -12 -9 11.95
    -4 12 11 0.37
    4 12 -11 0.64
    4 12 -11 -0.2
    4 -12 -11 0.35
    -4 -12 11 -0.33
    6 12 -13 -0.82
    -6 12 13 -0.55
    6 12 -13 -0.37
    -6 -12 13 0.82
    6 -12 -13 -0.09
    -8 12 15 12.44
    8 12 -15 12.19
    8 -12 -15 9.65
    -8 -12 15 13.73
    -10 12 17 0.25
    -10 -12 17 1.08
    10 -12 -17 0.69
    -12 12 19 2.72
    12 -12 -19 2.28
    -12 -12 19 3.29
    -14 12 21 4.12
    14 -12 -21 2.35
    -14 -12 21 4.45
    15 13 -8 3.27
    -15 13 8 4.21
    -15 -13 8 5.25
    15 -13 -8 4.53
    -13 13 6 26.07
    13 -13 -6 21.71
    -13 -13 6 22.76
    11 13 -4 27.61
    -11 13 4 28
    -11 -13 4 27.53
    11 -13 -4 29.39
    -9 13 2 68.47
    9 13 -2 69.32
    9 -13 -2 70.85
    -9 -13 2 70.96
    -7 13 0 100.58
    7 13 0 98.96
    7 -13 0 99.59
    -7 -13 0 98.85
    5 13 2 120.11
    -5 13 -2 119.3
    -5 -13 -2 120.86
    5 -13 2 123
    -3 13 -4 22.53
    3 13 4 24.38
    3 -13 4 24.57
    -3 -13 -4 24.34
    3 -13 4 26.31
    1 13 6 84.49
    1 13 6 86.26
    -1 13 -6 84.61
    1 -13 6 85
    -1 -13 -6 86.23
    1 -13 6 83.86
    -1 13 8 118.15
    1 13 -8 116.35
    1 13 -8 114.59
    -1 13 8 118.24
    1 -13 -8 115.04
    -1 -13 8 114.99
    3 13 -10 41.82
    3 13 -10 39.42
    -3 13 10 43.29
    -3 13 10 39.47
    3 -13 -10 40.77
    -3 -13 10 40.53
    -5 13 12 37.2
    5 13 -12 36.99
    5 13 -12 36.31
    5 -13 -12 34.71
    -5 -13 12 36.49
    7 13 -14 18.85
    -7 13 14 24.44
    7 13 -14 20.25
    7 -13 -14 19.28
    -7 -13 14 19.69
    -9 13 16 12.96
    9 -13 -16 17.95
    -9 -13 16 16.49
    -11 13 18 2.41
    11 -13 -18 3.84
    -11 -13 18 3.44
    -13 13 20 4.82
    -13 -13 20 6.21
    13 -13 -20 5.18
    16 14 -9 1.37
    -14 14 7 0.22
    14 14 -7 0.41
    14 -14 -7 -0.86
    -14 -14 7 -0.24
    -12 14 5 2.61
    12 14 -5 3.49
    12 -14 -5 1.22
    -12 -14 5 3.94
    10 14 -3 -0.3
    -10 14 3 -0.17
    10 -14 -3 -0.25
    -10 -14 3 0.05
    8 14 -1 2.15
    -8 14 1 0.57
    -8 -14 1 1.33
    8 -14 -1 1.46
    6 14 1 0.74
    -6 14 -1 0.35
    -6 -14 -1 1.17
    6 -14 1 -0.17
    -4 14 -3 0.39
    4 14 3 1.55
    -4 -14 -3 0.51
    4 -14 3 1.11
    -2 14 -5 0.67
    2 14 5 0.16
    -2 -14 -5 0.46
    2 -14 5 0.02
    2 -14 5 0.75
    0 14 7 4.18
    0 14 7 5.46
    0 14 -7 5.73
    0 14 -7 5.89
    0 -14 7 5.01
    0 -14 -7 4.68
    -2 14 9 -0.86
    -2 14 9 0.84
    2 14 -9 1.3
    2 14 -9 -0.1
    2 -14 -9 -0.13
    -2 -14 9 0
    4 14 -11 -0.08
    4 14 -11 0.07
    -4 14 11 -0.4
    -4 -14 11 -0.38
    4 -14 -11 -0.05
    6 14 -13 0.67
    6 14 -13 1.41
    -6 14 13 0.26
    -6 -14 13 1.14
    6 -14 -13 0.79
    -8 14 15 1.21
    -8 -14 15 0.83
    8 -14 -15 0.48
    -10 14 17 2.03
    -10 -14 17 1.25
    10 -14 -17 1.09
    -12 14 19 -0.45
    12 -14 -19 1.87
    -12 -14 19 2.5
    15 15 -8 12.27
    -13 15 6 18.23
    13 15 -6 21.35
    -13 -15 6 21.89
    13 -15 -6 19.09
    -11 15 4 13.77
    11 15 -4 13.9
    11 -15 -4 12.1
    -11 -15 4 14.08
    -9 15 2 27.69
    9 15 -2 26.74
    9 -15 -2 30.14
    -9 -15 2 27.69
    -7 15 0 27.95
    7 15 0 31.84
    7 -15 0 31.93
    -7 -15 0 34.68
    -5 15 -2 38.41
    5 15 2 40.35
    -5 -15 -2 39.52
    5 -15 2 38.78
    3 15 4 74.76
    -3 15 -4 79.96
    3 -15 4 70.86
    -3 -15 -4 78.2
    3 -15 4 76.81
    -1 15 -6 46.68
    1 15 6 48.38
    1 -15 6 45.76
    1 -15 6 47.55
    -1 -15 -6 47.82
    -1 15 8 29
    1 15 -8 29.06
    -1 15 8 30.76
    1 15 -8 30.24
    -1 -15 8 27.91
    1 -15 -8 28.95
    -3 15 10 13.85
    3 15 -10 16.29
    3 15 -10 15.02
    3 -15 -10 14.81
    -3 -15 10 15.88
    5 15 -12 31.08
    -5 15 12 33.95
    -5 -15 12 31.59
    5 -15 -12 28.82
    -7 15 14 14.79
    7 -15 -14 18.41
    -7 -15 14 16.68
    -9 15 16 5.18
    -9 -15 16 6.81
    9 -15 -16 6.03
    -11 15 18 1.38
    11 -15 -18 0.59
    -11 -15 18 -0.32
    14 16 -7 1.67
    -12 16 5 0.98
    12 16 -5 2.82
    -12 -16 5 1.68
    12 -16 -5 1.26
    -10 16 3 0.42
    10 16 -3 1
    -10 -16 3 0.79
    10 -16 -3 1.42
    8 16 -1 0.75
    -8 16 1 0.43
    8 -16 -1 0.27
    -8 -16 1 0.65
    6 16 1 0
    -6 16 -1 0.1
    6 -16 1 0.3
    -6 -16 -1 -0.2
    -4 16 -3 1.35
    4 16 3 0.16
    -4 -16 -3 -0.27
    4 -16 3 0.34
    -2 16 -5 1.6
    2 16 5 1.47
    -2 -16 -5 1.58
    2 -16 5 1.66
    2 -16 5 1.15
    0 16 -7 0.23
    0 16 7 0.2
    0 -16 -7 0
    0 -16 7 0.31
    0 -16 7 0.91
    2 16 -9 1.25
    -2 16 9 1.46
    -2 16 9 0.97
    2 16 -9 1
    -2 -16 9 1.28
    4 16 -11 -0.25
    -4 16 11 0.8
    4 -16 -11 -0.44
    -4 -16 11 0.36
    -6 16 13 0.22
    -6 -16 13 0.34
    6 -16 -13 0.35
    -8 16 15 -1.01
    8 -16 -15 1.6
    -8 -16 15 -0.09
    -10 16 17 2.26
    10 -16 -17 1.1
    -10 -16 17 3.74
    13 17 -6 13.3
    13 -17 -6 11.66
    -11 17 4 5.77
    11 17 -4 8.88
    11 -17 -4 9.01
    -11 -17 4 5.76
    9 17 -2 6.68
    -9 17 2 6.06
    9 -17 -2 8.28
    -9 -17 2 5.81
    -7 17 0 5.91
    7 17 0 4.81
    7 -17 0 6.15
    -7 -17 0 5.6
    5 17 2 22.09
    -5 17 -2 22.34
    -5 -17 -2 21.11
    5 -17 2 22.45
    -3 17 -4 25.8
    3 17 4 26.55
    3 -17 4 27.61
    -3 -17 -4 24.37
    1 17 6 15.12
    -1 17 -6 17.44
    1 -17 6 16.1
    1 -17 6 16.96
    -1 -17 -6 17.18
    1 17 -8 16.94
    -1 17 8 12.37
    1 17 -8 16.19
    -1 -17 8 14.84
    -3 17 10 16.7
    3 17 -10 14.78
    3 -17 -10 16.16
    -3 -17 10 16.79
    -5 17 12 8.36
    5 -17 -12 6.24
    -5 -17 12 6.78
    -7 17 14 -0.55
    7 -17 -14 1.48
    -7 -17 14 1.01
    -9 17 16 4.96
    -9 -17 16 5.13
    9 -17 -16 1.54
    12 18 -5 -1.01
    12 -18 -5 0.36
    10 18 -3 4.83
    -10 18 3 4.17
    10 -18 -3 4.45
    -10 -18 3 3.52
    8 18 -1 7.43
    -8 18 1 8.09
    -8 -18 1 6.56
    8 -18 -1 7.77
    -6 18 -1 0.34
    6 18 1 -0.03
    -6 -18 -1 0.16
    6 -18 1 0.64
    4 18 3 0.58
    -4 18 -3 -0.11
    4 -18 3 0.46
    -4 -18 -3 0.15
    -2 18 -5 1.34
    2 18 5 0.67
    -2 -18 -5 -0.24
    2 -18 5 -0.05
    0 18 7 0.37
    0 18 -7 2.43
    0 -18 7 1.55
    0 -18 7 1.83
    2 18 -9 3.65
    -2 18 9 3.26
    -2 -18 9 5.11
    -4 18 11 3.05
    4 -18 -11 4.66
    -4 -18 11 3.91
    -6 18 13 14.26
    -6 -18 13 14.3
    6 -18 -13 13.71
    -8 18 15 5.05
    -8 -18 15 6.03
    8 -18 -15 4.92
    11 19 -4 1.54
    -9 19 2 0.83
    9 19 -2 -0.69
    9 -19 -2 0.7
    -9 -19 2 0.84
    7 19 0 0.57
    -7 19 0 1.24
    -7 -19 0 0.2
    7 -19 0 -0.1
    5 19 2 0.79
    -5 19 -2 1.38
    5 -19 2 1.63
    -5 -19 -2 -0.45
    3 19 4 3.59
    -3 19 -4 4.27
    3 -19 4 3.28
    -3 -19 -4 3.96
    1 19 6 3.78
    -1 19 -6 6.54
    1 -19 6 4.32
    -1 19 8 -0.56
    -1 -19 8 -0.46
    -1 -19 8 0.59
    3 -19 -10 1.43
    -3 -19 10 -0.42
    -5 -19 12 0.64
    5 -19 -12 0.17
    -7 19 14 -0.53
    -7 -19 14 1.41
    7 -19 -14 0.96
    -8 20 1 1.16
    8 20 -1 0.99
    8 -20 -1 0.03
    -8 -20 1 0.13
    -6 20 -1 0.49
    6 20 1 -0.53
    6 -20 1 -0.34
    -6 -20 -1 0.29
    -4 20 -3 2.12
    4 20 3 2.54
    4 -20 3 0.72
    -4 -20 -3 2.48
    2 20 5 -0.44
    -2 20 -5 0.43
    2 -20 5 -0.5
    0 20 7 4.9
    0 -20 7 3.68
    -2 -20 9 5.29
    2 -20 -9 3.53
    -4 -20 11 8.88
    4 -20 -11 10.49
    6 -20 -13 19.56
    -6 -20 13 17.2
    -7 21 0 0.2
    7 21 0 -1.33
    7 -21 0 1.05
    -7 -21 0 1.18
    5 21 2 0.72
    -5 21 -2 0.16
    5 -21 2 0.64
    -5 -21 -2 1.18
    3 21 4 1.8
    -3 21 -4 3.85
    3 -21 4 1.08
    1 21 6 0.42
    1 -21 6 0.02
    1 -21 -8 1.51
    3 -21 -10 -0.61
    -3 -21 10 0.03
    -5 -21 12 1.34
    2 -22 5 3.31
    20 0 -12 9.41
    18 0 -10 18.12
    16 0 -8 18.05
    -16 0 8 19.53
    -14 0 6 2.16
    14 0 -6 2.4
    -14 0 6 1.41
    -12 0 4 58.97
    -12 0 4 56.05
    12 0 -4 56.11
    -10 0 2 115.8
    -10 0 2 113.51
    10 0 -2 115.62
    -8 0 0 129.03
    8 0 0 126.53
    -8 0 0 126
    6 0 2 107.96
    -6 0 -2 108.45
    -6 0 -2 109.71
    4 0 4 45.91
    -4 0 -4 45.62
    4 0 4 46.32
    2 0 6 442.81
    -2 0 -6 449.41
    2 0 6 446.38
    0 0 -8 177.53
    0 0 -8 175.78
    0 0 8 178.09
    0 0 8 176.48
    -2 0 10 277.33
    2 0 -10 293.81
    2 0 -10 288.67
    4 0 -12 38.44
    -4 0 12 38.52
    -4 0 12 40.59
    6 0 -14 152.8
    -6 0 14 153.03
    -6 0 14 148.85
    -8 0 16 69.76
    -8 0 16 69.56
    8 0 -16 71.44
    10 0 -18 52.9
    -10 0 18 52.17
    -10 0 18 52.26
    -12 0 20 8.3
    12 0 -20 11.49
    -12 0 20 10.02
    -14 0 22 21.32
    -16 0 24 6.82
    19 1 -11 1.02
    19 -1 -11 3.34
    -17 1 9 -0.04
    17 1 -9 -1
    17 -1 -9 0.19
    15 1 -7 -0.21
    -15 1 7 -0.41
    15 -1 -7 0.37
    -15 -1 7 0.28
    -15 -1 7 0.04
    13 1 -5 1.25
    -13 1 5 -0.37
    -13 1 5 0.97
    -13 -1 5 -0.17
    13 -1 -5 1.36
    -13 -1 5 1.42
    -11 1 3 0.62
    -11 1 3 1.51
    11 1 -3 0.22
    -11 -1 3 1.61
    11 -1 -3 0.17
    -11 -1 3 0.43
    -9 1 1 16.28
    9 1 -1 15.89
    -9 1 1 17.02
    -9 -1 1 16.08
    -9 -1 1 15.54
    9 -1 -1 15.52
    -7 1 -1 0.55
    7 1 1 1.1
    -7 1 -1 0.71
    -7 -1 -1 0.96
    7 -1 1 1.15
    -7 -1 -1 1.02
    -5 1 -3 1.58
    5 1 3 1.78
    5 -1 3 2.48
    -5 -1 -3 2.12
    -5 -1 -3 1.11
    5 -1 3 2.06
    3 1 5 5.39
    -3 1 -5 7.21
    3 1 5 6.11
    3 -1 5 5.77
    -3 -1 -5 6.72
    3 -1 5 6.74
    -1 1 -7 0.01
    1 1 7 -0.05
    1 1 7 0.38
    -1 1 -7 0.3
    1 -1 7 -0.1
    1 -1 7 -0.06
    -1 -1 -7 0.32
    -1 1 9 35.88
    -1 1 9 35.45
    1 1 -9 35.46
    -1 -1 9 38.4
    1 -1 -9 37.22
    3 1 -11 40.85
    -3 1 11 39.31
    3 1 -11 40.16
    -3 1 11 40.86
    3 -1 -11 40.13
    -3 -1 11 40.69
    5 1 -13 2.93
    -5 1 13 2.34
    -5 1 13 2.51
    -5 -1 13 3.26
    5 -1 -13 3.24
    -5 -1 13 3.03
    -7 1 15 0.83
    7 1 -15 1.69
    -7 1 15 1.93
    -7 -1 15 1.83
    7 -1 -15 2.36
    -7 -1 15 1.93
    -9 1 17 3.15
    -9 1 17 3.19
    9 1 -17 4.52
    -9 -1 17 3.83
    -9 -1 17 3.04
    9 -1 -17 4.24
    -11 1 19 4.07
    -11 1 19 3.11
    11 1 -19 3.93
    -11 -1 19 3.69
    11 -1 -19 3.77
    -11 -1 19 4.64
    -13 1 21 7.84
    13 1 -21 6.8
    -13 -1 21 7.02
    13 -1 -21 5.89
    -13 -1 21 5.48
    15 1 -23 0.75
    -15 1 23 0.54
    -17 1 25 -0.46
    17 1 -25 0.69
    20 2 -12 2.2
    20 -2 -12 3.34
    18 2 -10 8.26
    -18 2 10 8.09
    18 -2 -10 9.4
    16 2 -8 7.88
    -16 2 8 7.58
    -16 -2 8 8.67
    16 -2 -8 7.12
    -14 2 6 19.25
    14 2 -6 18.89
    14 -2 -6 20.27
    -14 -2 6 19.15
    -14 -2 6 16.36
    -12 2 4 7.25
    -12 2 4 6.51
    12 2 -4 7.13
    -12 -2 4 6.75
    -12 -2 4 7.42
    12 -2 -4 6.32
    -10 2 2 91.19
    -10 2 2 87.7
    10 2 -2 85.44
    -10 -2 2 88.1
    10 -2 -2 89.11
    -10 -2 2 87.89
    -8 2 0 83.07
    8 2 0 79.02
    -8 2 0 81.03
    -8 -2 0 81.95
    -8 -2 0 82.79
    8 -2 0 80.81
    -6 2 -2 152.77
    6 2 2 153.07
    -6 -2 -2 152.76
    6 -2 2 151.41
    6 -2 2 150.01
    -6 -2 -2 155.92
    4 2 4 369.02
    -4 2 -4 369.65
    4 2 4 362.04
    -4 -2 -4 373.65
    4 -2 4 368.45
    4 -2 4 365.68
    2 2 6 397.33
    2 2 6 397.87
    -2 2 -6 406.32
    2 -2 6 402.64
    2 -2 6 404.64
    -2 -2 -6 410.62
    0 2 8 114.76
    0 2 8 116.91
    0 2 -8 110.62
    0 -2 8 111.54
    -2 2 10 85.39
    2 2 -10 82.66
    -2 2 10 84.04
    -2 -2 10 81.61
    2 -2 -10 82.47
    4 2 -12 223.47
    -4 2 12 229.36
    -4 2 12 225.1
    4 2 -12 223.03
    4 -2 -12 224.39
    -4 -2 12 228.79
    6 2 -14 110.45
    -6 2 14 106.88
    -6 2 14 103.56
    6 2 -14 110.37
    6 -2 -14 111.08
    -6 -2 14 108.46
    8 2 -16 88.2
    -8 2 16 86.62
    8 2 -16 87.51
    -8 2 16 89.57
    -8 -2 16 87.32
    8 -2 -16 85.41
    -10 2 18 38.55
    10 2 -18 39.2
    -10 2 18 36.8
    10 -2 -18 36.1
    -10 -2 18 38.55
    12 2 -20 29.02
    -12 2 20 25.84
    12 2 -20 27.03
    -12 -2 20 25
    12 -2 -20 27.3
    -14 2 22 4.46
    14 2 -22 5.22
    -14 -2 22 2.93
    14 -2 -22 5.89
    -16 2 24 3.19
    16 2 -24 2.42
    19 3 -11 4.2
    19 -3 -11 1.58
    17 3 -9 5.18
    -17 3 9 5.6
    17 -3 -9 7.2
    -15 3 7 4.59
    15 3 -7 5.76
    15 -3 -7 5.72
    -15 -3 7 4.62
    -13 3 5 15.13
    13 3 -5 18.75
    -13 -3 5 16.2
    -13 -3 5 16.2
    13 -3 -5 16.77
    -11 3 3 0.83
    -11 3 3 0.23
    11 3 -3 0.94
    11 -3 -3 0.88
    -11 -3 3 1.46
    -11 -3 3 1.28
    -9 3 1 14.41
    9 3 -1 13.3
    -9 3 1 13.76
    -9 -3 1 13.36
    -9 -3 1 12.88
    9 -3 -1 13.64
    7 3 1 21.57
    -7 3 -1 23
    -7 3 -1 22.15
    -7 -3 -1 23.01
    -7 -3 -1 25.04
    7 -3 1 21.72
    -5 3 -3 11.02
    5 3 3 13.22
    -5 -3 -3 12.36
    5 -3 3 12.47
    -5 -3 -3 11.97
    5 -3 3 12.14
    3 3 5 37.59
    3 3 5 37.47
    -3 3 -5 38.83
    -3 -3 -5 38.15
    3 -3 5 37.12
    3 -3 5 39.32
    -1 3 -7 20.17
    1 3 7 21.32
    1 3 7 19.98
    -1 -3 -7 20.56
    1 -3 7 19.16
    1 -3 7 19.6
    1 3 -9 10.55
    -1 3 9 10.54
    -1 3 9 10
    -1 3 9 11
    -1 -3 9 10.04
    3 3 -11 21.47
    3 3 -11 21.06
    -3 3 11 20.14
    -3 3 11 21.35
    3 -3 -11 19.43
    -3 -3 11 21.84
    -5 3 13 15.8
    -5 3 13 17.05
    5 3 -13 16.63
    5 3 -13 17.77
    5 -3 -13 15.74
    -5 -3 13 15
    7 3 -15 59.06
    -7 3 15 60.93
    7 3 -15 59.05
    -7 3 15 58.3
    7 -3 -15 61.67
    -7 -3 15 55.74
    -9 3 17 29.49
    -9 3 17 28.83
    9 3 -17 28.43
    9 3 -17 27.81
    -9 -3 17 29.03
    9 -3 -17 28.6
    11 3 -19 12.49
    11 3 -19 13.55
    -11 3 19 16.37
    -11 -3 19 15.05
    11 -3 -19 14.13
    -13 3 21 22.69
    13 3 -21 17.24
    -13 -3 21 21.11
    13 -3 -21 21.76
    -15 3 23 15.09
    15 3 -23 16.56
    -17 3 25 1.08
    18 4 -10 1.07
    -18 4 10 -0.11
    18 -4 -10 0.21
    -16 4 8 0.04
    16 4 -8 0.07
    -16 -4 8 -0.19
    16 -4 -8 1.03
    -14 4 6 17.89
    14 4 -6 18.37
    -14 -4 6 15.7
    14 -4 -6 17.7
    12 4 -4 1.98
    -12 4 4 1.07
    -12 -4 4 0.7
    12 -4 -4 1.51
    -12 -4 4 1.26
    10 4 -2 0.43
    -10 4 2 0.33
    -10 4 2 -0.38
    -10 -4 2 0.83
    10 -4 -2 0.38
    -10 -4 2 0.63
    8 4 0 11.41
    -8 4 0 10.75
    -8 4 0 10.43
    -8 -4 0 10.74
    8 -4 0 12.04
    -8 -4 0 11
    -6 4 -2 102.32
    6 4 2 107.99
    6 -4 2 103.7
    -6 -4 -2 106.76
    6 -4 2 101.95
    4 4 4 5.24
    -4 4 -4 4.62
    -4 -4 -4 5.9
    -4 -4 -4 5.88
    4 -4 4 6.17
    -4 -4 -4 5.9
    4 -4 4 6.06
    2 4 6 50.01
    -2 4 -6 49.22
    2 4 6 48.27
    2 -4 6 48.51
    2 -4 6 49.9
    -2 -4 -6 49.83
    0 4 8 7.55
    0 4 8 7.62
    0 4 -8 7.95
    0 4 8 8.42
    0 -4 8 7.65
    0 -4 8 7.37
    -2 4 10 92.68
    2 4 -10 88.62
    -2 4 10 88.72
    2 4 -10 88.32
    -2 4 10 91.11
    -2 -4 10 88.53
    -2 -4 10 86.29
    -4 4 12 59.99
    4 4 -12 61.12
    4 4 -12 59.7
    -4 4 12 57.98
    4 -4 -12 61.02
    -4 -4 12 57.12
    -6 4 14 10.98
    6 4 -14 13.06
    6 4 -14 12.94
    -6 4 14 11.87
    6 -4 -14 11.89
    -6 -4 14 13.03
    -8 4 16 19.29
    -8 4 16 20.93
    8 4 -16 19.37
    8 4 -16 20.22
    -8 -4 16 22.99
    8 -4 -16 21.83
    -10 4 18 59.74
    10 4 -18 61.79
    10 4 -18 57
    10 -4 -18 56.35
    -10 -4 18 59.69
    12 4 -20 17.77
    -12 4 20 19.46
    -12 -4 20 17.85
    12 -4 -20 19.18
    -14 4 22 1.74
    14 4 -22 0.17
    -14 -4 22 1.08
    14 -4 -22 0.13
    -16 4 24 11.14
    16 4 -24 10.77
    19 5 -11 7.65
    -19 5 11 6.36
    19 -5 -11 7.52
    17 5 -9 6.56
    -17 5 9 7.61
    17 -5 -9 8.92
    -17 -5 9 8.42
    -15 5 7 15.95
    15 5 -7 13.48
    15 -5 -7 16.71
    -15 -5 7 13.3
    13 5 -5 1.72
    -13 5 5 1.92
    -13 -5 5 1.86
    13 -5 -5 2.17
    -11 5 3 24.08
    11 5 -3 24.71
    -11 -5 3 21
    11 -5 -3 25.85
    -9 5 1 12.43
    9 5 -1 12.33
    -9 5 1 12.55
    9 -5 -1 14.21
    -9 -5 1 13.16
    -9 -5 1 13.27
    -7 5 -1 3.7
    7 5 1 3.12
    7 -5 1 2.99
    -7 -5 -1 2.71
    7 -5 1 2.8
    -5 5 -3 16.85
    5 5 3 17.5
    -5 -5 -3 17.73
    5 -5 3 17.19
    5 -5 3 16.86
    3 5 5 0.15
    -3 5 -5 -0.18
    -3 -5 -5 0.09
    3 -5 5 0
    -3 -5 -5 -0.17
    3 -5 5 0.32
    1 5 7 22.02
    1 5 7 21.09
    1 5 7 21.63
    1 -5 7 22.1
    1 -5 7 22.39
    -1 5 9 2.18
    -1 5 9 2.41
    -1 5 9 1.78
    1 5 -9 2.21
    1 5 -9 2.25
    -1 -5 9 1.96
    -3 5 11 11.49
    -3 5 11 11.79
    3 5 -11 11.47
    3 5 -11 11.47
    -3 -5 11 11.78
    3 -5 -11 12.19
    5 5 -13 23.57
    -5 5 13 24.71
    5 5 -13 22.83
    -5 5 13 23.59
    -5 -5 13 22.22
    5 -5 -13 23.42
    -7 5 15 13.11
    -7 5 15 14.71
    7 5 -15 14.7
    7 5 -15 16.12
    -7 -5 15 15.04
    7 -5 -15 16.06
    -9 5 17 6.49
    9 5 -17 6.26
    -9 5 17 6.02
    9 5 -17 5.74
    -9 -5 17 6.63
    9 -5 -17 6.35
    -11 5 19 15.26
    11 5 -19 19.47
    11 -5 -19 18.31
    -11 -5 19 20.48
    -13 5 21 15.98
    13 5 -21 14.9
    -13 -5 21 16.59
    13 -5 -21 18.98
    -15 5 23 2.99
    15 5 -23 1.92
    -15 -5 23 2.87
    15 -5 -23 1.38
    -18 6 10 -0.21
    18 6 -10 2.36
    -18 -6 10 2.08
    18 -6 -10 1.31
    16 6 -8 5.06
    -16 6 8 5.44
    16 -6 -8 5.82
    -16 -6 8 3.27
    -14 6 6 2.63
    14 6 -6 1.59
    -14 -6 6 2.05
    14 -6 -6 0.73
    -12 6 4 0.27
    12 6 -4 0.36
    -12 -6 4 -0.65
    12 -6 -4 0.75
    10 6 -2 0.55
    -10 6 2 -0.02
    -10 -6 2 0.36
    10 -6 -2 0.22
    -8 6 0 1.14
    -8 6 0 -0.23
    8 6 0 1
    -8 -6 0 0.27
    8 -6 0 0.45
    6 6 2 1.4
    -6 6 -2 1.62
    6 -6 2 1.29
    -6 -6 -2 1.14
    6 -6 2 1.26
    -4 6 -4 3.75
    4 6 4 5.87
    4 -6 4 4.64
    4 -6 4 4.79
    -4 -6 -4 4.58
    2 6 6 30.18
    2 6 6 27.81
    -2 6 -6 30.14
    -2 -6 -6 28.49
    2 -6 6 29.25
    2 -6 6 28.87
    0 6 8 10
    0 6 8 11.04
    0 6 -8 9.74
    0 6 8 9.98
    0 -6 8 9.85
    0 -6 8 9.73
    -2 6 10 16.65
    -2 6 10 17.27
    2 6 -10 17.07
    -2 6 10 15.65
    2 6 -10 15.63
    -2 -6 10 16.62
    -4 6 12 7.8
    -4 6 12 7.69
    4 6 -12 7.4
    4 6 -12 7.86
    -4 -6 12 6.19
    4 -6 -12 7.2
    -6 6 14 3.02
    -6 6 14 2.11
    6 6 -14 3.25
    6 6 -14 3.26
    6 -6 -14 3.16
    -6 -6 14 2.31
    -8 6 16 1.61
    8 6 -16 2.03
    -8 6 16 1.55
    8 6 -16 1.67
    8 -6 -16 1.93
    -8 -6 16 1.46
    10 6 -18 4.03
    10 6 -18 5.05
    -10 6 18 5.64
    -10 -6 18 4.21
    10 -6 -18 4.47
    12 6 -20 2.12
    -12 6 20 2.78
    12 -6 -20 2.97
    -12 -6 20 5.08
    -14 6 22 0.41
    14 6 -22 0.12
    14 -6 -22 -1.47
    -14 -6 22 -0.51
    -16 6 24 1.76
    -16 -6 24 4.54
    -19 7 11 11.82
    19 7 -11 10.3
    19 -7 -11 10.63
    17 7 -9 14.61
    -17 7 9 13.22
    17 -7 -9 11.7
    -17 -7 9 15.08
    -15 7 7 34.33
    15 7 -7 35.81
    -15 -7 7 34.44
    15 -7 -7 30.7
    13 7 -5 48.56
    -13 7 5 49.3
    -13 -7 5 49.81
    13 -7 -5 49.7
    11 7 -3 27.61
    -11 7 3 28.59
    -11 -7 3 28.35
    11 -7 -3 27.99
    -9 7 1 21.39
    9 7 -1 20.37
    -9 -7 1 22.97
    9 -7 -1 19.81
    7 7 1 10.25
    -7 7 -1 10.96
    7 -7 1 10.5
    7 -7 1 12.06
    -7 -7 -1 10.39
    -5 7 -3 12.37
    5 7 3 11.44
    5 -7 3 11.83
    -5 -7 -3 11.47
    5 -7 3 12.42
    3 7 5 17
    -3 7 -5 18.82
    3 7 5 17.49
    -3 -7 -5 18.72
    3 -7 5 18.19
    3 -7 5 17.39
    1 7 7 9.76
    -1 7 -7 10.68
    1 7 7 10.28
    1 -7 7 10.26
    -1 -7 -7 9.86
    1 -7 7 8.87
    -1 7 9 2.13
    1 7 -9 2.29
    1 7 -9 1.74
    -1 7 9 1.81
    -1 -7 9 1.53
    3 7 -11 0.75
    3 7 -11 1.57
    -3 7 11 0.99
    -3 7 11 1.47
    -3 7 11 0.85
    -3 -7 11 1.1
    5 7 -13 8.88
    -5 7 13 8.26
    -5 7 13 8.32
    5 7 -13 9.84
    5 -7 -13 7.12
    -5 -7 13 8.86
    7 7 -15 5.25
    -7 7 15 4.55
    -7 7 15 4.4
    7 7 -15 5.16
    7 -7 -15 5.24
    -7 -7 15 5.04
    -9 7 17 1.64
    9 7 -17 0.35
    9 7 -17 1.53
    9 -7 -17 1.44
    -9 -7 17 0.74
    -11 7 19 14.41
    11 7 -19 11.56
    -11 -7 19 12.11
    11 -7 -19 13.35
    13 7 -21 2.35
    -13 7 21 2.29
    -13 -7 21 2.27
    13 -7 -21 2.69
    -15 7 23 0.93
    -15 -7 23 0.13
    15 -7 -23 0.61
    18 8 -10 4.31
    -18 8 10 0.9
    -18 -8 10 3.54
    18 -8 -10 2.17
    16 8 -8 1.76
    -16 8 8 2.53
    16 -8 -8 1.47
    -16 -8 8 1.85
    14 8 -6 14.43
    -14 8 6 11.51
    14 -8 -6 12.71
    -14 -8 6 13.54
    -12 8 4 12.9
    12 8 -4 8.46
    -12 -8 4 8.96
    12 -8 -4 7.83
    -10 8 2 4.76
    10 8 -2 6.5
    -10 -8 2 5.47
    10 -8 -2 5.41
    -8 8 0 8.26
    8 8 0 7.04
    8 -8 0 5.81
    -8 -8 0 7.36
    6 8 2 19.93
    -6 8 -2 20.2
    6 -8 2 20.79
    6 -8 2 22.16
    -6 -8 -2 21.67
    -4 8 -4 42.87
    4 8 4 46.08
    4 -8 4 44.82
    4 -8 4 44.99
    -4 -8 -4 46.7
    2 8 6 24.96
    2 8 6 25.26
    -2 8 -6 26.26
    2 -8 6 24.65
    2 -8 6 26.86
    -2 -8 -6 28.02
    0 8 -8 21.61
    0 8 -8 21.57
    0 8 8 21.9
    0 8 8 20.92
    0 -8 -8 20.67
    0 -8 8 20
    -2 8 10 7.39
    2 8 -10 10.11
    -2 8 10 9.05
    2 8 -10 8.29
    -2 -8 10 7.43
    2 -8 -10 8.26
    4 8 -12 47.17
    -4 8 12 46.02
    4 8 -12 45.52
    -4 8 12 46.11
    -4 -8 12 46.01
    4 -8 -12 45.01
    6 8 -14 0.34
    -6 8 14 0.39
    6 8 -14 0.83
    -6 8 14 0.65
    6 -8 -14 0.63
    -6 -8 14 1.9
    8 8 -16 7.05
    8 8 -16 7.65
    -8 8 16 5.8
    -8 -8 16 5.44
    8 -8 -16 6.05
    -10 8 18 2.94
    10 8 -18 2.79
    10 -8 -18 2.3
    -10 -8 18 3.09
    -12 8 20 -0.04
    12 8 -20 -0.5
    -12 -8 20 0.49
    12 -8 -20 0.15
    -14 8 22 -0.3
    -14 -8 22 -0.44
    14 -8 -22 0.88
    -16 -8 24 1.46
    16 -8 -24 -1.45
    -17 9 9 29.56
    17 9 -9 30.75
    17 -9 -9 28.25
    -17 -9 9 26.56
    15 9 -7 14.65
    -15 9 7 18.88
    15 -9 -7 15.71
    -15 -9 7 20.19
    -13 9 5 22.65
    13 9 -5 23.24
    -13 -9 5 22.27
    13 -9 -5 21.68
    -11 9 3 50.17
    11 9 -3 52.03
    11 -9 -3 51.5
    -11 -9 3 48.68
    -9 9 1 18.49
    9 9 -1 18.14
    9 -9 -1 18.54
    -9 -9 1 17.64
    7 9 1 4.45
    -7 9 -1 3.74
    7 -9 1 3.47
    -7 -9 -1 4.04
    7 -9 1 3.78
    5 9 3 47.85
    -5 9 -3 46.02
    5 -9 3 47.85
    5 -9 3 47.72
    -5 -9 -3 46.19
    -3 9 -5 12.94
    3 9 5 13.3
    3 9 5 14.24
    3 -9 5 14.82
    -3 -9 -5 14.34
    3 -9 5 14.56
    1 9 7 23.86
    1 9 7 23.85
    -1 9 -7 23.73
    -1 -9 -7 23.93
    1 -9 7 23.31
    1 -9 7 23.75
    1 9 -9 2.02
    -1 9 9 2.38
    1 9 -9 2.14
    -1 9 9 3.08
    1 -9 -9 2.24
    -1 -9 9 2.31
    3 9 -11 9.18
    -3 9 11 6.3
    -3 9 11 7.56
    3 9 -11 6.98
    3 -9 -11 6.93
    -3 -9 11 6.61
    -5 9 13 1.02
    5 9 -13 -0.2
    5 9 -13 -0.01
    -5 -9 13 -0.14
    5 -9 -13 0.61
    5 -9 -13 0.13
    7 9 -15 6.27
    7 9 -15 6.87
    -7 9 15 5.82
    -7 -9 15 5.67
    7 -9 -15 8.05
    -9 9 17 0.82
    9 9 -17 1.16
    9 -9 -17 -0.11
    -9 -9 17 0.44
    -11 9 19 0.26
    11 9 -19 -1.38
    11 -9 -19 0
    -11 -9 19 -0.39
    -13 9 21 1.57
    13 -9 -21 -0.5
    -13 -9 21 1.58
    -15 9 23 2.61
    15 -9 -23 1.22
    -15 -9 23 1.4
    -18 10 10 1.22
    18 10 -10 2.42
    -18 -10 10 1.7
    16 10 -8 13.18
    -16 10 8 14.84
    16 -10 -8 11.27
    -16 -10 8 11.95
    -14 10 6 6.16
    14 10 -6 4.06
    14 -10 -6 5.05
    -14 -10 6 6.66
    -12 10 4 13.81
    12 10 -4 12.35
    12 -10 -4 13.63
    -12 -10 4 14.74
    10 10 -2 10.08
    -10 10 2 12.45
    10 -10 -2 11.83
    -10 -10 2 9.88
    -8 10 0 21.41
    8 10 0 19.22
    -8 -10 0 20.41
    8 -10 0 19.29
    6 10 2 10.72
    -6 10 -2 8.42
    -6 -10 -2 11.66
    6 -10 2 10.96
    6 -10 2 11.28
    -4 10 -4 35.98
    4 10 4 38.13
    4 10 4 35.85
    -4 -10 -4 37.25
    4 -10 4 38.78
    4 -10 4 36.52
    2 10 6 17.32
    2 10 6 17.63
    -2 10 -6 15.4
    2 -10 6 16.55
    -2 -10 -6 17.88
    2 -10 6 16.79
    0 10 -8 10.37
    0 10 -8 10.69
    0 10 8 10.5
    0 10 8 11.31
    0 -10 8 12.06
    0 -10 -8 11.58
    -2 10 10 28.93
    2 10 -10 28.37
    -2 10 10 25.7
    2 10 -10 28.12
    2 -10 -10 27.77
    -2 -10 10 29.26
    4 10 -12 13.95
    4 10 -12 12.56
    -4 10 12 12.87
    4 -10 -12 14.02
    4 -10 -12 12.95
    -4 -10 12 12.26
    6 10 -14 15.12
    6 10 -14 16.49
    -6 10 14 14.63
    -6 -10 14 14.44
    6 -10 -14 16.57
    8 10 -16 9.61
    -8 10 16 9.18
    8 -10 -16 9.72
    -8 -10 16 10.7
    10 10 -18 9.67
    -10 10 18 10.99
    -10 -10 18 8.92
    10 -10 -18 11.67
    -12 10 20 2.82
    12 -10 -20 2.24
    -12 -10 20 1.16
    -14 10 22 1.08
    -14 -10 22 2.49
    14 -10 -22 0.7
    17 11 -9 12.48
    -17 11 9 8.27
    17 -11 -9 7.18
    -17 -11 9 9.25
    15 11 -7 4.16
    -15 11 7 5.89
    -15 -11 7 4.73
    15 -11 -7 5.38
    13 11 -5 11.64
    -13 11 5 10.94
    -13 -11 5 9.45
    13 -11 -5 9.46
    11 11 -3 8.9
    -11 11 3 6.44
    11 -11 -3 5.79
    -11 -11 3 7.88
    9 11 -1 19.62
    -9 11 1 20.8
    -9 -11 1 18.63
    9 -11 -1 19.17
    7 11 1 20.02
    -7 11 -1 18.07
    -7 -11 -1 18.36
    7 -11 1 18.73
    -5 11 -3 9.06
    5 11 3 7.44
    5 -11 3 7.42
    -5 -11 -3 6.89
    5 -11 3 7.21
    -3 11 -5 5.55
    3 11 5 5.31
    3 11 5 4.81
    -3 -11 -5 4.28
    3 -11 5 4.01
    3 -11 5 4.41
    1 11 7 -0.43
    -1 11 -7 0.09
    1 11 7 0.06
    1 -11 7 0.23
    -1 -11 -7 0.23
    1 -11 7 -0.16
    1 11 -9 1.57
    1 11 -9 3.27
    -1 11 9 2.18
    -1 11 9 2.71
    1 -11 -9 2.48
    -1 -11 9 1.58
    -3 11 11 5.63
    3 11 -11 5.53
    3 11 -11 5.61
    -3 11 11 5.28
    3 -11 -11 6.79
    -3 -11 11 5.83
    5 11 -13 7.64
    5 11 -13 8.96
    -5 11 13 8.69
    5 -11 -13 8.14
    -5 -11 13 8.46
    7 11 -15 -0.75
    -7 11 15 -0.32
    7 11 -15 0.25
    7 -11 -15 0.44
    -7 -11 15 0.15
    -9 11 17 3.6
    9 11 -17 2.46
    -9 -11 17 1.94
    9 -11 -17 3.84
    -11 11 19 0.83
    11 -11 -19 -0.38
    -11 -11 19 -0.56
    -13 11 21 0.55
    -13 -11 21 0.71
    13 -11 -21 -0.63
    -16 12 8 1.72
    16 12 -8 1.82
    16 -12 -8 1.01
    -16 -12 8 2.3
    14 12 -6 4.99
    -14 12 6 1.44
    14 -12 -6 1.08
    -14 -12 6 0.64
    12 12 -4 17.36
    -12 12 4 17.58
    12 -12 -4 17.51
    -12 -12 4 18.68
    -10 12 2 15.49
    10 12 -2 16
    -10 -12 2 16.93
    10 -12 -2 16.65
    -8 12 0 18.62
    8 12 0 17.28
    8 -12 0 19.07
    -8 -12 0 18.79
    -6 12 -2 2.77
    6 12 2 3.4
    -6 -12 -2 1.96
    6 -12 2 2.58
    4 12 4 21.84
    -4 12 -4 19.17
    4 -12 4 21.14
    4 -12 4 21.46
    -4 -12 -4 20.33
    -2 12 -6 25.43
    2 12 6 26.11
    2 12 6 25.42
    2 -12 6 24.06
    2 -12 6 25.44
    -2 -12 -6 26.76
    0 12 -8 47.58
    0 12 8 50.01
    0 12 -8 48.92
    0 12 8 48.67
    0 -12 -8 49.02
    0 -12 8 47.9
    2 12 -10 24.71
    -2 12 10 24.29
    2 12 -10 25.45
    -2 12 10 25.5
    -2 -12 10 26.61
    2 -12 -10 24.24
    4 12 -12 70.86
    -4 12 12 71.2
    4 12 -12 74.17
    4 -12 -12 73.4
    -4 -12 12 71.51
    -6 12 14 20.16
    6 12 -14 20.72
    6 12 -14 19.87
    6 -12 -14 19.56
    -6 -12 14 20.41
    -8 12 16 3.45
    8 12 -16 2.41
    -8 -12 16 2.49
    8 -12 -16 2.82
    -10 12 18 11.43
    -10 -12 18 18.04
    10 -12 -18 12.73
    -12 12 20 18.91
    -12 -12 20 22.45
    12 -12 -20 19.85
    -14 -12 22 12.59
    14 -12 -22 9.52
    15 13 -7 6.04
    -15 13 7 6.04
    -15 -13 7 3.61
    15 -13 -7 1.88
    13 13 -5 0.4
    -13 13 5 0.17
    13 -13 -5 0.37
    -13 -13 5 -1.6
    -11 13 3 1.09
    11 13 -3 1.58
    -11 -13 3 0.22
    11 -13 -3 0.39
    9 13 -1 2.2
    -9 13 1 1.02
    9 -13 -1 1.68
    -9 -13 1 1.41
    -7 13 -1 1.4
    7 13 1 1.14
    -7 -13 -1 2.1
    7 -13 1 1.47
    -5 13 -3 3.36
    5 13 3 3.03
    5 -13 3 3.2
    -5 -13 -3 3.36
    -3 13 -5 9.47
    3 13 5 7.37
    3 -13 5 5.54
    3 -13 5 7.63
    -3 -13 -5 6.97
    1 13 7 0.6
    1 13 7 -0.28
    -1 13 -7 1.03
    -1 -13 -7 0.73
    1 -13 7 0.57
    1 -13 7 1.46
    -1 13 9 0.13
    1 13 -9 0.64
    1 13 -9 0.7
    -1 13 9 0.54
    1 -13 -9 0.56
    -1 -13 9 0.38
    3 13 -11 0.52
    -3 13 11 1.12
    3 13 -11 0.7
    -3 13 11 0.57
    -3 -13 11 0.74
    3 -13 -11 0.48
    5 13 -13 -0.1
    -5 13 13 0.66
    5 13 -13 -0.09
    5 -13 -13 -0.16
    -5 -13 13 0.41
    -7 13 15 0.99
    7 13 -15 -0.98
    7 -13 -15 0.63
    -7 -13 15 0.11
    -9 13 17 -0.07
    9 -13 -17 0.07
    -9 -13 17 -0.24
    -11 13 19 -0.19
    11 -13 -19 -0.79
    -11 -13 19 0.56
    -13 13 21 1.57
    13 -13 -21 0.19
    -13 -13 21 0.18
    16 14 -8 2.32
    -14 14 6 -0.64
    14 14 -6 0.99
    -14 -14 6 -0.03
    14 -14 -6 -0.38
    12 14 -4 0.36
    -12 14 4 2.34
    -12 -14 4 1.62
    12 -14 -4 0.3
    -10 14 2 5.21
    10 14 -2 4.59
    10 -14 -2 5.61
    -10 -14 2 4.65
    8 14 0 14.49
    -8 14 0 15.41
    -8 -14 0 12.25
    8 -14 0 13.92
    -6 14 -2 8.29
    6 14 2 7.86
    6 -14 2 7.38
    -6 -14 -2 7.68
    4 14 4 21.35
    -4 14 -4 22.91
    4 -14 4 22.17
    -4 -14 -4 22.57
    -2 14 -6 16.93
    2 14 6 17.47
    -2 -14 -6 16.67
    2 -14 6 16.99
    2 -14 6 17.77
    0 14 8 44.98
    0 14 8 45.03
    0 14 -8 48.97
    0 -14 -8 46.48
    0 -14 8 46.86
    -2 14 10 40.87
    2 14 -10 39.93
    2 14 -10 35.05
    -2 14 10 38.58
    2 -14 -10 36.23
    -2 -14 10 39.03
    4 14 -12 42.62
    4 14 -12 44.3
    -4 14 12 41.75
    -4 -14 12 40
    4 -14 -12 43.44
    6 14 -14 24.47
    -6 14 14 23.63
    -6 -14 14 27.03
    6 -14 -14 25.08
    -8 14 16 17.35
    8 -14 -16 23.56
    -8 -14 16 22.45
    -10 14 18 17.9
    -10 -14 18 15.72
    10 -14 -18 14.95
    -12 14 20 18.77
    -12 -14 20 19.62
    12 -14 -20 19.87
    15 15 -7 1.04
    -13 15 5 -0.21
    13 15 -5 0.44
    -13 -15 5 2.17
    13 -15 -5 1.41
    11 15 -3 2.02
    -11 15 3 0.59
    -11 -15 3 2.8
    11 -15 -3 0.35
    -9 15 1 1.64
    9 15 -1 1.26
    -9 -15 1 1.58
    9 -15 -1 2.09
    7 15 1 -0.44
    -7 15 -1 0.35
    7 -15 1 -0.11
    -7 -15 -1 -0.1
    5 15 3 4.63
    -5 15 -3 3.14
    5 -15 3 3.57
    -5 -15 -3 2.93
    3 15 5 2.2
    -3 15 -5 1.4
    3 -15 5 1.46
    -3 -15 -5 0.72
    3 -15 5 1.07
    1 15 7 3.12
    -1 15 -7 3.4
    1 -15 7 3.18
    -1 -15 -7 2.81
    1 -15 7 3.43
    1 15 -9 4.82
    -1 15 9 4.08
    -1 15 9 4.33
    1 15 -9 4.26
    -1 -15 9 3.65
    1 -15 -9 4.19
    3 15 -11 -0.67
    3 15 -11 -0.09
    -3 15 11 -0.83
    3 -15 -11 -0.22
    -3 -15 11 1.15
    5 15 -13 0.29
    -5 15 13 0.94
    5 -15 -13 0.07
    -5 -15 13 1.9
    -7 15 15 2.07
    -7 -15 15 3.2
    7 -15 -15 2.18
    -9 15 17 1.05
    -9 -15 17 2.65
    9 -15 -17 2.62
    -11 15 19 -0.16
    -11 -15 19 1.72
    11 -15 -19 -0.73
    14 16 -6 2.51
    14 -16 -6 0.57
    -12 16 4 1.25
    12 16 -4 3.15
    -12 -16 4 3.17
    12 -16 -4 2.86
    10 16 -2 4.33
    -10 16 2 4.05
    -10 -16 2 6.39
    10 -16 -2 5.29
    8 16 0 1.53
    -8 16 0 2.95
    -8 -16 0 1.55
    8 -16 0 0.57
    6 16 2 4.06
    -6 16 -2 5.72
    -6 -16 -2 5.21
    6 -16 2 6.34
    -4 16 -4 18.59
    4 16 4 20.86
    -4 -16 -4 18.65
    4 -16 4 19.3
    -2 16 -6 21.12
    2 16 6 23.5
    2 -16 6 21.62
    -2 -16 -6 20.57
    2 -16 6 23.8
    0 16 8 23.53
    0 16 -8 24.48
    0 -16 8 21.31
    0 -16 8 22.81
    0 -16 -8 24.91
    2 16 -10 23.19
    -2 16 10 18.51
    -2 16 10 22.47
    2 16 -10 22.24
    -2 -16 10 21.8
    4 16 -12 15.39
    -4 16 12 14.65
    4 -16 -12 15.88
    -4 -16 12 19.37
    -6 16 14 17.78
    -6 -16 14 20.1
    6 -16 -14 15.92
    -8 16 16 16.32
    8 -16 -16 16.96
    -8 -16 16 17
    -10 16 18 6.09
    10 -16 -18 5.51
    -10 -16 18 5.51
    13 17 -5 2.6
    13 -17 -5 6.39
    -11 17 3 8.14
    11 17 -3 10
    -11 -17 3 10.9
    11 -17 -3 8.67
    -9 17 1 0.72
    9 17 -1 -0.5
    9 -17 -1 0.77
    -9 -17 1 0.63
    7 17 1 1.69
    -7 17 -1 1.59
    -7 -17 -1 4.05
    7 -17 1 3.6
    5 17 3 19.57
    -5 17 -3 19.61
    -5 -17 -3 18.95
    5 -17 3 19.9
    3 17 5 9.84
    -3 17 -5 10.9
    3 -17 5 8.79
    -3 -17 -5 6.74
    -1 17 -7 1.47
    1 17 7 1.31
    -1 -17 -7 0.81
    1 -17 7 0.32
    1 -17 7 2.28
    1 17 -9 7.81
    -1 17 9 6.62
    -1 -17 9 5.43
    3 17 -11 4.95
    -3 17 11 6.23
    3 -17 -11 5.6
    -3 -17 11 4.51
    -5 17 13 5.36
    5 -17 -13 7.89
    -5 -17 13 4.59
    -7 17 15 0.5
    7 -17 -15 -0.35
    -7 -17 15 0.46
    -9 17 17 -1.3
    -9 -17 17 1.43
    9 -17 -17 -0.2
    12 18 -4 2.75
    12 -18 -4 0.03
    -10 18 2 -0.22
    10 18 -2 0.28
    10 -18 -2 -0.37
    -10 -18 2 -0.4
    -8 18 0 9.83
    8 18 0 9.8
    8 -18 0 8.86
    -8 -18 0 11.18
    6 18 2 9.07
    -6 18 -2 10.25
    6 -18 2 10.75
    -6 -18 -2 10.46
    -4 18 -4 10.3
    4 18 4 5.93
    -4 -18 -4 10.38
    4 -18 4 10.17
    -2 18 -6 13.3
    2 18 6 11.93
    2 -18 6 12.22
    -2 -18 -6 10.92
    0 18 -8 21.06
    0 18 8 20.66
    0 -18 8 22.7
    0 -18 8 18.48
    2 18 -10 11.28
    -2 18 10 10.39
    -2 -18 10 10.94
    -4 18 12 9.18
    4 -18 -12 10.62
    -4 -18 12 6.78
    -6 18 14 8.23
    6 -18 -14 8.21
    -6 -18 14 9.03
    -8 18 16 15.55
    -8 -18 16 14.22
    8 -18 -16 11.85
    11 19 -3 3.26
    9 19 -1 13.87
    -9 19 1 14.79
    -9 -19 1 13.2
    9 -19 -1 13.4
    -7 19 -1 8.16
    7 19 1 6.88
    -7 -19 -1 9.67
    7 -19 1 7.93
    -5 19 -3 4.42
    5 19 3 3.6
    -5 -19 -3 3.67
    5 -19 3 4.67
    -3 19 -5 8.36
    3 19 5 7.55
    3 -19 5 8.14
    -3 -19 -5 8.41
    -1 19 -7 11.8
    1 19 7 11.69
    1 -19 7 10.04
    -1 19 9 0.82
    -1 -19 9 1.99
    3 -19 -11 1.62
    -3 -19 11 1.6
    -5 -19 13 0.79
    5 -19 -13 1.57
    -7 19 15 0.32
    -7 -19 15 1.18
    7 -19 -15 0.59
    8 20 0 3.11
    -8 20 0 0.83
    -8 -20 0 1.87
    8 -20 0 0.08
    -6 20 -2 2.33
    6 20 2 2.72
    6 -20 2 3.12
    -6 -20 -2 1.63
    -4 20 -4 5.86
    4 20 4 5
    -4 -20 -4 6.29
    4 -20 4 5.7
    2 20 6 -0.8
    -2 20 -6 0.8
    2 -20 6 -0.3
    0 20 8 10.32
    -2 -20 10 5.45
    2 -20 -10 3.82
    4 -20 -12 3.56
    -4 -20 12 3.47
    -6 -20 14 2.09
    -7 21 -1 2.46
    7 -21 1 2.59
    -7 -21 -1 2.66
    5 21 3 1.61
    -5 21 -3 1.03
    5 -21 3 1.57
    -5 -21 -3 1.52
    -3 21 -5 -0.7
    3 21 5 0.29
    3 -21 5 2.19
    1 21 7 2.53
    1 -21 -9 -1.16
    -3 -21 11 1.36
    20 0 -11 -0.04
    18 0 -9 0.1
    16 0 -7 0.91
    -16 0 7 -0.48
    14 0 -5 0.11
    -14 0 5 0.19
    -14 0 5 0.35
    -12 0 3 -0.11
    12 0 -3 0.21
    -12 0 3 -0.32
    10 0 -1 -0.07
    -10 0 1 0.15
    -10 0 1 -0.1
    -8 0 -1 0.12
    8 0 1 -0.1
    -8 0 -1 0
    6 0 3 0.43
    -6 0 -3 -0.34
    -4 0 -5 -0.12
    4 0 5 -0.21
    4 0 5 -0.36
    2 0 7 -0.04
    2 0 7 0.01
    -2 0 -7 0.42
    0 0 9 0.43
    0 0 -9 0.55
    -2 0 11 -0.44
    2 0 -11 0.09
    2 0 -11 0.07
    4 0 -13 0.17
    -4 0 13 0.35
    -4 0 13 0.41
    -6 0 15 -0.08
    6 0 -15 0.15
    -6 0 15 0.27
    -8 0 17 0.29
    8 0 -17 0.29
    -8 0 17 -0.11
    -10 0 19 0.11
    10 0 -19 -0.29
    -10 0 19 -0.59
    -12 0 21 0.16
    -12 0 21 -0.17
    12 0 -21 0.96
    -14 0 23 -0.07
    16 0 -25 -0.41
    19 1 -10 3.55
    19 -1 -10 2.81
    17 1 -8 -0.64
    17 -1 -8 -0.37
    -15 1 6 0.7
    15 1 -6 0.91
    15 -1 -6 0.45
    -15 -1 6 0.31
    -15 -1 6 -0.33
    -13 1 4 5.12
    13 1 -4 4.19
    -13 1 4 5.01
    -13 -1 4 4.58
    13 -1 -4 5.44
    -13 -1 4 5.1
    11 1 -2 25.99
    -11 1 2 25.83
    -11 1 2 25.53
    -11 -1 2 22.97
    11 -1 -2 25.13
    -11 -1 2 26.07
    9 1 0 29.48
    -9 1 0 30.29
    -9 1 0 29.37
    -9 -1 0 29.59
    9 -1 0 29.34
    -9 -1 0 29.21
    7 1 2 0.37
    -7 1 -2 0.34
    -7 1 -2 0.49
    -7 -1 -2 0.56
    7 -1 2 0.39
    -7 -1 -2 0.76
    -5 1 -4 34.12
    5 1 4 33.01
    5 1 4 31.98
    5 -1 4 32.24
    5 -1 4 33.39
    -5 -1 -4 33.8
    3 1 6 97.5
    -3 1 -6 101.92
    3 1 6 97.83
    3 -1 6 100.64
    -3 -1 -6 102.72
    3 -1 6 100.5
    1 1 8 123.72
    -1 1 -8 125.39
    1 1 8 121.92
    -1 1 -8 133
    1 -1 8 128.75
    1 -1 8 123.88
    -1 -1 -8 119.33
    -1 1 10 149.68
    1 1 -10 152.74
    -1 1 10 155.7
    -1 -1 10 155.11
    1 -1 -10 153.91
    -3 1 12 237.9
    3 1 -12 240.54
    3 1 -12 240.18
    -3 1 12 245.57
    -3 -1 12 230.04
    3 -1 -12 240.55
    -5 1 14 49.93
    5 1 -14 50.18
    -5 1 14 48.72
    5 1 -14 48.77
    5 -1 -14 49.71
    -5 -1 14 46.16
    -7 1 16 72.42
    7 1 -16 74.33
    -7 1 16 71.03
    -7 -1 16 72.22
    7 -1 -16 72.54
    -7 -1 16 75.6
    9 1 -18 35.69
    -9 1 18 33.54
    -9 1 18 37.71
    9 -1 -18 34.88
    -9 -1 18 36.7
    -9 -1 18 34.75
    11 1 -20 68.14
    -11 1 20 63.76
    -11 1 20 67.68
    -11 -1 20 71.07
    11 -1 -20 68.87
    -11 -1 20 63.65
    -13 1 22 41.57
    13 -1 -22 44.69
    -13 -1 22 41.24
    -15 1 24 24.02
    15 1 -24 24.06
    17 1 -26 11.98
    20 2 -11 6.42
    20 -2 -11 8.15
    18 2 -9 10.42
    18 -2 -9 8.64
    -16 2 7 5.84
    16 2 -7 7.04
    16 -2 -7 4.45
    -16 -2 7 2.63
    -14 2 5 12.93
    14 2 -5 11.67
    -14 -2 5 15.09
    14 -2 -5 13.74
    -14 -2 5 13.69
    -12 2 3 41.62
    12 2 -3 46.04
    -12 2 3 46.98
    -12 -2 3 43.85
    -12 -2 3 45.83
    12 -2 -3 46.55
    -10 2 1 96.76
    -10 2 1 98.78
    10 2 -1 96.35
    -10 -2 1 100.76
    10 -2 -1 96.12
    -10 -2 1 100.43
    -8 2 -1 29.31
    -8 2 -1 29.06
    8 2 1 29.65
    -8 -2 -1 29.32
    8 -2 1 28.69
    -8 -2 -1 30.94
    6 2 3 104.14
    -6 2 -3 107.31
    -6 -2 -3 102.7
    6 -2 3 103.95
    -6 -2 -3 107.32
    6 -2 3 100.51
    4 2 5 101.33
    4 2 5 100.44
    -4 2 -5 99.87
    4 -2 5 102.69
    4 -2 5 101.81
    -4 -2 -5 101.4
    2 2 7 105.14
    -2 2 -7 103.81
    2 2 7 103.14
    2 -2 7 107.93
    2 -2 7 105.82
    -2 -2 -7 103.6
    0 2 9 2.86
    0 2 9 2.77
    0 2 -9 2.45
    0 -2 -9 2.53
    0 -2 9 2.63
    -2 2 11 115.61
    2 2 -11 113.08
    -2 2 11 110.51
    -2 -2 11 112.39
    2 -2 -11 111.43
    -4 2 13 18.09
    -4 2 13 15.76
    4 2 -13 16.6
    4 2 -13 16.86
    -4 -2 13 17.02
    4 -2 -13 16.2
    -6 2 15 5.3
    6 2 -15 4.34
    6 2 -15 3.59
    -6 2 15 3.89
    6 -2 -15 3.71
    -6 -2 15 4.13
    8 2 -17 0.2
    8 2 -17 0.22
    -8 2 17 0.27
    -8 2 17 0.12
    8 -2 -17 0.37
    -8 -2 17 0.22
    -10 2 19 0.37
    -10 2 19 0.29
    10 2 -19 0.43
    10 2 -19 0.83
    -10 -2 19 0.6
    10 -2 -19 0.88
    12 2 -21 0
    -12 2 21 1.09
    12 -2 -21 0.3
    -12 -2 21 1.23
    14 2 -23 -0.06
    -14 2 23 0.68
    -14 -2 23 1.07
    -16 2 25 2.56
    16 2 -25 2.98
    19 3 -10 3.11
    19 -3 -10 2.87
    -17 3 8 -0.22
    17 3 -8 -0.02
    17 -3 -8 -1.13
    15 3 -6 0.43
    -15 3 6 0.3
    -15 -3 6 -0.24
    15 -3 -6 -0.25
    -13 3 4 0.04
    13 3 -4 -0.29
    13 -3 -4 -0.12
    -13 -3 4 0.66
    -11 3 2 1.41
    -11 3 2 2.15
    11 3 -2 1.92
    11 -3 -2 1.93
    -11 -3 2 1.83
    -11 -3 2 1.99
    9 3 0 1.25
    -9 3 0 1.14
    -9 3 0 0.91
    9 -3 0 2.09
    -9 -3 0 1.25
    -9 -3 0 1.47
    7 3 2 1.35
    -7 3 -2 0.47
    -7 -3 -2 1.13
    7 -3 2 1.66
    7 -3 2 1.45
    -7 -3 -2 1.28
    5 3 4 60.21
    -5 3 -4 60.03
    -5 -3 -4 56.17
    5 -3 4 58.84
    -5 -3 -4 58.87
    5 -3 4 56.01
    -3 3 -6 1.06
    3 3 6 0.71
    3 3 6 0.72
    3 -3 6 0.8
    3 -3 6 0.78
    -3 -3 -6 0.64
    1 3 8 37.25
    1 3 8 37.75
    -1 3 -8 37.13
    1 -3 8 37.75
    -1 -3 -8 37.02
    1 -3 8 37.57
    -1 3 10 54.66
    1 3 -10 53.93
    -1 3 10 55.53
    -1 3 10 54.85
    -1 -3 10 52.92
    -3 3 12 47.15
    3 3 -12 47.73
    -3 3 12 47.28
    3 3 -12 46.41
    -3 -3 12 51.67
    -3 -3 12 47.55
    3 -3 -12 46.95
    5 3 -14 39.74
    5 3 -14 40.06
    -5 3 14 38.04
    -5 3 14 37.98
    -5 -3 14 41.08
    5 -3 -14 40.09
    7 3 -16 61.54
    7 3 -16 61.23
    -7 3 16 61.38
    -7 3 16 63.04
    7 -3 -16 62.82
    -7 -3 16 64.63
    -9 3 18 30.08
    -9 3 18 31.01
    9 3 -18 32.99
    9 3 -18 30.33
    -9 -3 18 32.02
    9 -3 -18 30.84
    11 3 -20 25.95
    -11 3 20 23.91
    -11 -3 20 23.76
    11 -3 -20 25.34
    -13 3 22 19.84
    13 3 -22 20.98
    -13 -3 22 24.87
    13 -3 -22 20.84
    -15 3 24 10.96
    15 3 -24 8.97
    18 4 -9 28.57
    -18 4 9 26.52
    18 -4 -9 30.22
    -16 4 7 38
    16 4 -7 38.19
    16 -4 -7 37.87
    -16 -4 7 39.19
    14 4 -5 40.34
    -14 4 5 40.87
    -14 -4 5 42.05
    14 -4 -5 39.31
    12 4 -3 102.49
    -12 4 3 105.25
    12 -4 -3 105.31
    -12 -4 3 104.86
    -10 4 1 71.34
    -10 4 1 68.55
    10 4 -1 72.97
    -10 -4 1 69.48
    10 -4 -1 70.26
    -10 -4 1 70.6
    8 4 1 72.95
    -8 4 -1 74.69
    -8 4 -1 76.37
    8 -4 1 71.74
    -8 -4 -1 75.41
    -8 -4 -1 77.25
    -6 4 -3 151.54
    6 4 3 153.79
    6 4 3 149.33
    6 -4 3 146.68
    -6 -4 -3 150.07
    6 -4 3 149.78
    -6 -4 -3 149.63
    4 4 5 260.37
    -4 4 -5 258.94
    4 -4 5 250.51
    4 -4 5 254.6
    -4 -4 -5 260.28
    -4 -4 -5 255.59
    2 4 7 45.45
    2 4 7 43.8
    -2 4 -7 43.63
    2 -4 7 42.74
    2 -4 7 44.86
    -2 -4 -7 42.7
    0 4 9 31.46
    0 4 -9 31.49
    0 4 9 31.43
    0 4 9 30.96
    0 -4 9 30.71
    0 -4 9 31.54
    0 -4 9 31.45
    -2 4 11 47.06
    2 4 -11 49.4
    -2 4 11 49.74
    2 4 -11 48.62
    -2 4 11 49.1
    -2 -4 11 49.05
    -2 -4 11 47.12
    -4 4 13 26.27
    -4 4 13 24.9
    4 4 -13 27.85
    4 4 -13 26.48
    4 -4 -13 27.06
    -4 -4 13 25.5
    -6 4 15 -0.09
    -6 4 15 0.68
    6 4 -15 0.26
    6 4 -15 -0.18
    6 -4 -15 0.36
    -6 -4 15 0.61
    -8 4 17 1.04
    -8 4 17 0.55
    8 4 -17 0.87
    8 4 -17 0.91
    8 -4 -17 1.04
    -8 -4 17 0.77
    10 4 -19 10.79
    -10 4 19 14.09
    10 4 -19 10.45
    10 -4 -19 12.27
    -10 -4 19 10.35
    12 4 -21 -0.38
    -12 4 21 0.36
    -12 -4 21 0.01
    12 -4 -21 -0.7
    14 4 -23 1.22
    -14 4 23 0.71
    14 -4 -23 -0.4
    -14 -4 23 -0.18
    16 4 -25 -0.45
    -16 4 25 0.15
    19 5 -10 1.08
    -19 5 10 0.94
    19 -5 -10 -0.48
    17 5 -8 1.61
    -17 5 8 0.47
    17 -5 -8 1.56
    -17 -5 8 -0.2
    15 5 -6 1.96
    -15 5 6 -0.3
    15 -5 -6 0.29
    -15 -5 6 0.28
    -13 5 4 2.18
    13 5 -4 1.53
    -13 -5 4 0.72
    13 -5 -4 -0.14
    11 5 -2 7.38
    -11 5 2 9.09
    11 -5 -2 11.44
    -11 -5 2 9.09
    -9 5 0 11.69
    -9 5 0 11.38
    9 5 0 10.51
    9 -5 0 10.93
    -9 -5 0 11.46
    7 5 2 0.27
    -7 5 -2 0.43
    -7 -5 -2 1.37
    7 -5 2 0.49
    7 -5 2 0.82
    -5 5 -4 14.95
    5 5 4 14.01
    5 -5 4 15.26
    5 -5 4 14.81
    -5 -5 -4 15.3
    3 5 6 0.26
    -3 5 -6 -0.19
    -3 -5 -6 0.34
    -3 -5 -6 0.13
    3 -5 6 0.22
    3 -5 6 -0.07
    1 5 8 2.97
    1 5 8 2.42
    -1 5 -8 2.53
    1 5 8 2.97
    1 -5 8 2.97
    1 -5 8 3.14
    1 5 -10 4.3
    -1 5 10 2.82
    -1 5 10 4.28
    -1 5 10 3.57
    -1 -5 10 3.05
    -1 -5 10 3.6
    3 5 -12 1.06
    -3 5 12 0.65
    -3 5 12 0.9
    3 5 -12 1.18
    3 -5 -12 0.68
    -3 -5 12 0.66
    -5 5 14 0.62
    5 5 -14 0.13
    5 5 -14 0.48
    -5 5 14 0.75
    -5 -5 14 -0.22
    5 -5 -14 -0.16
    7 5 -16 1.77
    7 5 -16 2.04
    -7 5 16 2.29
    -7 5 16 2.24
    7 -5 -16 1.38
    -7 -5 16 2.36
    -9 5 18 4.92
    9 5 -18 4
    9 5 -18 4.01
    -9 5 18 3.2
    -9 -5 18 4.12
    9 -5 -18 2.91
    11 5 -20 1.55
    -11 5 20 1.56
    -11 -5 20 3.18
    11 -5 -20 1.04
    13 5 -22 1.09
    -13 5 22 2.04
    -13 -5 22 1.58
    13 -5 -22 1.16
    -15 5 24 6.53
    15 5 -24 7.21
    -15 -5 24 8.48
    18 6 -9 9.06
    -18 6 9 11.21
    -18 -6 9 9.83
    18 -6 -9 9.2
    -16 6 7 36.05
    16 6 -7 31.93
    16 -6 -7 32.96
    -16 -6 7 36.51
    14 6 -5 51.34
    -14 6 5 50.95
    14 -6 -5 51.01
    -14 -6 5 48.84
    12 6 -3 45.79
    -12 6 3 47.13
    -12 -6 3 47.4
    12 -6 -3 49.87
    -10 6 1 90.17
    10 6 -1 86.35
    -10 -6 1 87.29
    10 -6 -1 88.19
    -8 6 -1 112.46
    8 6 1 112.78
    8 -6 1 116.26
    -8 -6 -1 116.47
    -6 6 -3 81.09
    6 6 3 83.18
    6 -6 3 81.71
    -6 -6 -3 83.54
    6 -6 3 78.65
    4 6 5 155.68
    -4 6 -5 152.08
    -4 -6 -5 151.03
    -4 -6 -5 151.04
    4 -6 5 153.29
    4 -6 5 146.06
    -4 -6 -5 153.52
    -2 6 -7 61.27
    2 6 7 62.3
    2 6 7 64.63
    -2 -6 -7 64.74
    2 -6 7 64.4
    2 -6 7 64.15
    0 6 9 89.52
    0 6 9 91.4
    0 6 9 91.12
    0 6 -9 86.99
    0 -6 9 89.47
    0 -6 9 90.6
    2 6 -11 77.14
    -2 6 11 77.11
    -2 6 11 76.02
    -2 6 11 78.65
    2 6 -11 78.98
    -2 -6 11 75.69
    4 6 -13 36.03
    -4 6 13 35.26
    4 6 -13 35.14
    -4 6 13 35.41
    -4 -6 13 33.56
    4 -6 -13 36.84
    6 6 -15 5.33
    6 6 -15 5.93
    -6 6 15 5.57
    -6 6 15 4.56
    6 -6 -15 5.85
    -6 -6 15 3.86
    8 6 -17 14.47
    -8 6 17 15.1
    8 6 -17 15.99
    -8 6 17 17.19
    8 -6 -17 15.3
    -8 -6 17 15.63
    10 6 -19 3.15
    -10 6 19 3.8
    10 -6 -19 3.03
    -10 -6 19 3.57
    12 6 -21 1.07
    -12 6 21 1.94
    12 -6 -21 2.08
    -12 -6 21 0.8
    -14 6 23 1.59
    14 6 -23 0.17
    -14 -6 23 -0.28
    14 -6 -23 -0.96
    -16 6 25 -2.5
    -16 -6 25 2.12
    19 7 -10 3.4
    -19 7 10 1.85
    19 -7 -10 2.76
    -17 7 8 0.88
    17 7 -8 0.9
    -17 -7 8 0.21
    17 -7 -8 -0.02
    -15 7 6 0.18
    15 7 -6 0.72
    -15 -7 6 -1.03
    15 -7 -6 -0.25
    13 7 -4 0.16
    -13 7 4 0.65
    -13 -7 4 -0.57
    13 -7 -4 -0.91
    11 7 -2 0.38
    -11 7 2 0.26
    -11 -7 2 -0.04
    11 -7 -2 -0.33
    -9 7 0 11.54
    9 7 0 15.19
    9 -7 0 13.32
    -9 -7 0 14.14
    7 7 2 4.17
    -7 7 -2 4.13
    7 -7 2 3.95
    -7 -7 -2 4.93
    7 -7 2 4.99
    5 7 4 -0.71
    -5 7 -4 0.14
    -5 -7 -4 0.33
    5 -7 4 0.32
    5 -7 4 0.16
    3 7 6 39.73
    -3 7 -6 39.68
    3 7 6 41.18
    3 -7 6 39.01
    3 -7 6 40.83
    -3 -7 -6 40.4
    1 7 8 5.92
    1 7 8 6.24
    -1 7 -8 7.51
    1 -7 8 5.85
    1 -7 8 5.68
    -1 -7 -8 5.45
    1 7 -10 11.31
    -1 7 10 10.77
    1 7 -10 11.67
    -1 7 10 11.75
    -1 7 10 11.91
    -1 -7 10 11.77
    3 7 -12 29
    -3 7 12 25.88
    3 7 -12 28.22
    -3 7 12 28.63
    -3 7 12 28.01
    -3 -7 12 27.7
    5 7 -14 38.88
    5 7 -14 38.96
    -5 7 14 37.28
    -5 7 14 38
    5 -7 -14 40.02
    -5 -7 14 38.03
    7 7 -16 0.1
    7 7 -16 -0.2
    -7 7 16 -0.21
    -7 7 16 -0.61
    -7 -7 16 0.05
    7 -7 -16 0.06
    -9 7 18 19.33
    9 7 -18 17.44
    9 -7 -18 19.29
    -9 -7 18 20.97
    11 7 -20 5.41
    -11 7 20 6.11
    11 -7 -20 5.06
    -11 -7 20 5.6
    13 7 -22 0.87
    -13 7 22 1.93
    -13 -7 22 3.32
    13 -7 -22 1.1
    -15 7 24 0.54
    15 -7 -24 1.53
    -15 -7 24 -0.61
    18 8 -9 21.66
    -18 8 9 23.61
    18 -8 -9 22.98
    -18 -8 9 23.22
    16 8 -7 11.99
    -16 8 7 12.2
    -16 -8 7 11.07
    16 -8 -7 7.75
    -14 8 5 18.67
    14 8 -5 16.68
    -14 -8 5 18.86
    14 -8 -5 17.84
    -12 8 3 42.51
    12 8 -3 41.65
    12 -8 -3 39.18
    -12 -8 3 42.15
    10 8 -1 56.41
    -10 8 1 56.47
    -10 -8 1 57.9
    10 -8 -1 56.77
    -8 8 -1 38.17
    8 8 1 41.35
    8 -8 1 43.48
    -8 -8 -1 41.58
    8 -8 1 40.49
    -6 8 -3 76.11
    6 8 3 71.22
    -6 -8 -3 73.37
    6 -8 3 74.6
    6 -8 3 73.17
    -4 8 -5 76.22
    4 8 5 75.9
    -4 -8 -5 75.42
    -4 -8 -5 76.72
    4 -8 5 74.33
    4 -8 5 77.26
    2 8 7 130.94
    2 8 7 131.45
    -2 8 -7 137.04
    2 -8 7 131.84
    2 -8 7 131.06
    -2 -8 -7 133.31
    0 8 9 63.59
    0 8 -9 62.76
    0 8 9 62.01
    0 -8 -9 64.71
    0 -8 9 65.63
    0 -8 9 62.12
    2 8 -11 4.27
    -2 8 11 3.96
    -2 8 11 4.85
    2 8 -11 6.86
    -2 -8 11 3.16
    4 8 -13 4.52
    -4 8 13 4.75
    4 8 -13 4.14
    -4 8 13 4.73
    -4 -8 13 3.8
    4 -8 -13 5.06
    -6 8 15 35.71
    6 8 -15 36.86
    6 8 -15 36.1
    -6 8 15 35.6
    6 -8 -15 36.04
    -6 -8 15 35.89
    -8 8 17 12.38
    8 8 -17 10.78
    -8 -8 17 11.4
    8 -8 -17 10.68
    -10 8 19 1.15
    10 8 -19 1
    -10 -8 19 0.54
    10 -8 -19 1.56
    -12 8 21 1.52
    12 8 -21 -0.75
    -12 -8 21 0.2
    12 -8 -21 -0.8
    -14 8 23 0.43
    -14 -8 23 1.43
    14 -8 -23 -0.01
    17 9 -8 0.55
    -17 9 8 1.04
    -17 -9 8 -0.14
    17 -9 -8 -0.48
    -15 9 6 0.38
    15 9 -6 1.26
    -15 -9 6 2.16
    15 -9 -6 0.84
    -13 9 4 1.11
    13 9 -4 0.35
    13 -9 -4 -0.13
    -13 -9 4 -0.42
    11 9 -2 0.56
    -11 9 2 0.22
    -11 -9 2 0.1
    11 -9 -2 0.66
    -9 9 0 10.4
    9 9 0 13.94
    -9 -9 0 12.8
    9 -9 0 11.87
    7 9 2 38.54
    -7 9 -2 37.37
    7 -9 2 39.87
    -7 -9 -2 40.22
    7 -9 2 37.37
    -5 9 -4 5.03
    5 9 4 3.39
    -5 -9 -4 3.92
    5 -9 4 4.1
    5 -9 4 3.84
    3 9 6 8.95
    -3 9 -6 8.37
    3 9 6 7.15
    3 -9 6 8.24
    -3 -9 -6 8.38
    3 -9 6 6.98
    1 9 8 13.23
    -1 9 -8 12.5
    1 9 8 12.41
    -1 -9 -8 13.44
    1 -9 8 12.99
    1 -9 8 11.96
    -1 9 10 12.82
    1 9 -10 13.37
    1 9 -10 10.8
    -1 9 10 10.69
    1 -9 -10 11.23
    -1 -9 10 10.82
    -3 9 12 6.45
    3 9 -12 6.18
    3 9 -12 7.57
    -3 9 12 6.46
    3 -9 -12 6.37
    -3 -9 12 6.32
    -5 9 14 31.62
    5 9 -14 31.87
    5 9 -14 32.66
    5 -9 -14 34.83
    -5 -9 14 31.28
    -7 9 16 14.07
    7 9 -16 15.43
    7 9 -16 12.02
    7 -9 -16 13.6
    -7 -9 16 13.78
    -9 9 18 26.85
    9 9 -18 22.99
    9 -9 -18 23.99
    -9 -9 18 24.17
    -11 9 20 2.95
    11 9 -20 3.96
    -11 -9 20 4.67
    11 -9 -20 4.03
    -13 9 22 2.24
    -13 -9 22 -0.36
    13 -9 -22 -0.16
    -15 9 24 2.38
    15 -9 -24 1.33
    -15 -9 24 4.71
    -18 10 9 4.53
    18 10 -9 4.36
    -18 -10 9 5.18
    16 10 -7 1.19
    -16 10 7 0.43
    -16 -10 7 -0.12
    16 -10 -7 0.59
    14 10 -5 1.86
    -14 10 5 2.35
    14 -10 -5 1.27
    -14 -10 5 1.67
    12 10 -3 7.16
    -12 10 3 8.77
    -12 -10 3 5.72
    12 -10 -3 7.69
    -10 10 1 9.57
    10 10 -1 7.36
    10 -10 -1 8.96
    -10 -10 1 9.32
    8 10 1 31.65
    -8 10 -1 31.44
    -8 -10 -1 32.51
    8 -10 1 29.77
    -6 10 -3 63.3
    6 10 3 61.59
    6 -10 3 64.21
    6 -10 3 62.74
    -6 -10 -3 61.65
    -4 10 -5 0.34
    4 10 5 0.42
    -4 -10 -5 1.33
    4 -10 5 1.29
    4 -10 5 1.22
    2 10 7 36.68
    -2 10 -7 38.8
    2 10 7 36.95
    2 -10 7 38.11
    2 -10 7 36.95
    -2 -10 -7 37.09
    0 10 9 36.55
    0 10 9 35.49
    0 10 -9 34.13
    0 -10 -9 36.49
    0 -10 9 37.35
    0 -10 9 35.16
    -2 10 11 13.55
    2 10 -11 13.45
    2 10 -11 13.45
    -2 10 11 13.36
    -2 -10 11 12.16
    2 -10 -11 13.71
    4 10 -13 8.16
    -4 10 13 9.11
    4 10 -13 9
    4 -10 -13 8.49
    4 -10 -13 8.59
    -4 -10 13 10.12
    6 10 -15 43.39
    -6 10 15 40.31
    6 10 -15 41.04
    -6 -10 15 41.47
    6 -10 -15 42.42
    -8 10 17 -0.37
    8 10 -17 -0.21
    8 -10 -17 0.25
    -8 -10 17 0.68
    10 10 -19 -0.6
    -10 10 19 0.99
    -10 -10 19 -0.15
    10 -10 -19 0.15
    -12 10 21 1.51
    -12 -10 21 1.08
    12 -10 -21 1.74
    -14 10 23 1.4
    -14 -10 23 2.4
    14 -10 -23 -1.22
    17 11 -8 1.59
    -17 11 8 1.86
    17 -11 -8 3.01
    -17 -11 8 -0.23
    15 11 -6 0.87
    -15 11 6 0.59
    -15 -11 6 -1.14
    15 -11 -6 0.76
    13 11 -4 -0.71
    -13 11 4 -0.65
    -13 -11 4 0.52
    13 -11 -4 -0.2
    -11 11 2 0.54
    11 11 -2 0.88
    11 -11 -2 0.11
    -11 -11 2 0.36
    9 11 0 -0.67
    -9 11 0 0.05
    -9 -11 0 0.09
    9 -11 0 0.02
    -7 11 -2 -0.24
    7 11 2 0.16
    7 -11 2 0.36
    -7 -11 -2 0.36
    5 11 4 0.51
    -5 11 -4 0.69
    5 -11 4 0.62
    5 -11 4 1.26
    -5 -11 -4 0.5
    3 11 6 11.85
    -3 11 -6 13.3
    3 11 6 11.72
    3 -11 6 9.51
    3 -11 6 9.82
    -3 -11 -6 10.14
    1 11 8 1.38
    1 11 8 0.14
    -1 11 -8 1.09
    1 -11 8 0.45
    -1 -11 -8 0.55
    1 -11 8 0.68
    -1 11 10 0.22
    1 11 -10 0.24
    -1 11 10 0.25
    1 11 -10 0.1
    -1 -11 10 0.39
    1 -11 -10 0.21
    -3 11 12 1.28
    3 11 -12 1.8
    3 11 -12 2.35
    -3 11 12 0.57
    -3 -11 12 2.31
    3 -11 -12 1.94
    -5 11 14 25.77
    5 11 -14 26.78
    5 11 -14 27.02
    -5 -11 14 30.09
    5 -11 -14 24.99
    7 11 -16 6.88
    -7 11 16 6.7
    -7 -11 16 6.76
    7 -11 -16 7.35
    9 11 -18 5.25
    -9 11 18 4.65
    -9 -11 18 5.13
    9 -11 -18 5.66
    -11 11 20 21.81
    11 -11 -20 14.47
    -11 -11 20 17.84
    -13 11 22 7.44
    -13 -11 22 8.42
    13 -11 -22 10.82
    16 12 -7 0.97
    -16 12 7 0.73
    -16 -12 7 1.2
    16 -12 -7 -2.1
    14 12 -5 1.22
    -14 12 5 1.62
    14 -12 -5 0.71
    -14 -12 5 -1.25
    12 12 -3 1.84
    -12 12 3 2.51
    12 -12 -3 4.3
    -12 -12 3 4.39
    -10 12 1 -0.67
    10 12 -1 0.22
    -10 -12 1 -0.66
    10 -12 -1 -0.38
    8 12 1 9.49
    -8 12 -1 6.54
    8 -12 1 8.59
    -8 -12 -1 8.92
    6 12 3 6.91
    -6 12 -3 5.73
    6 -12 3 6.7
    -6 -12 -3 6.3
    4 12 5 6.36
    -4 12 -5 8.12
    -4 -12 -5 6.88
    4 -12 5 7.76
    4 -12 5 7.71
    -2 12 -7 3.48
    2 12 7 1.43
    2 12 7 2.53
    2 -12 7 2.72
    2 -12 7 2.49
    -2 -12 -7 1.97
    0 12 9 -0.52
    0 12 -9 -0.19
    0 12 9 0.94
    0 -12 9 1.39
    0 -12 9 0.96
    0 -12 -9 0.62
    2 12 -11 0.46
    2 12 -11 -0.64
    -2 12 11 0.43
    -2 12 11 -0.08
    -2 -12 11 0.35
    2 -12 -11 0.01
    -4 12 13 0.18
    4 12 -13 0.18
    4 12 -13 0.58
    4 -12 -13 0.74
    -4 -12 13 0.11
    -6 12 15 -0.33
    6 12 -15 0.52
    -6 -12 15 0.56
    6 -12 -15 0.61
    8 12 -17 0.21
    -8 12 17 0.32
    -8 -12 17 -0.68
    8 -12 -17 0.65
    -10 12 19 0.65
    10 -12 -19 -0.73
    -10 -12 19 0.3
    -12 12 21 1.01
    -12 -12 21 2.49
    12 -12 -21 0.01
    14 -12 -23 -0.49
    15 13 -6 3.86
    -15 13 6 2.74
    -15 -13 6 4.52
    15 -13 -6 5.05
    -13 13 4 1.02
    13 13 -4 0.94
    -13 -13 4 -0.83
    13 -13 -4 -1.42
    11 13 -2 -0.07
    -11 13 2 0.21
    11 -13 -2 0.03
    -11 -13 2 -1.02
    9 13 0 0.06
    -9 13 0 0.19
    9 -13 0 -0.09
    -9 -13 0 -0.17
    7 13 2 1.76
    -7 13 -2 1.29
    -7 -13 -2 1.15
    7 -13 2 1.35
    5 13 4 0.76
    -5 13 -4 1.01
    -5 -13 -4 0.05
    5 -13 4 0.75
    -3 13 -6 1.02
    3 13 6 0.54
    3 -13 6 0.16
    3 -13 6 0.64
    -3 -13 -6 0.22
    1 13 8 4.63
    1 13 8 3.89
    -1 13 -8 5.09
    1 -13 8 3.11
    -1 -13 -8 3.59
    1 -13 8 4.32
    -1 13 10 1.01
    1 13 -10 1.57
    1 13 -10 1.38
    -1 13 10 0.94
    1 -13 -10 1.59
    -1 -13 10 0.72
    3 13 -12 5.84
    -3 13 12 5.39
    3 13 -12 5.67
    -3 13 12 8.2
    3 -13 -12 6.91
    -3 -13 12 6.2
    -5 13 14 8.6
    5 13 -14 9.23
    -5 -13 14 7.51
    5 -13 -14 7.75
    -7 13 16 4.77
    7 13 -16 5.07
    -7 -13 16 5.76
    7 -13 -16 5.56
    -9 13 18 11.67
    9 -13 -18 12.06
    -9 -13 18 12.73
    -11 13 20 9.56
    -11 -13 20 9.18
    11 -13 -20 11.47
    13 -13 -22 14.26
    -13 -13 22 15.09
    16 14 -7 0.99
    14 14 -5 3.33
    -14 14 5 2.36
    -14 -14 5 1.53
    14 -14 -5 3.91
    12 14 -3 -0.93
    -12 14 3 -0.43
    -12 -14 3 -0.48
    12 -14 -3 0.73
    10 14 -1 0.41
    -10 14 1 0.91
    10 -14 -1 1.53
    -10 -14 1 0.08
    8 14 1 0.56
    -8 14 -1 1.21
    8 -14 1 1.27
    -8 -14 -1 0.39
    6 14 3 5.93
    -6 14 -3 3.49
    6 -14 3 5.7
    -6 -14 -3 4.75
    4 14 5 0.12
    -4 14 -5 0.69
    -4 -14 -5 -0.08
    4 -14 5 0.97
    -2 14 -7 7.13
    2 14 7 7.76
    -2 -14 -7 6.02
    2 -14 7 6.95
    2 -14 7 6.86
    0 14 -9 0.9
    0 14 9 0.58
    0 14 9 -0.04
    0 -14 -9 0.42
    0 -14 9 0.46
    0 -14 9 1.15
    -2 14 11 1.29
    2 14 -11 0.71
    2 14 -11 1.32
    -2 14 11 0.51
    2 -14 -11 1.01
    -2 -14 11 1.7
    4 14 -13 0.44
    4 14 -13 0.65
    -4 14 13 0.72
    -4 -14 13 -0.14
    4 -14 -13 0.67
    6 14 -15 0.19
    -6 14 15 -0.29
    6 -14 -15 0.7
    -6 -14 15 -0.59
    -8 14 17 0.84
    -8 -14 17 0.33
    8 -14 -17 1.08
    -10 14 19 -0.33
    10 -14 -19 -0.45
    -10 -14 19 -1.3
    -12 14 21 0.86
    -12 -14 21 -0.37
    12 -14 -21 0.14
    15 15 -6 3.36
    -13 15 4 3.09
    13 15 -4 4.66
    13 -15 -4 3.21
    -13 -15 4 3.77
    -11 15 2 -0.09
    11 15 -2 0.44
    11 -15 -2 0.89
    -11 -15 2 0.31
    9 15 0 1.05
    -9 15 0 0.3
    -9 -15 0 0.08
    9 -15 0 0.16
    -7 15 -2 0.13
    7 15 2 -0.23
    7 -15 2 -0.12
    -7 -15 -2 -1.02
    -5 15 -4 1.21
    5 15 4 0.41
    -5 -15 -4 -0.59
    5 -15 4 0.84
    3 15 6 1.76
    -3 15 -6 1.42
    3 -15 6 0.28
    3 -15 6 0.9
    -3 -15 -6 0.11
    1 15 8 -0.14
    -1 15 -8 1.13
    -1 -15 -8 0.3
    1 -15 8 -0.25
    1 -15 8 0.81
    -1 15 10 5.98
    -1 15 10 4.5
    1 15 -10 6.78
    1 15 -10 5.89
    -1 -15 10 4.28
    1 -15 -10 7
    3 15 -12 1.42
    3 15 -12 0.98
    -3 15 12 1.86
    3 -15 -12 1.25
    -3 -15 12 1.52
    -5 15 14 12.52
    5 15 -14 11.16
    -5 -15 14 11.97
    5 -15 -14 10.04
    -7 15 16 7.81
    7 -15 -16 3.18
    -7 -15 16 6.77
    -9 15 18 11.96
    9 -15 -18 14.78
    -9 -15 18 14.53
    -11 15 20 7.32
    -11 -15 20 7.78
    11 -15 -20 6.43
    14 16 -5 -0.35
    14 -16 -5 -0.04
    -12 16 3 -0.56
    12 16 -3 -0.3
    -12 -16 3 -0.75
    12 -16 -3 -0.62
    10 16 -1 1.22
    -10 16 1 2.01
    10 -16 -1 1.92
    -10 -16 1 1.9
    8 16 1 0.34
    -8 16 -1 0.38
    -8 -16 -1 -0.45
    8 -16 1 -0.03
    -6 16 -3 3.08
    6 16 3 1.68
    -6 -16 -3 2.91
    6 -16 3 2.74
    4 16 5 0.01
    -4 16 -5 -0.83
    -4 -16 -5 0.35
    4 -16 5 -0.27
    -2 16 -7 -0.03
    2 16 7 0
    2 -16 7 0.24
    2 -16 7 0.59
    -2 -16 -7 -0.44
    0 16 9 2.13
    0 16 -9 4.5
    0 -16 9 4.43
    0 -16 -9 2.61
    0 -16 9 2.98
    2 16 -11 1.97
    2 16 -11 2.34
    -2 16 11 1.98
    -2 16 11 2.18
    -2 -16 11 2.51
    4 16 -13 5.83
    -4 16 13 4.06
    4 -16 -13 4.99
    -4 -16 13 7.05
    -6 16 15 4.26
    -6 -16 15 2.68
    6 -16 -15 2.82
    -8 16 17 2.87
    -8 -16 17 3.73
    8 -16 -17 2.62
    -10 16 19 1.77
    10 -16 -19 1.01
    -10 -16 19 2.54
    13 17 -4 0.83
    13 -17 -4 -0.41
    -11 17 2 -0.29
    11 17 -2 -0.49
    -11 -17 2 0.78
    11 -17 -2 -1.53
    -9 17 0 0.85
    9 17 0 0.77
    9 -17 0 0.39
    -9 -17 0 0.7
    -7 17 -2 7.92
    7 17 2 9.61
    7 -17 2 6.21
    -7 -17 -2 8.74
    5 17 4 1.81
    -5 17 -4 3.24
    -5 -17 -4 0.43
    5 -17 4 1.52
    3 17 6 -0.09
    -3 17 -6 0.85
    3 -17 6 1.05
    -3 -17 -6 0.87
    1 17 8 4.9
    -1 17 -8 4.13
    1 -17 8 4.47
    -1 -17 -8 5.68
    1 -17 8 6.94
    -1 17 10 13.86
    1 17 -10 15.13
    -1 -17 10 14.35
    -1 -17 10 15.5
    3 17 -12 2.21
    -3 17 12 3.03
    -3 -17 12 2.79
    3 -17 -12 2.28
    -5 17 14 1.85
    5 -17 -14 1.61
    -5 -17 14 1.8
    -7 17 16 5.69
    7 -17 -16 4.95
    -7 -17 16 5.52
    -9 17 18 10.86
    9 -17 -18 10.06
    -9 -17 18 12.28
    12 18 -3 2.37
    12 -18 -3 2.4
    10 18 -1 13.27
    -10 18 1 10.52
    10 -18 -1 11.53
    -10 -18 1 10.47
    -8 18 -1 3.8
    8 18 1 4.52
    -8 -18 -1 1.58
    6 18 3 0.4
    -6 18 -3 0.25
    6 -18 3 1.23
    -6 -18 -3 0.23
    4 18 5 11.68
    -4 18 -5 12.8
    -4 -18 -5 12.34
    4 -18 5 15.23
    -2 18 -7 5.82
    2 18 7 3.32
    2 -18 7 4.51
    -2 -18 -7 4.28
    0 18 9 2.85
    0 18 -9 5.84
    0 -18 9 2.26
    0 -18 9 2.65
    -2 18 11 3.26
    -2 -18 11 5.3
    4 -18 -13 7.28
    -4 -18 13 8.68
    -6 18 15 0.45
    6 -18 -15 1.02
    -6 -18 15 1.06
    -8 18 17 4.26
    8 -18 -17 3.33
    -8 -18 17 5.36
    -9 19 0 -1.53
    9 19 0 0.88
    9 -19 0 0.08
    -9 -19 0 -0.36
    7 19 2 3.61
    -7 19 -2 2.37
    -7 -19 -2 0.75
    7 -19 2 1.84
    -5 19 -4 4.3
    5 19 4 5.03
    -5 -19 -4 4.55
    5 -19 4 4.55
    -3 19 -6 3.2
    3 19 6 3.14
    -3 -19 -6 1.43
    3 -19 6 3.4
    -1 19 -8 2.18
    1 19 8 -1.43
    1 -19 8 -0.14
    -1 19 10 3.88
    -1 -19 10 2.7
    3 -19 -12 5.4
    -3 -19 12 7.68
    -5 -19 14 8.84
    5 -19 -14 8.4
    -7 19 16 7.59
    -7 -19 16 6.26
    7 -19 -16 6.56
    8 20 1 12.52
    -8 20 -1 13.58
    -8 -20 -1 15.05
    8 -20 1 13.45
    -6 20 -3 10.43
    6 20 3 10.06
    -6 -20 -3 9.48
    6 -20 3 10.39
    -4 20 -5 17.1
    4 20 5 12.57
    -4 -20 -5 14.4
    4 -20 5 14.23
    2 20 7 21.16
    -2 20 -7 24.16
    2 -20 7 19.8
    0 20 9 3.07
    -2 -20 11 12.1
    2 -20 -11 11.02
    4 -20 -13 3.71
    -4 -20 13 4.55
    -6 -20 15 2.18
    7 -21 2 -0.74
    -7 -21 -2 -0.28
    -5 21 -4 2.22
    5 21 4 1.15
    -5 -21 -4 1.11
    5 -21 4 1.96
    -3 21 -6 -0.65
    3 21 6 0.67
    3 -21 6 -0.08
    1 21 8 0.99
    1 -21 -10 7.06
    -3 -21 12 -0.08
    20 0 -10 34.33
    18 0 -8 55
    16 0 -6 30.75
    14 0 -4 31.16
    -14 0 4 32.91
    -14 0 4 33.01
    -12 0 2 26.45
    -12 0 2 25.91
    12 0 -2 25.78
    -10 0 0 75.03
    10 0 0 77.41
    -10 0 0 74.57
    -8 0 -2 44
    -8 0 -2 44.14
    8 0 2 40.84
    6 0 4 61.59
    -6 0 -4 61.37
    6 0 4 62.25
    4 0 6 8.47
    -4 0 -6 8.97
    4 0 6 8.07
    -2 0 -8 51.72
    2 0 8 53.75
    2 0 8 51.71
    0 0 -10 0.03
    0 0 10 -0.1
    0 0 10 -0.21
    2 0 -12 15.89
    -2 0 12 16.03
    2 0 -12 15.6
    -4 0 14 24.21
    4 0 -14 24.91
    4 0 -14 21.5
    6 0 -16 3.1
    -6 0 16 2.83
    -6 0 16 3.54
    -8 0 18 0.29
    -8 0 18 0.03
    8 0 -18 0.71
    10 0 -20 11.55
    -10 0 20 11.51
    -10 0 20 11.87
    -12 0 22 9.27
    -12 0 22 7.39
    16 0 -26 1.22
    19 1 -9 1.29
    19 -1 -9 1.11
    17 1 -7 -0.4
    17 -1 -7 -0.65
    -15 1 5 -0.72
    15 1 -5 0.06
    -15 -1 5 -0.38
    15 -1 -5 0.47
    -13 1 3 2.17
    -13 1 3 2.29
    13 1 -3 2.16
    -13 -1 3 2.7
    13 -1 -3 1.76
    -13 -1 3 2.2
    -11 1 1 39.08
    11 1 -1 37.19
    -11 1 1 36.76
    -11 -1 1 37.8
    11 -1 -1 38.81
    -11 -1 1 39.83
    9 1 1 6.58
    -9 1 -1 8.13
    -9 1 -1 9.29
    9 -1 1 8.3
    -9 -1 -1 8.86
    -9 -1 -1 7.85
    7 1 3 7.62
    -7 1 -3 5.91
    -7 1 -3 6.42
    -7 -1 -3 5.88
    -7 -1 -3 6.15
    7 -1 3 6.32
    5 1 5 47.33
    5 1 5 47.69
    -5 1 -5 49
    -5 -1 -5 49.44
    5 -1 5 47.54
    5 -1 5 48.34
    3 1 7 43.74
    -3 1 -7 45.43
    3 1 7 43.85
    3 -1 7 42.2
    3 -1 7 44.84
    -3 -1 -7 44.01
    1 1 9 45.25
    -1 1 -9 44.21
    1 1 9 45.57
    1 -1 9 47.02
    -1 -1 -9 45.77
    1 -1 9 44.48
    -1 1 11 60.81
    -1 1 11 59.78
    1 1 -11 60.43
    1 -1 -11 60.06
    -1 -1 11 59.9
    -3 1 13 50.86
    -3 1 13 49.41
    3 1 -13 47.09
    3 1 -13 48.14
    3 -1 -13 47.88
    -3 -1 13 48.24
    5 1 -15 9.09
    -5 1 15 10.83
    5 1 -15 8.79
    -5 1 15 8.42
    -5 -1 15 8.27
    5 -1 -15 9.03
    -7 1 17 31.56
    7 1 -17 30.27
    -7 1 17 31.19
    7 1 -17 31.22
    -7 -1 17 31.13
    7 -1 -17 30.98
    9 1 -19 1.4
    -9 1 19 1.79
    -9 1 19 1.94
    9 -1 -19 1.5
    -9 -1 19 1.24
    -9 -1 19 2.71
    -11 1 21 6.28
    -11 1 21 5.31
    11 1 -21 4.65
    11 -1 -21 4.5
    -11 -1 21 4.46
    13 1 -23 6.47
    -13 1 23 4.55
    -13 -1 23 6.38
    15 1 -25 4.94
    -15 1 25 4.87
    20 2 -10 24.53
    20 -2 -10 18.11
    18 2 -8 20.97
    18 -2 -8 19.96
    -16 2 6 39.6
    16 2 -6 36.7
    16 -2 -6 39.92
    -16 -2 6 36.27
    14 2 -4 18.11
    -14 2 4 17.83
    -14 -2 4 15.48
    14 -2 -4 17.81
    12 2 -2 36.37
    -12 2 2 34.72
    -12 2 2 37.15
    12 -2 -2 33.56
    -12 -2 2 37.24
    -12 -2 2 32.18
    10 2 0 9.11
    -10 2 0 9.13
    -10 2 0 10.35
    10 -2 0 11
    -10 -2 0 8.23
    -10 -2 0 9.59
    8 2 2 54.03
    -8 2 -2 52.35
    -8 2 -2 53.37
    -8 -2 -2 54.12
    8 -2 2 55.26
    -8 -2 -2 52.96
    -6 2 -4 1.68
    6 2 4 1.53
    -6 -2 -4 2.2
    6 -2 4 2.29
    -6 -2 -4 2.2
    6 -2 4 2.31
    -4 2 -6 12.67
    4 2 6 12.83
    4 2 6 11.3
    4 -2 6 12.49
    -4 -2 -6 13.81
    4 -2 6 11.55
    2 2 8 19.54
    2 2 8 18.89
    -2 2 -8 18.44
    2 -2 8 18.24
    -2 -2 -8 18.67
    2 -2 8 18.88
    0 2 -10 24.07
    0 2 10 24.12
    0 2 10 23.27
    0 -2 10 24.7
    0 -2 -10 24.64
    -2 2 12 1.6
    2 2 -12 2.81
    -2 2 12 2.42
    2 -2 -12 1.74
    -2 -2 12 1.35
    -4 2 14 15.57
    4 2 -14 17.8
    4 2 -14 17.7
    -4 2 14 17.8
    -4 -2 14 17.44
    4 -2 -14 17.03
    6 2 -16 -0.09
    6 2 -16 0.35
    -6 2 16 0.66
    -6 2 16 0.55
    6 -2 -16 0.36
    -6 -2 16 0.45
    8 2 -18 0.07
    -8 2 18 0.6
    -8 2 18 0.26
    8 2 -18 0.09
    -8 -2 18 -0.9
    8 -2 -18 0.38
    -10 2 20 0.7
    10 2 -20 0.25
    10 2 -20 1.11
    -10 2 20 -0.15
    10 -2 -20 0.57
    -10 -2 20 1.31
    12 2 -22 9.14
    -12 2 22 9.67
    -12 -2 22 10.26
    12 -2 -22 12.29
    14 2 -24 1.56
    -14 2 24 0.38
    -14 -2 24 2.42
    -16 2 26 8.88
    16 2 -26 9.04
    19 3 -9 2.3
    19 -3 -9 2.33
    -17 3 7 5.19
    17 3 -7 7.45
    17 -3 -7 5.84
    -15 3 5 11.63
    15 3 -5 9.97
    15 -3 -5 10.44
    -15 -3 5 9.76
    13 3 -3 22.37
    -13 3 3 21.01
    -13 -3 3 21.56
    13 -3 -3 20.71
    11 3 -1 15.92
    -11 3 1 15.13
    -11 3 1 15.73
    -11 -3 1 15.08
    11 -3 -1 17.27
    -11 -3 1 15.54
    9 3 1 71.04
    -9 3 -1 70.77
    -9 3 -1 71.64
    9 -3 1 67.61
    -9 -3 -1 71.43
    -9 -3 -1 70.1
    -7 3 -3 77.39
    7 3 3 77.83
    7 -3 3 75.71
    7 -3 3 74.09
    -7 -3 -3 75.92
    -7 -3 -3 74.17
    5 3 5 113.82
    -5 3 -5 113.58
    -5 -3 -5 114.87
    5 -3 5 111.77
    5 -3 5 113.97
    -5 -3 -5 111.19
    3 3 7 95.9
    -3 3 -7 98.15
    3 3 7 94.85
    3 -3 7 96.88
    3 -3 7 96.59
    -3 -3 -7 98.41
    1 3 9 126.29
    -1 3 -9 130.32
    1 3 9 127.21
    1 -3 9 129.57
    1 -3 9 127.63
    -1 -3 -9 131.51
    -1 3 11 50.97
    1 3 -11 50.88
    -1 3 11 51.29
    -1 3 11 48.59
    -1 -3 11 49.62
    3 3 -13 79.19
    -3 3 13 78.1
    -3 3 13 73.59
    3 -3 -13 76.58
    -3 -3 13 76.02
    5 3 -15 79.6
    -5 3 15 77.5
    -5 3 15 75.89
    5 3 -15 77.04
    -5 -3 15 77.31
    5 -3 -15 77.81
    -7 3 17 41.57
    7 3 -17 43.86
    7 3 -17 45.93
    -7 3 17 42.27
    -7 -3 17 41.86
    7 -3 -17 42.33
    9 3 -19 56.84
    -9 3 19 53.06
    9 3 -19 50.65
    -9 3 19 54.07
    9 -3 -19 54.82
    -9 -3 19 55.21
    -11 3 21 25.53
    11 3 -21 27.26
    11 -3 -21 26.51
    -11 -3 21 24.59
    13 3 -23 19.57
    -13 3 23 22.34
    -13 -3 23 22.37
    -15 3 25 12.01
    15 3 -25 11.81
    -18 4 8 3.19
    18 4 -8 4.89
    18 -4 -8 4.29
    16 4 -6 15.86
    -16 4 6 18.42
    -16 -4 6 20.56
    16 -4 -6 17.27
    -14 4 4 2.23
    14 4 -4 1.51
    -14 -4 4 1.87
    14 -4 -4 1.09
    -12 4 2 32.77
    12 4 -2 34.77
    -12 -4 2 31.72
    12 -4 -2 31.54
    -10 4 0 5.45
    -10 4 0 4.96
    10 4 0 4.68
    -10 -4 0 3.76
    10 -4 0 6.36
    -10 -4 0 4.85
    -8 4 -2 0.45
    8 4 2 0.09
    8 -4 2 0.71
    -8 -4 -2 0.76
    -8 -4 -2 1.1
    -6 4 -4 52.63
    6 4 4 48.46
    -6 -4 -4 49.79
    -6 -4 -4 47.7
    6 -4 4 47.09
    6 -4 4 48.61
    4 4 6 80.74
    -4 4 -6 84.4
    -4 -4 -6 82.43
    -4 -4 -6 84.13
    4 -4 6 83.09
    4 -4 6 84.06
    -2 4 -8 16.78
    2 4 8 17.87
    2 4 8 16.71
    -2 -4 -8 16.99
    2 -4 8 17.59
    2 -4 8 17.64
    0 4 10 2.52
    0 4 -10 2.17
    0 4 10 2.36
    0 4 10 1.04
    0 -4 10 1.59
    0 -4 10 1.75
    0 -4 10 1.93
    -2 4 12 43.62
    2 4 -12 45.34
    -2 4 12 45.75
    -2 4 12 43.48
    -2 -4 12 44.25
    4 4 -14 7.95
    -4 4 14 9.23
    -4 4 14 7.64
    4 4 -14 7.93
    -4 -4 14 7.11
    4 -4 -14 8.64
    6 4 -16 17.31
    -6 4 16 16.99
    -6 4 16 16.88
    6 4 -16 15.72
    -6 -4 16 14.31
    6 -4 -16 16.69
    -8 4 18 11.32
    8 4 -18 13.67
    -8 4 18 11.14
    8 4 -18 12.23
    -8 -4 18 11.47
    8 -4 -18 12.58
    10 4 -20 1.09
    -10 4 20 1.91
    10 -4 -20 1.86
    -10 -4 20 1.04
    12 4 -22 2.92
    -12 4 22 1.59
    -12 -4 22 1.13
    12 -4 -22 1.49
    -14 4 24 0.23
    14 4 -24 0.87
    -14 -4 24 2.12
    -16 4 26 14.57
    16 4 -26 8.62
    19 5 -9 1.26
    -19 5 9 1.02
    19 -5 -9 0.15
    -17 5 7 8.31
    17 5 -7 6.96
    -17 -5 7 8.95
    17 -5 -7 5.75
    -15 5 5 12.81
    15 5 -5 10.96
    -15 -5 5 14.12
    15 -5 -5 14.07
    13 5 -3 15.33
    -13 5 3 18.47
    -13 -5 3 17.14
    13 -5 -3 16.94
    -11 5 1 57.4
    11 5 -1 55.28
    11 -5 -1 57.91
    -11 -5 1 56.19
    9 5 1 41.68
    -9 5 -1 44.58
    -9 5 -1 41.91
    -9 -5 -1 44.04
    9 -5 1 44.79
    7 5 3 53.94
    -7 5 -3 54.82
    -7 -5 -3 53.21
    7 -5 3 54.13
    7 -5 3 53.52
    5 5 5 131.79
    -5 -5 -5 140.6
    5 -5 5 136.77
    -5 -5 -5 136.27
    5 -5 5 135.15
    -5 -5 -5 135.33
    -3 5 -7 374.3
    3 5 7 371.88
    -3 -5 -7 374.26
    -3 -5 -7 369.49
    3 -5 7 382.58
    3 -5 7 373.42
    1 5 9 85.29
    -1 5 -9 81.74
    1 5 9 84.35
    1 5 9 84.76
    1 -5 9 83.45
    1 -5 9 81.77
    -1 5 11 129.74
    -1 5 11 129.27
    -1 5 11 124.41
    1 5 -11 128.33
    -1 -5 11 130.15
    -1 -5 11 122.84
    -1 -5 11 126.18
    -3 5 13 163.87
    3 5 -13 158.24
    -3 5 13 161.9
    3 5 -13 163.45
    -3 -5 13 158.72
    3 -5 -13 166
    -5 5 15 86.43
    5 5 -15 92.27
    5 5 -15 92.65
    -5 5 15 87.59
    -5 -5 15 93.37
    5 -5 -15 92.23
    7 5 -17 64.03
    7 5 -17 70.19
    -7 5 17 67.02
    -7 5 17 66.07
    7 -5 -17 70.15
    -7 -5 17 67.69
    -9 5 19 69.34
    9 5 -19 65.86
    9 -5 -19 65.38
    -9 -5 19 66.61
    11 5 -21 33.68
    -11 5 21 29.18
    -11 -5 21 34.73
    11 -5 -21 33.84
    -13 5 23 13.57
    13 5 -23 14.32
    -13 -5 23 18.34
    13 -5 -23 16.21
    15 5 -25 13.1
    -15 5 25 13.94
    -15 -5 25 18.32
    18 6 -8 -0.63
    -18 6 8 -0.48
    -18 -6 8 -0.12
    18 -6 -8 -0.14
    -16 6 6 2
    16 6 -6 0.01
    16 -6 -6 0.14
    -16 -6 6 2.04
    -14 6 4 7.47
    14 6 -4 6.77
    -14 -6 4 8.9
    14 -6 -4 8.93
    -12 6 2 0.51
    12 6 -2 -0.73
    -12 -6 2 0.01
    12 -6 -2 -0.32
    -10 6 0 5.35
    10 6 0 5.69
    10 -6 0 5.59
    -10 -6 0 5.59
    8 6 2 20.39
    -8 6 -2 23.49
    -8 -6 -2 20.18
    8 -6 2 22.11
    8 -6 2 20.92
    -6 6 -4 0
    6 6 4 0.66
    6 -6 4 1.44
    6 -6 4 1.66
    -6 -6 -4 1.14
    4 6 6 3.96
    -4 6 -6 3.43
    4 -6 6 4.83
    4 -6 6 4.47
    -4 -6 -6 5.02
    -4 -6 -6 4.58
    2 6 8 9.03
    -2 6 -8 10.15
    2 6 8 10.43
    -2 -6 -8 10.17
    2 -6 8 10.23
    2 -6 8 9.68
    0 6 10 14.32
    0 6 -10 14.91
    0 6 10 14.15
    0 6 10 14.48
    0 -6 10 14.23
    0 -6 10 12.72
    -2 6 12 0.39
    2 6 -12 -0.17
    -2 6 12 -0.22
    -2 6 12 -0.16
    2 6 -12 0
    -2 -6 12 -0.26
    4 6 -14 20.19
    -4 6 14 20.34
    4 6 -14 20.46
    -4 6 14 18.71
    -4 -6 14 18.69
    4 -6 -14 21.36
    -6 6 16 0.16
    6 6 -16 -0.12
    6 6 -16 0.66
    -6 6 16 -0.18
    6 -6 -16 -0.17
    -6 -6 16 0.32
    8 6 -18 -0.33
    -8 6 18 0.02
    -8 6 18 0.27
    -8 -6 18 0.95
    8 -6 -18 0.34
    -10 6 20 1.49
    10 6 -20 1.37
    10 -6 -20 0.87
    -10 -6 20 0.9
    -12 6 22 0.32
    12 6 -22 0.55
    12 -6 -22 -0.39
    -12 -6 22 0.82
    -14 6 24 3.99
    14 6 -24 3.22
    -14 -6 24 4.45
    14 -6 -24 2.22
    -16 -6 26 -0.48
    -19 7 9 -1.53
    19 7 -9 0.27
    19 -7 -9 0.04
    -19 -7 9 0.54
    17 7 -7 6.9
    -17 7 7 7.03
    17 -7 -7 6.86
    -17 -7 7 7.38
    15 7 -5 15.45
    -15 7 5 16.76
    -15 -7 5 15.28
    15 -7 -5 14.74
    13 7 -3 2.13
    -13 7 3 1.34
    13 -7 -3 -0.26
    -13 -7 3 2.31
    11 7 -1 15.55
    -11 7 1 16.96
    -11 -7 1 15.71
    11 -7 -1 16.35
    -9 7 -1 62.63
    9 7 1 60.87
    9 -7 1 68.42
    -9 -7 -1 67.01
    -7 7 -3 28.42
    7 7 3 26.65
    7 -7 3 27.25
    7 -7 3 27.19
    -7 -7 -3 29.54
    5 7 5 43.96
    -5 7 -5 43.93
    5 -7 5 43.04
    -5 -7 -5 44.86
    5 -7 5 42.71
    3 7 7 134.5
    -3 7 -7 129.67
    3 -7 7 130.62
    -3 -7 -7 129.31
    3 -7 7 132.15
    1 7 9 100.82
    -1 7 -9 101.36
    1 7 9 102.14
    1 -7 9 103.12
    -1 -7 -9 98.2
    1 -7 9 100.43
    1 7 -11 132.14
    -1 7 11 130.27
    -1 7 11 130.94
    -1 7 11 129.29
    -1 -7 11 129.81
    -3 7 13 100.63
    3 7 -13 99.88
    -3 7 13 102.62
    3 7 -13 100.11
    3 -7 -13 101.16
    -3 -7 13 99.55
    5 7 -15 52.5
    5 7 -15 51.37
    -5 7 15 52.58
    -5 7 15 51.07
    -5 -7 15 50.24
    5 -7 -15 50.47
    -7 7 17 44.17
    7 7 -17 44.77
    -7 7 17 41.86
    7 -7 -17 46.53
    -7 -7 17 45.25
    -9 7 19 43.54
    9 7 -19 43.29
    -9 -7 19 43.72
    9 -7 -19 46.16
    -11 7 21 19.32
    11 7 -21 17.01
    11 -7 -21 17.4
    -11 -7 21 17.91
    -13 7 23 4.21
    13 7 -23 3.51
    13 -7 -23 4.55
    -13 -7 23 4.23
    -15 7 25 1.36
    -15 -7 25 4.33
    18 8 -8 6.2
    -18 8 8 4.6
    18 -8 -8 2.95
    -18 -8 8 3.77
    -16 8 6 2.67
    16 8 -6 4.82
    16 -8 -6 3.21
    -16 -8 6 2.95
    -14 8 4 4.24
    14 8 -4 3.43
    14 -8 -4 2.4
    -14 -8 4 3.91
    12 8 -2 21.4
    -12 8 2 20.59
    12 -8 -2 19.01
    -12 -8 2 21.92
    10 8 0 8.97
    -10 8 0 9.63
    -10 -8 0 10.11
    10 -8 0 9.07
    8 8 2 10.07
    -8 8 -2 9.48
    8 -8 2 8.83
    -8 -8 -2 9.48
    8 -8 2 8.71
    -6 8 -4 4.12
    6 8 4 3.61
    6 -8 4 4.63
    6 -8 4 3.72
    -6 -8 -4 5.27
    4 8 6 0.35
    -4 8 -6 0.54
    4 -8 6 0.88
    -4 -8 -6 1.13
    4 -8 6 0.82
    -4 -8 -6 0.91
    2 8 8 0.41
    2 8 8 0.46
    -2 8 -8 -1.24
    2 -8 8 0.54
    2 -8 8 0.64
    -2 -8 -8 0.53
    0 8 -10 2.43
    0 8 10 5.08
    0 8 10 4.47
    0 -8 -10 4.18
    0 -8 10 3.91
    0 -8 10 4.62
    2 8 -12 3.58
    2 8 -12 3.69
    -2 8 12 4.39
    -2 8 12 4.25
    -2 8 12 4.08
    -2 -8 12 2.91
    4 8 -14 -0.12
    -4 8 14 -0.26
    4 8 -14 0.34
    -4 8 14 -0.13
    4 -8 -14 0.13
    -4 -8 14 -0.51
    6 8 -16 0.01
    -6 8 16 0.71
    6 8 -16 0.71
    -6 8 16 -0.39
    6 -8 -16 0.51
    -6 -8 16 -0.21
    -8 8 18 0.5
    8 8 -18 0.49
    8 -8 -18 0.3
    -8 -8 18 0.18
    10 8 -20 0.73
    -10 8 20 0.35
    10 -8 -20 -0.38
    -10 -8 20 -0.02
    -12 8 22 3.19
    12 8 -22 2.51
    12 -8 -22 2.57
    -12 -8 22 1.7
    -14 8 24 1.87
    -14 -8 24 4.63
    14 -8 -24 1.68
    -17 9 7 0.84
    17 9 -7 1.31
    -17 -9 7 0.27
    17 -9 -7 -0.08
    15 9 -5 0.46
    -15 9 5 -0.3
    15 -9 -5 -0.12
    -15 -9 5 -0.94
    -13 9 3 2.66
    13 9 -3 2.83
    13 -9 -3 1.17
    -13 -9 3 2.11
    11 9 -1 9.03
    -11 9 1 10.35
    11 -9 -1 8.54
    -11 -9 1 8.77
    9 9 1 6.11
    -9 9 -1 5.81
    -9 -9 -1 6.93
    9 -9 1 4.97
    7 9 3 19.6
    -7 9 -3 21.41
    -7 -9 -3 20.92
    7 -9 3 20.5
    7 -9 3 20.43
    -5 9 -5 29.68
    5 -9 5 29.05
    5 -9 5 28.56
    -5 -9 -5 32.11
    3 9 7 50.56
    3 9 7 50.01
    -3 9 -7 48.76
    3 -9 7 53.05
    3 -9 7 49.02
    -3 -9 -7 49.07
    -1 9 -9 74.38
    1 9 9 70.7
    1 9 9 71.29
    1 -9 9 72.52
    -1 -9 -9 72.93
    1 -9 9 71.88
    -1 9 11 51.76
    1 9 -11 51.76
    -1 9 11 54.32
    1 9 -11 54.5
    -1 -9 11 51.4
    1 -9 -11 52.83
    3 9 -13 86.34
    -3 9 13 84.64
    3 9 -13 81.58
    -3 9 13 84.88
    3 -9 -13 84.35
    -3 -9 13 84.69
    -5 9 15 29.56
    5 9 -15 31.35
    -5 9 15 31.61
    5 9 -15 30.15
    5 -9 -15 31.03
    -5 -9 15 29.95
    -7 9 17 23.93
    7 9 -17 23.78
    7 -9 -17 24.73
    -7 -9 17 26.49
    9 9 -19 8.41
    -9 9 19 8.58
    -9 -9 19 7.56
    9 -9 -19 7.89
    11 9 -21 1.24
    -11 9 21 4.65
    11 -9 -21 4.67
    -11 -9 21 3.22
    -13 9 23 0.95
    13 -9 -23 0.44
    -13 -9 23 1.03
    -15 -9 25 5.47
    18 10 -8 5.89
    -18 10 8 8.24
    -18 -10 8 6.6
    -16 10 6 0.9
    16 10 -6 0.42
    16 -10 -6 -0.68
    -16 -10 6 -1.25
    -14 10 4 14.07
    14 10 -4 14.84
    -14 -10 4 15.59
    14 -10 -4 16.19
    -12 10 2 13.03
    12 10 -2 11.06
    12 -10 -2 11.18
    -12 -10 2 11.57
    -10 10 0 16.31
    10 10 0 14.84
    10 -10 0 15.27
    -10 -10 0 14.83
    -8 10 -2 1.7
    8 10 2 1.73
    -8 -10 -2 2.41
    8 -10 2 1.83
    6 10 4 8.88
    -6 10 -4 10.89
    -6 -10 -4 8.64
    6 -10 4 10.94
    6 -10 4 11.32
    4 10 6 13.93
    -4 10 -6 15.33
    4 -10 6 15.4
    4 -10 6 14.16
    -4 -10 -6 14.72
    -2 10 -8 1.04
    2 10 8 1.26
    2 10 8 1.81
    2 -10 8 1.37
    -2 -10 -8 1.77
    2 -10 8 1.61
    0 10 -10 -0.5
    0 10 10 -0.19
    0 10 10 0.05
    0 -10 10 0.77
    0 -10 -10 0.06
    0 -10 10 -0.2
    -2 10 12 5.86
    2 10 -12 5.17
    -2 10 12 4.49
    2 10 -12 6.41
    -2 -10 12 5.03
    2 -10 -12 5.89
    4 10 -14 0.52
    4 10 -14 -0.25
    -4 10 14 0.76
    -4 -10 14 0.92
    4 -10 -14 1.04
    4 -10 -14 1.31
    -6 10 16 8.93
    6 10 -16 7.95
    6 -10 -16 7.49
    -6 -10 16 9.01
    8 10 -18 0.47
    -8 10 18 -0.1
    -8 -10 18 1.54
    8 -10 -18 -0.26
    10 10 -20 5.9
    -10 10 20 5.45
    10 -10 -20 6.08
    -10 -10 20 7.2
    -12 10 22 1.75
    -12 -10 22 0.01
    12 -10 -22 0.1
    -14 10 24 1.28
    -14 -10 24 2.36
    14 -10 -24 0.19
    -17 11 7 -0.43
    17 11 -7 0.03
    -17 -11 7 -0.37
    17 -11 -7 -0.08
    15 11 -5 -0.25
    -15 11 5 0.55
    15 -11 -5 0.69
    -15 -11 5 -0.32
    13 11 -3 3.31
    -13 11 3 2.54
    13 -11 -3 3.35
    -13 -11 3 2.56
    -11 11 1 0.38
    11 11 -1 0.38
    11 -11 -1 -0.8
    -11 -11 1 1.23
    9 11 1 1.51
    -9 11 -1 1.41
    -9 -11 -1 3.09
    9 -11 1 1.87
    7 11 3 0.51
    -7 11 -3 1.62
    7 -11 3 1.16
    -7 -11 -3 1.73
    -5 11 -5 5.39
    5 11 5 6.11
    5 -11 5 6.3
    5 -11 5 7.25
    -5 -11 -5 5.47
    3 11 7 1.75
    -3 11 -7 0.41
    3 11 7 1.48
    3 -11 7 2.54
    3 -11 7 1.24
    -3 -11 -7 1.68
    -1 11 -9 3.02
    1 11 9 3.62
    1 11 9 2.4
    -1 -11 -9 3.74
    1 -11 9 2.08
    1 -11 9 2.46
    -1 11 11 38.39
    1 11 -11 34.47
    -1 11 11 35.3
    1 11 -11 34.42
    -1 -11 11 34.8
    1 -11 -11 35.53
    -3 11 13 13.18
    3 11 -13 14.29
    3 11 -13 15.01
    -3 11 13 14.88
    -3 -11 13 12.87
    3 -11 -13 14.33
    -5 11 15 2.48
    5 11 -15 2.56
    5 -11 -15 4.3
    -5 -11 15 3.44
    7 11 -17 0.36
    -7 11 17 0.71
    7 -11 -17 0.28
    -7 -11 17 0.37
    9 11 -19 -1.24
    -9 11 19 -0.4
    9 -11 -19 -0.13
    -9 -11 19 -0.35
    -11 11 21 -0.57
    -11 -11 21 -1.35
    11 -11 -21 0.11
    -13 11 23 5.11
    13 -11 -23 1.03
    -13 -11 23 0.8
    -16 12 6 -0.4
    16 12 -6 0.15
    16 -12 -6 1.68
    -16 -12 6 1.86
    -14 12 4 3.89
    14 12 -4 4.79
    -14 -12 4 3.8
    14 -12 -4 2.56
    12 12 -2 5.14
    -12 12 2 3.95
    -12 -12 2 4.71
    12 -12 -2 3.9
    10 12 0 6.51
    -10 12 0 7.65
    -10 -12 0 6.23
    10 -12 0 6.25
    8 12 2 4.53
    -8 12 -2 7
    -8 -12 -2 5.55
    8 -12 2 5.27
    -6 12 -4 19.81
    6 12 4 20.03
    6 -12 4 20.08
    -6 -12 -4 18.96
    -4 12 -6 0.45
    4 12 6 -0.23
    -4 -12 -6 -0.42
    4 -12 6 0.05
    4 -12 6 0.22
    2 12 8 0.03
    2 12 8 -0.39
    -2 12 -8 0.04
    2 -12 8 0.14
    2 -12 8 0.13
    -2 -12 -8 -0.56
    0 12 -10 1.89
    0 12 10 3.01
    0 12 10 4.88
    0 -12 10 2.84
    0 -12 -10 3.21
    0 -12 10 3.28
    -2 12 12 0.48
    2 12 -12 2.3
    -2 12 12 0.41
    2 12 -12 0.11
    2 -12 -12 0.4
    -2 -12 12 0.44
    4 12 -14 -0.33
    -4 12 14 1.05
    -4 -12 14 -0.02
    4 -12 -14 1.1
    -6 12 16 -0.86
    6 12 -16 0.19
    6 -12 -16 -0.02
    -6 -12 16 -0.28
    -8 12 18 1.47
    8 12 -18 0.66
    -8 -12 18 1.54
    8 -12 -18 0.34
    -10 12 20 9.7
    -10 -12 20 8.57
    10 -12 -20 13.24
    -12 12 22 2.33
    -12 -12 22 6.61
    12 -12 -22 2.99
    -15 13 5 -0.16
    15 13 -5 1.68
    15 -13 -5 -0.22
    -15 -13 5 -0.38
    13 13 -3 -1.12
    -13 13 3 0.95
    13 -13 -3 -0.4
    -13 -13 3 -0.81
    11 13 -1 0.89
    -11 13 1 -0.03
    -11 -13 1 0.14
    11 -13 -1 -0.74
    9 13 1 -0.2
    -9 13 -1 0.17
    9 -13 1 0.25
    -9 -13 -1 -0.05
    7 13 3 0.7
    -7 13 -3 0.64
    -7 -13 -3 0.26
    7 -13 3 0.68
    -5 13 -5 -0.18
    5 13 5 0.25
    5 -13 5 -0.21
    -5 -13 -5 -0.37
    3 13 7 7.95
    -3 13 -7 7.39
    3 -13 7 7.79
    3 -13 7 9.15
    -3 -13 -7 8.44
    1 13 9 0.05
    1 13 9 0.23
    -1 13 -9 -0.17
    1 -13 9 0.73
    -1 -13 -9 -0.41
    1 -13 9 -0.01
    -1 13 11 0.48
    1 13 -11 0.56
    -1 13 11 0.19
    -1 -13 11 0.39
    1 -13 -11 -0.04
    -3 13 13 0.33
    3 13 -13 -0.08
    3 13 -13 0.29
    -3 13 13 0.56
    3 -13 -13 0.51
    -3 -13 13 -0.05
    -5 13 15 0.6
    5 13 -15 -1.19
    5 -13 -15 0.76
    -5 -13 15 -0.13
    -7 13 17 1.71
    7 13 -17 1.21
    7 -13 -17 1
    -7 -13 17 0.74
    -9 13 19 1.57
    -9 -13 19 0.55
    9 -13 -19 -0.37
    -11 13 21 -0.24
    11 -13 -21 -0.53
    -11 -13 21 2.5
    13 -13 -23 -0.37
    14 14 -4 12.63
    -14 14 4 13.95
    14 -14 -4 13.34
    -14 -14 4 15.25
    12 14 -2 5.04
    -12 14 2 5.64
    12 -14 -2 4.06
    -12 -14 2 3.01
    10 14 0 1.55
    -10 14 0 0.53
    -10 -14 0 0.27
    10 -14 0 1.43
    -8 14 -2 4
    8 14 2 2.16
    8 -14 2 2.39
    -8 -14 -2 4.57
    -6 14 -4 10.97
    6 14 4 7.87
    -6 -14 -4 8.38
    6 -14 4 9.04
    -4 14 -6 1.06
    4 14 6 0.27
    -4 -14 -6 0.69
    4 -14 6 0.78
    4 -14 6 0.27
    2 14 8 0.8
    -2 14 -8 -0.27
    2 -14 8 0.72
    2 -14 8 1.55
    -2 -14 -8 0.3
    0 14 -10 0.5
    0 14 10 0.44
    0 14 10 1.11
    0 -14 10 0.65
    0 -14 10 1.34
    0 -14 -10 0.95
    -2 14 12 -0.26
    2 14 -12 0.3
    2 14 -12 0.16
    -2 14 12 0.54
    2 -14 -12 -0.38
    -2 -14 12 0.25
    4 14 -14 2.06
    -4 14 14 0.54
    4 -14 -14 1.15
    -4 -14 14 0.54
    6 14 -16 2
    -6 14 16 3.03
    -6 -14 16 3.54
    6 -14 -16 1.24
    -8 14 18 -0.02
    8 -14 -18 1.9
    -8 -14 18 1.79
    -10 14 20 3.6
    10 -14 -20 1.77
    -10 -14 20 3.93
    -12 14 22 -0.31
    12 -14 -22 3.19
    15 15 -5 1.56
    -13 15 3 -1.11
    13 15 -3 1.85
    -13 -15 3 1.31
    13 -15 -3 -1.1
    -11 15 1 -0.08
    11 15 -1 0.46
    -11 -15 1 -0.09
    11 -15 -1 -0.53
    9 15 1 0.41
    -9 15 -1 0.34
    -9 -15 -1 0.7
    9 -15 1 1.01
    7 15 3 -0.53
    -7 15 -3 -0.26
    7 -15 3 -0.86
    -7 -15 -3 0.08
    5 15 5 0.68
    -5 15 -5 0.57
    5 -15 5 0.63
    -5 -15 -5 0.56
    3 15 7 4.45
    -3 15 -7 5.33
    3 -15 7 2.7
    -3 -15 -7 2.9
    3 -15 7 2.52
    1 15 9 2.62
    -1 15 -9 3.49
    1 -15 9 2.62
    -1 -15 -9 2.41
    1 -15 9 3.46
    1 15 -11 0.41
    -1 15 11 0.18
    -1 15 11 -0.62
    1 -15 -11 -0.08
    -1 -15 11 -0.37
    -1 -15 11 0.78
    -3 15 13 -0.17
    3 15 -13 0.53
    3 -15 -13 0.39
    -3 -15 13 1.48
    5 15 -15 1.41
    -5 15 15 -0.21
    5 -15 -15 1.15
    -5 -15 15 1.66
    -7 15 17 2.29
    7 -15 -17 2.06
    -7 -15 17 2.34
    -9 15 19 0.09
    -9 -15 19 0.68
    9 -15 -19 -0.19
    -11 15 21 -0.06
    11 -15 -21 -0.44
    -11 -15 21 -1.08
    14 16 -4 3.31
    14 -16 -4 3.32
    -12 16 2 3.45
    12 16 -2 4.66
    12 -16 -2 3.52
    -12 -16 2 2.99
    -10 16 0 10.22
    10 16 0 7.79
    -10 -16 0 8.63
    10 -16 0 9.48
    -8 16 -2 3.72
    8 16 2 3.24
    8 -16 2 2.2
    -8 -16 -2 1.21
    6 16 4 -0.03
    -6 16 -4 1.32
    -6 -16 -4 1.14
    6 -16 4 1.42
    -4 16 -6 0.94
    4 16 6 0.67
    -4 -16 -6 0.66
    4 -16 6 -0.05
    2 16 8 0.8
    -2 16 -8 1.01
    2 -16 8 2.17
    -2 -16 -8 1.06
    2 -16 8 1.47
    0 16 10 -0.92
    0 16 -10 0.36
    0 -16 10 -0.22
    0 -16 10 0.27
    0 -16 -10 0.23
    -2 16 12 -0.98
    2 16 -12 -0.36
    -2 16 12 0.78
    -2 -16 12 0.13
    4 16 -14 -0.73
    -4 16 14 1.06
    4 -16 -14 0.65
    -4 -16 14 1.53
    -6 16 16 -0.53
    -6 -16 16 0.94
    6 -16 -16 -0.64
    -8 16 18 1.6
    -8 -16 18 -0.5
    8 -16 -18 0.06
    -10 16 20 -0.64
    10 -16 -20 0.04
    -10 -16 20 0.8
    13 17 -3 0.93
    13 -17 -3 -2.87
    11 17 -1 1.03
    -11 17 1 1.43
    -11 -17 1 0.81
    11 -17 -1 0.06
    9 17 1 0.76
    -9 17 -1 0.17
    -9 -17 -1 0.09
    9 -17 1 0.3
    7 17 3 4.4
    -7 17 -3 4.42
    -7 -17 -3 3.57
    7 -17 3 4.04
    -5 17 -5 1.41
    5 17 5 0.75
    -5 -17 -5 0.87
    5 -17 5 1.57
    -3 17 -7 -0.84
    3 17 7 -0.21
    3 -17 7 -0.59
    -3 -17 -7 -0.07
    -1 17 -9 1.68
    1 17 9 3.16
    -1 -17 -9 2.35
    1 -17 9 2.12
    1 -17 9 0.98
    1 17 -11 5.28
    -1 17 11 5.03
    -1 -17 11 7.29
    3 17 -13 3.31
    -3 -17 13 3.23
    3 -17 -13 3.58
    -5 17 15 0.01
    -5 -17 15 0.97
    5 -17 -15 -0.62
    -7 17 17 1.04
    7 -17 -17 -0.04
    -7 -17 17 -0.05
    -9 17 19 6.08
    -9 -17 19 2.81
    9 -17 -19 3.96
    12 -18 -2 0.79
    -10 18 0 3.83
    10 18 0 5.33
    10 -18 0 5.56
    -10 -18 0 3.85
    8 18 2 -1.42
    -8 18 -2 0.61
    8 -18 2 0.4
    -8 -18 -2 -1.93
    6 18 4 0.49
    -6 18 -4 1.69
    -6 -18 -4 0.52
    6 -18 4 0.42
    4 18 6 1.63
    -4 18 -6 1.3
    4 -18 6 -0.93
    -4 -18 -6 -0.29
    -2 18 -8 0.78
    2 18 8 0.62
    -2 -18 -8 -0.2
    2 -18 8 0.82
    0 18 -10 1.23
    0 18 10 -1.02
    0 -18 10 0.91
    2 18 -12 2.11
    2 -18 -12 0.29
    -2 -18 12 -0.29
    4 -18 -14 1.18
    -4 -18 14 1.78
    -6 18 16 -0.88
    -6 -18 16 1.66
    6 -18 -16 0.17
    -8 18 18 0.13
    -8 -18 18 0.51
    8 -18 -18 0.55
    9 19 1 7
    -9 19 -1 6.99
    -9 -19 -1 5.3
    9 -19 1 8.73
    -7 19 -3 3.36
    7 19 3 1.38
    -7 -19 -3 1.58
    7 -19 3 1.96
    -5 19 -5 6.94
    5 19 5 8.82
    5 -19 5 9.58
    -5 -19 -5 5.47
    -3 19 -7 17.56
    3 19 7 21.26
    3 -19 7 16.89
    -3 -19 -7 18.1
    1 19 9 5.37
    -1 19 -9 9
    -1 19 11 3.1
    -1 -19 11 1.59
    3 -19 -13 2.55
    -3 -19 13 3.92
    5 -19 -15 4.07
    -5 -19 15 5.79
    -7 19 17 7.5
    -7 -19 17 10.04
    -8 20 -2 2.16
    8 20 2 0.56
    -8 -20 -2 5.42
    8 -20 2 3.98
    -6 20 -4 1.97
    6 20 4 -0.65
    6 -20 4 -0.04
    -6 -20 -4 0.61
    4 20 6 0.39
    -4 20 -6 0.89
    -4 -20 -6 -0.23
    4 -20 6 0.84
    2 20 8 0.2
    -2 20 -8 3.9
    0 20 10 1.43
    -2 -20 12 0.39
    2 -20 -12 -0.46
    4 -20 -14 -0.04
    -4 -20 14 2.76
    -5 21 -5 16.31
    5 -21 5 18.98
    -5 -21 -5 18.88
    -3 21 -7 12.93
    3 21 7 13.93
    1 21 9 11.4
    -3 -21 13 8.85
    20 0 -9 0.16
    18 0 -7 -0.73
    16 0 -5 0.53
    14 0 -3 -0.35
    -14 0 3 0.3
    -14 0 3 0.07
    12 0 -1 -0.02
    -12 0 1 -0.09
    -12 0 1 0.01
    -10 0 -1 -0.06
    -10 0 -1 -0.11
    10 0 1 -0.12
    -8 0 -3 0.13
    -8 0 -3 0.04
    8 0 3 -0.03
    6 0 5 0.09
    6 0 5 0.21
    -6 0 -5 -0.21
    4 0 7 -0.17
    4 0 7 0.11
    -4 0 -7 -0.29
    2 0 9 0.14
    -2 0 -9 0.15
    2 0 9 0.18
    0 0 11 -0.14
    0 0 -11 -0.08
    0 0 11 0.3
    2 0 -13 0.38
    -2 0 13 -0.22
    2 0 -13 -0.08
    4 0 -15 -0.02
    -4 0 15 0.1
    4 0 -15 -0.18
    -6 0 17 0.01
    -6 0 17 -0.69
    6 0 -17 -0.08
    -8 0 19 -0.63
    -8 0 19 -0.16
    8 0 -19 -0.08
    -10 0 21 -0.31
    10 0 -21 0.42
    -10 0 21 -0.1
    -12 0 23 -0.1
    -12 0 23 -0.52
    14 0 -25 -1.61
    16 0 -27 -0.43
    19 1 -8 33.92
    19 -1 -8 28.77
    17 1 -6 27.47
    17 -1 -6 30.48
    15 1 -4 53.37
    -15 1 4 56.53
    -15 -1 4 51.99
    15 -1 -4 54.95
    -13 1 2 79.01
    13 1 -2 82.46
    -13 1 2 81.21
    13 -1 -2 75.63
    -13 -1 2 79.78
    -13 -1 2 79.63
    -11 1 0 89.24
    -11 1 0 90.68
    11 1 0 89.34
    -11 -1 0 89.85
    11 -1 0 91.43
    -11 -1 0 89.28
    9 1 2 115.73
    -9 1 -2 121.79
    -9 1 -2 125.02
    9 -1 2 120.67
    -9 -1 -2 117.05
    -9 -1 -2 119.12
    -7 1 -4 187.42
    7 1 4 179.07
    7 -1 4 182.23
    -7 -1 -4 181.31
    7 -1 4 177.6
    -7 -1 -4 179.95
    5 1 6 21.27
    5 1 6 21.65
    -5 1 -6 23.07
    5 -1 6 22.09
    -5 -1 -6 21.74
    5 -1 6 22.29
    3 1 8 114.96
    -3 1 -8 115.75
    3 1 8 114.36
    3 -1 8 116.66
    -3 -1 -8 116.48
    3 -1 8 116.82
    1 1 10 136.97
    -1 1 -10 134.38
    1 1 10 138.4
    -1 -1 -10 143.2
    1 -1 10 136.38
    1 -1 10 140.16
    -1 1 12 134.36
    -1 1 12 136.64
    1 1 -12 138.66
    -1 -1 12 136
    1 -1 -12 133.89
    -3 1 14 160.24
    3 1 -14 157.65
    3 1 -14 157.96
    3 -1 -14 159.79
    -3 -1 14 160.21
    3 -1 -14 158.7
    5 1 -16 111.01
    -5 1 16 113.39
    5 1 -16 112.9
    -5 1 16 113.74
    5 -1 -16 114.06
    -5 -1 16 108.67
    7 1 -18 27.12
    -7 1 18 25.38
    7 1 -18 25.26
    -7 1 18 25.3
    -7 -1 18 24.82
    7 -1 -18 25.77
    -9 1 20 24.38
    9 1 -20 26.45
    -9 1 20 25.59
    9 1 -20 25.93
    -9 -1 20 25.92
    9 -1 -20 23.58
    11 1 -22 5.3
    -11 1 22 7.77
    -11 1 22 6.44
    -11 -1 22 6.46
    13 1 -24 0.86
    -13 1 24 3.32
    -13 -1 24 4.1
    15 1 -26 9.81
    15 -1 -26 6.51
    20 2 -9 7.25
    18 2 -7 5.43
    18 -2 -7 6.81
    -16 2 5 -0.03
    16 2 -5 0.76
    -16 -2 5 1.59
    16 -2 -5 -0.24
    -14 2 3 8.25
    14 2 -3 10.2
    14 -2 -3 11.44
    -14 -2 3 8.05
    12 2 -1 1.18
    -12 2 1 1.06
    -12 2 1 0.81
    12 -2 -1 0.91
    -12 -2 1 1.61
    -12 -2 1 1.02
    10 2 1 2.03
    -10 2 -1 1.85
    -10 2 -1 1.5
    -10 -2 -1 1.49
    10 -2 1 2.74
    -10 -2 -1 1.53
    -8 2 -3 2.9
    -8 2 -3 2.53
    8 2 3 2.29
    -8 -2 -3 3.38
    8 -2 3 3.15
    -8 -2 -3 3.41
    -6 2 -5 2.82
    6 2 5 2.47
    -6 -2 -5 2.19
    -6 -2 -5 2.37
    6 -2 5 2.32
    6 -2 5 2.16
    4 2 7 23.41
    4 2 7 24.18
    -4 2 -7 23.75
    4 -2 7 22.92
    4 -2 7 23.21
    -4 -2 -7 23.16
    2 2 9 0.07
    -2 2 -9 -0.03
    2 2 9 0.23
    -2 -2 -9 0.63
    2 -2 9 0.02
    2 -2 9 -0.03
    0 2 11 7.23
    0 2 -11 7.96
    0 2 11 7.03
    0 -2 -11 8.2
    0 -2 11 8.28
    2 2 -13 81.44
    -2 2 13 78.15
    -2 2 13 83
    2 -2 -13 84.3
    -2 -2 13 80.87
    4 2 -15 0.24
    -4 2 15 0.36
    4 2 -15 0.19
    -4 2 15 0.13
    -4 -2 15 0.01
    4 -2 -15 0.22
    -6 2 17 20.16
    6 2 -17 21.31
    -6 2 17 20.99
    6 2 -17 19.89
    6 -2 -17 21.69
    -6 -2 17 21.73
    8 2 -19 13.51
    -8 2 19 14.07
    -8 2 19 12.93
    8 2 -19 14.32
    -8 -2 19 14.72
    8 -2 -19 14.09
    -10 2 21 28.88
    -10 2 21 29.24
    10 2 -21 27.62
    10 -2 -21 29.02
    -10 -2 21 30.32
    12 2 -23 8.74
    -12 2 23 9.68
    -12 -2 23 11.32
    -14 2 25 5.87
    14 2 -25 6.19
    -16 2 27 7.07
    16 2 -27 6.44
    19 3 -8 8.29
    19 -3 -8 7.9
    17 3 -6 16.55
    -17 3 6 17.71
    17 -3 -6 11.68
    -15 3 4 47.77
    15 3 -4 43
    15 -3 -4 42.93
    -15 -3 4 42.43
    -13 3 2 49.05
    13 3 -2 51.38
    13 -3 -2 50.31
    -13 -3 2 49.84
    -11 3 0 63.21
    -11 3 0 63.77
    11 3 0 62.62
    -11 -3 0 65.48
    -11 -3 0 65.21
    11 -3 0 65.3
    -9 3 -2 38.52
    9 3 2 35.73
    -9 3 -2 38.36
    9 -3 2 39.1
    -9 -3 -2 34.75
    -9 -3 -2 39.76
    7 3 4 59.52
    -7 3 -4 61.28
    -7 -3 -4 60.43
    -7 -3 -4 61.12
    7 -3 4 58.44
    7 -3 4 60.9
    5 3 6 83.43
    -5 3 -6 86.29
    5 3 6 81.06
    5 -3 6 85.99
    5 -3 6 84.01
    -5 -3 -6 84.27
    3 3 8 130.35
    3 3 8 132.02
    -3 3 -8 130.79
    -3 -3 -8 131.55
    3 -3 8 135.34
    3 -3 8 131.29
    1 3 10 13.52
    -1 3 -10 14.96
    1 3 10 12.77
    -1 -3 -10 13.76
    1 -3 10 13.67
    1 -3 10 12.99
    1 3 -12 120.88
    -1 3 12 122.73
    -1 3 12 121.16
    -1 3 12 121.95
    -1 -3 12 122.16
    -3 3 14 42.74
    3 3 -14 40.75
    -3 3 14 41.21
    -3 -3 14 38.5
    3 -3 -14 41.77
    5 3 -16 7.92
    5 3 -16 9.41
    -5 3 16 7.18
    -5 3 16 8.66
    5 -3 -16 7.79
    -5 -3 16 9.53
    7 3 -18 8.37
    -7 3 18 7.1
    7 3 -18 7.82
    -7 3 18 5.99
    -7 -3 18 6.14
    7 -3 -18 7.01
    -9 3 20 15.64
    -9 3 20 17.49
    9 3 -20 16.1
    -9 -3 20 18.87
    9 -3 -20 15.06
    11 3 -22 1.52
    -11 3 22 1.53
    11 -3 -22 1.81
    -11 -3 22 2.77
    -13 3 24 0.34
    13 3 -24 0.54
    -13 -3 24 0.78
    -15 3 26 1.33
    15 3 -26 -0.4
    18 4 -7 0.95
    -18 4 7 1.75
    18 -4 -7 1.61
    16 4 -5 5.52
    -16 4 5 8.1
    -16 -4 5 6.38
    16 -4 -5 6.39
    14 4 -3 9.4
    -14 4 3 10.32
    14 -4 -3 8.38
    -14 -4 3 9.6
    12 4 -1 2.49
    -12 4 1 3.67
    12 -4 -1 2.81
    -12 -4 1 2.38
    -10 4 -1 0.45
    -10 4 -1 0.07
    10 4 1 -0.7
    10 -4 1 0.71
    -10 -4 -1 0.17
    -10 -4 -1 0.02
    -8 4 -3 -0.08
    8 4 3 0.05
    -8 -4 -3 0.69
    -8 -4 -3 0.65
    8 -4 3 0.59
    8 -4 3 0.04
    -6 4 -5 4.63
    6 4 5 5.05
    6 -4 5 6.31
    -6 -4 -5 6.17
    -6 -4 -5 5.62
    -4 4 -7 4.04
    4 4 7 4.35
    4 4 7 3.24
    4 -4 7 4.37
    4 -4 7 3.93
    -4 -4 -7 4.43
    -2 4 -9 1.73
    2 4 9 2.12
    2 4 9 1.84
    -2 -4 -9 1.61
    2 -4 9 1.19
    2 -4 9 1.17
    0 4 11 3.72
    0 4 11 5.14
    0 4 -11 3.74
    0 4 11 4.4
    0 -4 11 4.22
    -2 4 13 10.73
    -2 4 13 11.57
    -2 4 13 10.9
    2 4 -13 12.05
    -2 -4 13 10.14
    4 4 -15 39.96
    4 4 -15 39.47
    -4 4 15 39.35
    -4 4 15 42.22
    4 -4 -15 41.04
    -4 -4 15 39.86
    6 4 -17 19
    6 4 -17 18.12
    -6 4 17 20.05
    -6 4 17 20.51
    6 -4 -17 19.9
    -6 -4 17 19.71
    -8 4 19 59.09
    -8 4 19 56.32
    8 4 -19 56.07
    8 -4 -19 61.33
    -8 -4 19 57.95
    -10 4 21 25.25
    10 4 -21 28.95
    10 -4 -21 30.72
    -10 -4 21 27.71
    -12 4 23 7.8
    12 4 -23 8.55
    12 -4 -23 8.48
    -12 -4 23 10.91
    -14 4 25 12.87
    14 4 -25 17
    -14 -4 25 15.77
    16 4 -27 15.98
    19 5 -8 2.63
    -19 5 8 2.17
    19 -5 -8 2.91
    -17 5 6 1.67
    17 5 -6 1.01
    -17 -5 6 -1.64
    17 -5 -6 0.34
    -15 5 4 4.19
    15 5 -4 4
    15 -5 -4 5.04
    -15 -5 4 4.7
    -13 5 2 10.05
    13 5 -2 8.82
    -13 -5 2 9.74
    13 -5 -2 9.74
    -11 5 0 20.18
    11 5 0 21.25
    11 -5 0 21.37
    -11 -5 0 19.05
    9 5 2 2.87
    -9 5 -2 2.56
    -9 5 -2 3.12
    9 -5 2 2.66
    -9 -5 -2 3.29
    7 5 4 11.12
    -7 5 -4 11.39
    7 -5 4 11.88
    -7 -5 -4 10.58
    7 -5 4 11.78
    5 5 6 0.68
    -5 5 -6 1.06
    -5 -5 -6 1.68
    5 -5 6 0.76
    5 -5 6 1.04
    -5 -5 -6 1.57
    3 5 8 2.28
    3 5 8 2.74
    -3 5 -8 2.93
    -3 -5 -8 2.69
    3 -5 8 2.5
    3 -5 8 3.06
    1 5 10 6.02
    1 5 10 5.17
    1 5 10 5.66
    -1 5 -10 4.39
    1 -5 10 5.26
    1 -5 10 5.13
    -1 5 12 -0.16
    1 5 -12 0.57
    -1 5 12 0.3
    -1 5 12 0.48
    -1 -5 12 -0.2
    -3 5 14 3.31
    3 5 -14 3.33
    -3 5 14 3.01
    3 -5 -14 3.19
    -3 -5 14 2.3
    -5 5 16 1.01
    5 5 -16 1.44
    5 5 -16 1.21
    -5 5 16 1.27
    -5 -5 16 0.77
    5 -5 -16 0.8
    7 5 -18 0.96
    -7 5 18 1.48
    -7 5 18 1.84
    7 -5 -18 1.22
    -7 -5 18 1.68
    -9 5 20 2.1
    9 5 -20 0.36
    -9 -5 20 1.35
    9 -5 -20 0.69
    11 5 -22 0.5
    -11 5 22 0.87
    11 -5 -22 -0.2
    -11 -5 22 0.36
    -13 5 24 1.49
    13 5 -24 1.9
    -13 -5 24 0.17
    -15 5 26 -0.93
    15 5 -26 0.01
    -15 -5 26 1.13
    -18 6 7 2.58
    18 6 -7 1.06
    18 -6 -7 0.45
    -18 -6 7 0.84
    16 6 -5 1.59
    -16 6 5 0.34
    16 -6 -5 0.29
    -16 -6 5 -0.94
    14 6 -3 5.13
    -14 6 3 9.4
    14 -6 -3 6.3
    -14 -6 3 7.2
    -12 6 1 0.53
    12 6 -1 -0.03
    12 -6 -1 0.01
    -12 -6 1 -0.27
    10 6 1 -0.11
    -10 6 -1 0.94
    -10 -6 -1 1.36
    10 -6 1 0.53
    -8 6 -3 -0.12
    8 6 3 -0.1
    8 -6 3 0.63
    8 -6 3 0.24
    -8 -6 -3 -0.15
    6 6 5 4.8
    -6 6 -5 4.24
    6 -6 5 3.73
    6 -6 5 3.87
    -6 -6 -5 4.49
    -4 6 -7 28.62
    4 6 7 29.23
    4 -6 7 31.64
    -4 -6 -7 30.87
    -4 -6 -7 32.23
    4 -6 7 32.62
    2 6 9 27.46
    2 6 9 27.83
    -2 6 -9 26.73
    2 -6 9 25.96
    2 -6 9 26.54
    0 6 11 16.14
    0 6 11 15.64
    0 6 -11 18.13
    0 -6 11 15.76
    0 -6 11 16.53
    -2 6 13 15.2
    -2 6 13 13.47
    2 6 -13 11.75
    -2 6 13 14.79
    -2 -6 13 12.98
    -2 -6 13 11.67
    4 6 -15 83.1
    -4 6 15 85.2
    4 6 -15 85.45
    -4 6 15 84.59
    4 -6 -15 85.3
    -4 -6 15 82.86
    6 6 -17 40.13
    -6 6 17 33.74
    -6 6 17 35.8
    -6 -6 17 36.3
    6 -6 -17 35.19
    8 6 -19 31.01
    -8 6 19 26.47
    -8 6 19 30.2
    8 -6 -19 31.12
    -8 -6 19 32.12
    10 6 -21 32.24
    -10 6 21 31.2
    -10 -6 21 33.18
    10 -6 -21 34.28
    12 6 -23 22.61
    -12 6 23 21.24
    12 -6 -23 21.94
    -12 -6 23 24.1
    14 6 -25 9
    -14 -6 25 7.33
    19 7 -8 1.64
    -19 7 8 0.7
    19 -7 -8 0.52
    -19 -7 8 -0.5
    17 7 -6 -0.26
    -17 7 6 0.44
    -17 -7 6 -0.97
    17 -7 -6 -0.81
    -15 7 4 0.15
    15 7 -4 0.18
    -15 -7 4 -0.43
    15 -7 -4 -0.55
    -13 7 2 6.28
    13 7 -2 6.6
    -13 -7 2 6.98
    13 -7 -2 5.55
    -11 7 0 7.59
    11 7 0 7.65
    -11 -7 0 5.51
    11 -7 0 8.72
    -9 7 -2 8.48
    9 7 2 7.03
    -9 -7 -2 7.48
    9 -7 2 8.43
    -7 7 -4 15.64
    7 7 4 16.91
    -7 -7 -4 19.15
    7 -7 4 19.77
    7 -7 4 18.59
    -5 7 -6 22.99
    5 7 6 22.86
    -5 -7 -6 22.57
    5 -7 6 21.97
    5 -7 6 21.78
    3 7 8 -0.42
    -3 7 -8 0.78
    3 -7 8 0.21
    -3 -7 -8 0.4
    3 -7 8 0.19
    -3 -7 -8 0.04
    -1 7 -10 23.79
    1 7 10 20.26
    1 7 10 22.34
    1 7 10 20.62
    1 -7 10 20.42
    1 -7 10 21.06
    -1 7 12 37.87
    -1 7 12 36.59
    1 7 -12 37.44
    -1 7 12 37.59
    -1 -7 12 38.28
    -1 -7 12 37.96
    -3 7 14 26.48
    -3 7 14 27.1
    3 7 -14 25.16
    3 7 -14 27.53
    3 -7 -14 27.09
    -3 -7 14 25.11
    -5 7 16 1.11
    -5 7 16 1.41
    5 7 -16 1.16
    5 -7 -16 0.92
    -5 -7 16 1.29
    -7 7 18 12.74
    -7 7 18 11.95
    7 7 -18 12.84
    -7 -7 18 13.95
    7 -7 -18 11.81
    -9 7 20 5.96
    9 7 -20 5.72
    -9 -7 20 5.44
    9 -7 -20 5.15
    11 7 -22 1.07
    -11 7 22 2.23
    11 -7 -22 0.97
    -11 -7 22 1.26
    13 7 -24 -0.49
    -13 7 24 -0.37
    13 -7 -24 -0.61
    -13 -7 24 -1.15
    -15 7 26 0.28
    -15 -7 26 2.68
    18 8 -7 0.8
    -18 8 7 2.2
    18 -8 -7 0.99
    -18 -8 7 0.27
    -16 8 5 2.66
    16 8 -5 2.13
    -16 -8 5 2.33
    16 -8 -5 1.82
    -14 8 3 -0.54
    14 8 -3 -0.78
    14 -8 -3 0.99
    -14 -8 3 -1.5
    -12 8 1 3
    12 8 -1 3.07
    -12 -8 1 3.57
    12 -8 -1 2.6
    10 8 1 3.25
    -10 8 -1 3.7
    10 -8 1 5.73
    -10 -8 -1 4
    8 8 3 0.51
    -8 8 -3 1.32
    8 -8 3 1.55
    8 -8 3 1.31
    -8 -8 -3 1.88
    -6 8 -5 22.31
    6 8 5 25.47
    6 -8 5 25
    6 -8 5 24.67
    -6 -8 -5 24.43
    4 8 7 2.51
    -4 8 -7 2.69
    4 -8 7 3.86
    -4 -8 -7 3.42
    -4 -8 -7 3.88
    4 -8 7 3.37
    2 8 9 21.87
    2 8 9 20.99
    -2 8 -9 23.7
    -2 -8 -9 22.7
    2 -8 9 22.38
    2 -8 9 22.47
    0 8 -11 17.1
    0 8 11 18.42
    0 8 11 17.96
    0 -8 11 18.29
    0 -8 -11 17.52
    0 -8 11 17.46
    2 8 -13 44
    -2 8 13 46.62
    -2 8 13 47.36
    2 8 -13 43.98
    -2 8 13 43.14
    -2 -8 13 46.98
    4 8 -15 54.69
    -4 8 15 55.19
    4 8 -15 54.02
    -4 8 15 54.17
    4 -8 -15 54.1
    -4 -8 15 51.9
    6 8 -17 39.94
    -6 8 17 39.55
    -6 8 17 38.68
    -6 -8 17 40.73
    6 -8 -17 40
    -8 8 19 16.59
    8 8 -19 17.37
    8 -8 -19 16.11
    -8 -8 19 19.39
    10 8 -21 32.31
    -10 8 21 29.45
    10 -8 -21 34.78
    -10 -8 21 28.45
    12 8 -23 21.95
    -12 8 23 21.05
    12 -8 -23 22.63
    -12 -8 23 22.8
    -14 8 25 8.99
    -14 -8 25 6.8
    -17 9 6 6.91
    17 9 -6 7.37
    -17 -9 6 5.83
    17 -9 -6 7.67
    -15 9 4 1.63
    15 9 -4 0.4
    -15 -9 4 -0.79
    15 -9 -4 1.01
    -13 9 2 8.14
    13 9 -2 10.41
    13 -9 -2 10.11
    -13 -9 2 9.38
    -11 9 0 18.56
    11 9 0 16.4
    -11 -9 0 17.2
    11 -9 0 17.3
    9 9 2 9.26
    -9 9 -2 8.4
    -9 -9 -2 6.48
    9 -9 2 9.73
    -7 9 -4 2.49
    7 9 4 2.64
    -7 -9 -4 2.94
    7 -9 4 3.17
    7 -9 4 3.12
    5 9 6 87.07
    -5 9 -6 84.83
    5 -9 6 84.4
    5 -9 6 84.71
    -5 -9 -6 84.66
    3 9 8 15.09
    -3 9 -8 14.95
    3 9 8 13.27
    -3 -9 -8 13.32
    3 -9 8 14.38
    3 -9 8 13.94
    -1 9 -10 21.81
    1 9 10 20.71
    1 9 10 21.16
    1 -9 10 20.04
    1 -9 10 20.15
    -1 -9 -10 19.71
    -1 9 12 37.35
    -1 9 12 37.11
    1 9 -12 39.44
    -1 -9 12 37.54
    -1 -9 12 38.28
    1 -9 -12 38.32
    3 9 -14 15.49
    -3 9 14 15.86
    -3 9 14 16.56
    -3 9 14 17.05
    3 9 -14 18.4
    -3 -9 14 17.21
    -5 9 16 -0.1
    -5 9 16 0.74
    5 9 -16 0.59
    5 -9 -16 -0.32
    -5 -9 16 0.23
    -7 9 18 20.09
    7 9 -18 21.9
    7 -9 -18 22.69
    -7 -9 18 20.56
    9 9 -20 24.37
    -9 9 20 22.2
    -9 -9 20 24.74
    9 -9 -20 23.86
    -11 9 22 1.86
    11 9 -22 2.86
    -11 -9 22 3.12
    11 -9 -22 3.74
    -13 9 24 1.56
    -13 -9 24 2.66
    13 -9 -24 1.89
    18 10 -7 2.36
    -18 10 7 2.37
    -18 -10 7 1.75
    16 10 -5 1.73
    -16 10 5 -0.28
    -16 -10 5 -2.06
    16 -10 -5 0.89
    14 10 -3 3.83
    -14 10 3 4.11
    -14 -10 3 1.73
    14 -10 -3 0.92
    12 10 -1 2.2
    -12 -10 1 1.74
    12 -10 -1 1.08
    10 10 1 0.4
    -10 10 -1 0.04
    10 -10 1 0.79
    -10 -10 -1 0.22
    -8 10 -3 6.18
    8 10 3 6.22
    8 -10 3 7.06
    -8 -10 -3 6.07
    6 10 5 20.83
    -6 10 -5 20.63
    6 -10 5 18.53
    -6 -10 -5 20.19
    6 -10 5 19.64
    -4 10 -7 0.38
    4 10 7 0.17
    -4 -10 -7 0.2
    4 -10 7 0.56
    4 -10 7 0.07
    2 10 9 39.47
    2 10 9 38.77
    -2 10 -9 39.23
    2 -10 9 40.06
    2 -10 9 40.08
    -2 -10 -9 40.09
    0 10 11 49.01
    0 10 11 50.04
    0 10 -11 51.28
    0 -10 11 51.47
    0 -10 -11 51.47
    0 -10 11 50.67
    2 10 -13 40.4
    -2 10 13 39.83
    -2 10 13 40.5
    2 10 -13 39.99
    -2 -10 13 39.66
    2 -10 -13 41.93
    -4 10 15 9.82
    4 10 -15 10.96
    4 -10 -15 11.25
    4 -10 -15 11.34
    -4 -10 15 10.86
    -6 10 17 32.37
    6 10 -17 29.26
    6 -10 -17 31.03
    -6 -10 17 33
    -8 10 19 2.1
    8 10 -19 0.63
    8 -10 -19 1.25
    -8 -10 19 2
    10 10 -21 13.31
    -10 10 21 14.96
    10 -10 -21 14.72
    -10 -10 21 14.13
    -12 10 23 17.08
    -12 -10 23 19.66
    12 -10 -23 16.1
    14 -10 -25 5.33
    -14 -10 25 2.28
    17 11 -6 4.59
    -17 11 6 4.17
    17 -11 -6 4.37
    -17 -11 6 3.27
    -15 11 4 5.61
    15 11 -4 5.7
    -15 -11 4 5.04
    15 -11 -4 3.84
    13 11 -2 11.15
    -13 11 2 14.18
    13 -11 -2 13.96
    -13 -11 2 12.71
    11 11 0 22.27
    -11 11 0 22.18
    11 -11 0 24.39
    -11 -11 0 22.34
    9 11 2 22.1
    -9 11 -2 23.58
    9 -11 2 22.62
    -9 -11 -2 24.25
    7 11 4 20.81
    -7 11 -4 17.17
    -7 -11 -4 18.18
    7 -11 4 19.69
    5 11 6 54.28
    -5 11 -6 56.51
    5 -11 6 55.89
    -5 -11 -6 54.8
    5 -11 6 54.48
    -3 11 -8 12.11
    3 11 8 13.32
    -3 -11 -8 12.73
    3 -11 8 14.09
    3 -11 8 14.21
    -1 11 -10 17.35
    1 11 10 13.64
    1 11 10 15.49
    1 -11 10 15.07
    -1 -11 -10 16.02
    1 -11 10 14.97
    -1 11 12 1.37
    -1 11 12 2.26
    1 11 -12 1.34
    1 -11 -12 2.22
    -1 -11 12 1.39
    -1 -11 12 1.43
    3 11 -14 2.45
    3 11 -14 1.41
    -3 11 14 0.81
    -3 11 14 1.16
    3 -11 -14 1.92
    -3 -11 14 1.51
    5 11 -16 1.25
    -5 11 16 1.69
    5 -11 -16 0.54
    -5 -11 16 0.83
    7 11 -18 7.95
    -7 11 18 7.94
    -7 -11 18 9.71
    7 -11 -18 10.31
    -9 11 20 0.74
    9 11 -20 -0.89
    -9 -11 20 0.24
    9 -11 -20 0.95
    -11 11 22 0.42
    11 -11 -22 -0.27
    -11 -11 22 1.6
    -13 11 24 1.26
    -13 -11 24 2.56
    13 -11 -24 2.25
    16 12 -5 0.79
    -16 12 5 2.47
    -16 -12 5 0.4
    16 -12 -5 -1.61
    -14 12 3 1.36
    14 12 -3 1.18
    -14 -12 3 2.27
    14 -12 -3 0.45
    -12 12 1 5.71
    12 12 -1 5.94
    12 -12 -1 5.96
    -12 -12 1 6.46
    -10 12 -1 -0.48
    10 12 1 -0.57
    -10 -12 -1 0.76
    10 -12 1 -0.44
    8 12 3 0.31
    -8 12 -3 -0.16
    -8 -12 -3 -0.85
    8 -12 3 -0.3
    6 12 5 1.38
    -6 12 -5 2.84
    6 -12 5 2.43
    -6 -12 -5 2.11
    4 12 7 -0.36
    -4 12 -7 0.59
    -4 -12 -7 0.26
    4 -12 7 0.02
    4 -12 7 0.06
    2 12 9 1.77
    -2 12 -9 1.32
    2 -12 9 2.52
    2 -12 9 2
    -2 -12 -9 2.08
    0 12 11 12.88
    0 12 11 11.59
    0 12 -11 13.34
    0 -12 11 11.69
    0 -12 -11 11.99
    0 -12 11 13.14
    2 12 -13 1.88
    2 12 -13 1.46
    -2 12 13 2.22
    -2 12 13 1.39
    -2 -12 13 1.19
    2 -12 -13 1.7
    4 12 -15 -0.38
    -4 12 15 -0.29
    4 -12 -15 1.12
    -4 -12 15 1.05
    6 12 -17 5.98
    -6 12 17 7.72
    6 -12 -17 5.3
    -6 -12 17 6.99
    -8 12 19 3.17
    8 12 -19 4
    -8 -12 19 5.05
    8 -12 -19 4.59
    -10 12 21 -0.74
    10 -12 -21 0.79
    -10 -12 21 -0.72
    -12 12 23 6.17
    -12 -12 23 1.63
    12 -12 -23 4.15
    -15 13 4 3.79
    15 13 -4 2.2
    -15 -13 4 2.14
    15 -13 -4 2.96
    -13 13 2 11.89
    13 13 -2 12.38
    13 -13 -2 9.54
    -13 -13 2 13.38
    11 13 0 12.93
    -11 13 0 14.95
    -11 -13 0 9.87
    11 -13 0 13.12
    -9 13 -2 18.99
    9 13 2 20.9
    9 -13 2 19.52
    -9 -13 -2 20.39
    7 13 4 31.49
    -7 13 -4 31.93
    7 -13 4 29.68
    -7 -13 -4 29.74
    -5 13 -6 31.55
    5 13 6 30.49
    5 -13 6 28.46
    -5 -13 -6 30.67
    3 13 8 20.2
    -3 13 -8 21.66
    3 -13 8 22.04
    -3 -13 -8 21.86
    3 -13 8 21.47
    1 13 10 4.38
    -1 13 -10 3.04
    1 -13 10 3.48
    1 -13 10 3.3
    -1 -13 -10 4.71
    1 13 -12 1.27
    -1 13 12 0.53
    -1 13 12 0.63
    -1 -13 12 0.22
    1 -13 -12 0.35
    -1 -13 12 1.09
    -3 13 14 4.3
    3 13 -14 3.67
    -3 13 14 3.13
    -3 -13 14 3.48
    -5 13 16 14.04
    5 13 -16 10.93
    -5 -13 16 12.79
    5 -13 -16 11.91
    -7 13 18 -0.11
    7 13 -18 -0.88
    7 -13 -18 0.45
    -7 -13 18 1.69
    -9 13 20 0.45
    9 -13 -20 0.25
    -9 -13 20 1.59
    -11 13 22 1.93
    -11 -13 22 2.53
    11 -13 -22 0.63
    14 14 -3 0.43
    -14 14 3 1.27
    -14 -14 3 -0.08
    14 -14 -3 -0.5
    12 14 -1 0.1
    -12 14 1 0.62
    12 -14 -1 1.24
    -12 -14 1 0.13
    10 14 1 0.32
    -10 14 -1 0.45
    -10 -14 -1 0.94
    10 -14 1 1.37
    -8 14 -3 2.33
    8 14 3 4.16
    -8 -14 -3 3.68
    8 -14 3 3.69
    6 14 5 -0.23
    -6 14 -5 1.03
    -6 -14 -5 -0.25
    6 -14 5 1.61
    4 14 7 0.1
    -4 14 -7 0.99
    4 -14 7 0.02
    4 -14 7 1.17
    -4 -14 -7 -0.39
    -2 14 -9 0.72
    2 14 9 0.92
    2 -14 9 0.67
    -2 -14 -9 0.51
    2 -14 9 0.67
    0 14 11 2.6
    0 14 -11 1.75
    0 14 11 2.08
    0 -14 -11 1.59
    0 -14 11 2.11
    0 -14 11 2.29
    -2 14 13 0.47
    -2 14 13 -0.73
    2 14 -13 0.48
    -2 -14 13 -0.28
    2 -14 -13 0.25
    4 14 -15 -0.53
    -4 14 15 -0.13
    4 -14 -15 -0.02
    -4 -14 15 -0.11
    6 14 -17 0.04
    -6 14 17 2.19
    -6 -14 17 0.38
    6 -14 -17 1.14
    -8 14 19 4.05
    8 -14 -19 6.01
    -8 -14 19 3.45
    -10 14 21 1.12
    10 -14 -21 1.04
    -10 -14 21 2.02
    13 15 -2 4.85
    -13 15 2 6.96
    13 -15 -2 4.65
    -13 -15 2 7.34
    11 15 0 9.98
    -11 15 0 12.67
    -11 -15 0 9.62
    11 -15 0 9.76
    -9 15 -2 28.51
    9 15 2 29.95
    -9 -15 -2 29.32
    9 -15 2 28.64
    -7 15 -4 10.77
    7 15 4 10.66
    7 -15 4 10.26
    -7 -15 -4 14.35
    -5 15 -6 12.04
    5 15 6 11.88
    -5 -15 -6 11.23
    5 -15 6 9.56
    3 15 8 9.54
    -3 15 -8 12.67
    -3 -15 -8 9.42
    3 -15 8 10.15
    3 -15 8 9.43
    1 15 10 21.22
    -1 15 -10 24.01
    -1 -15 -10 19.87
    1 -15 10 21.49
    1 -15 10 20.55
    1 15 -12 1.88
    -1 15 12 1.16
    1 -15 -12 1.34
    -1 -15 12 0.52
    3 15 -14 2.3
    -3 15 14 1.4
    3 -15 -14 1.13
    -3 -15 14 1.06
    -5 15 16 -0.08
    5 15 -16 -1.59
    -5 -15 16 -0.21
    5 -15 -16 -0.4
    -7 15 18 4.46
    -7 -15 18 2.76
    7 -15 -18 4.48
    -9 15 20 1.05
    9 -15 -20 -0.25
    -9 -15 20 -0.71
    -11 15 22 2.71
    11 -15 -22 0.31
    14 16 -3 1.26
    14 -16 -3 -1.26
    -12 16 1 0.88
    12 16 -1 0.37
    -12 -16 1 -0.39
    12 -16 -1 -0.21
    -10 16 -1 -0.69
    10 16 1 0.5
    10 -16 1 0.32
    -10 -16 -1 -0.04
    -8 16 -3 9.1
    8 16 3 7.65
    -8 -16 -3 8
    8 -16 3 8.01
    -6 16 -5 0.4
    6 16 5 -0.36
    6 -16 5 -0.17
    -6 -16 -5 0.77
    -4 16 -7 4.07
    4 16 7 3.81
    -4 -16 -7 4.16
    4 -16 7 3.63
    2 16 9 9.13
    -2 16 -9 9.53
    -2 -16 -9 8.62
    2 -16 9 11.34
    2 -16 9 8.02
    0 16 -11 7.36
    0 16 11 6.69
    0 -16 11 7.95
    0 -16 -11 8.53
    2 16 -13 2.57
    -2 16 13 0.23
    -2 -16 13 1.3
    -4 16 15 1.54
    4 16 -15 1.95
    -4 -16 15 1.32
    4 -16 -15 2.96
    -6 16 17 -0.56
    6 -16 -17 -1.1
    -6 -16 17 -0.15
    -8 16 19 0.19
    8 -16 -19 -0.45
    -8 -16 19 -1.17
    -10 16 21 0.23
    10 -16 -21 -0.7
    13 -17 -2 7.57
    11 17 0 3.82
    -11 17 0 2.69
    -11 -17 0 4.7
    11 -17 0 2.1
    9 17 2 12.98
    -9 17 -2 12.96
    -9 -17 -2 9.22
    9 -17 2 10.45
    7 17 4 2.38
    -7 17 -4 3.31
    7 -17 4 3.29
    -7 -17 -4 2.75
    -5 17 -6 4.85
    5 17 6 8.59
    -5 -17 -6 5.52
    5 -17 6 4.38
    3 17 8 3.03
    -3 17 -8 1.78
    -3 -17 -8 0.62
    3 -17 8 2.26
    -1 17 -10 7.63
    1 17 10 9.96
    -1 -17 -10 7.02
    1 -17 10 8.57
    -1 17 12 7.1
    1 17 -12 8.2
    -1 -17 12 6.98
    3 17 -14 11.77
    -3 -17 14 11.76
    3 -17 -14 11.16
    -5 17 16 1.85
    5 -17 -16 1.68
    -5 -17 16 2.4
    -7 17 18 2.93
    7 -17 -18 3.9
    -7 -17 18 1.5
    -9 17 20 5.52
    9 -17 -20 4.31
    12 -18 -1 0.74
    10 18 1 -0.01
    -10 18 -1 1.35
    -10 -18 -1 0.17
    10 -18 1 0.04
    -8 18 -3 -0.65
    8 18 3 -1.29
    8 -18 3 -0.41
    -8 -18 -3 -1.85
    -6 18 -5 0.53
    6 18 5 0.37
    -6 -18 -5 0.32
    6 -18 5 0.52
    4 18 7 6.9
    -4 18 -7 6.2
    -4 -18 -7 5.87
    4 -18 7 6.02
    2 18 9 3.2
    -2 18 -9 4.19
    -2 -18 -9 1.85
    0 18 11 4.25
    0 18 -11 7.47
    0 -18 11 6.08
    2 18 -13 6.05
    2 -18 -13 5.08
    -2 -18 13 4.04
    4 -18 -15 6.08
    -4 -18 15 2.54
    -6 18 17 -0.17
    6 -18 -17 0.15
    -6 -18 17 1.17
    -9 19 -2 3.46
    9 19 2 3.23
    -9 -19 -2 2.96
    9 -19 2 2.96
    -7 19 -4 5.67
    7 19 4 5.45
    7 -19 4 6.05
    -7 -19 -4 5.22
    5 19 6 6.41
    -5 19 -6 6.63
    5 -19 6 7.67
    -5 -19 -6 7.87
    3 19 8 6.79
    -3 19 -8 6.08
    -3 -19 -8 5.61
    1 19 10 10.88
    -1 19 -10 8.58
    -1 19 12 3.35
    1 19 -12 3.3
    -1 -19 12 2.03
    3 -19 -14 4.1
    -3 -19 14 4.53
    5 -19 -16 2.24
    -5 -19 16 4.55
    -8 20 -3 0.64
    -8 -20 -3 -0.41
    8 -20 3 0.4
    6 20 5 0.23
    -6 20 -5 0.94
    -6 -20 -5 0.59
    6 -20 5 1.07
    -4 20 -7 8.46
    4 20 7 8.66
    -4 -20 -7 4.46
    2 20 9 4.06
    -2 20 -9 5.4
    0 20 11 2.37
    -2 -20 13 8.57
    2 -20 -13 8.47
    -4 -20 15 5.23
    -5 21 -6 -0.19
    -5 -21 -6 0.42
    -3 21 -8 0.95
    3 21 8 0.86
    1 21 10 -0.77
    20 0 -8 3.49
    18 0 -6 0.3
    16 0 -4 0.71
    14 0 -2 3.83
    -14 0 2 5.56
    -14 0 2 4.53
    12 0 0 1.77
    -12 0 0 1.98
    -12 0 0 3.26
    -10 0 -2 47.77
    -10 0 -2 46.09
    10 0 2 46.96
    8 0 4 33.16
    -8 0 -4 31.39
    -8 0 -4 32.53
    6 0 6 124.66
    6 0 6 129.25
    -6 0 -6 127.27
    -4 0 -8 24.17
    4 0 8 22.64
    4 0 8 24.91
    2 0 10 106.25
    -2 0 -10 106.53
    2 0 10 107.9
    0 0 -12 30.59
    0 0 12 31.37
    0 0 12 29.83
    2 0 -14 269.85
    -2 0 14 283.69
    2 0 -14 278.56
    4 0 -16 127.38
    4 0 -16 130.89
    -4 0 16 124.81
    6 0 -18 13.77
    6 0 -18 14.93
    -6 0 18 14.24
    8 0 -20 20.87
    -8 0 20 20.21
    8 0 -20 20.5
    10 0 -22 52.48
    -10 0 22 55.52
    -12 0 24 30.58
    12 0 -24 29.94
    14 0 -26 3.18
    16 0 -28 9.87
    19 1 -7 6.5
    19 -1 -7 6.4
    17 1 -5 2.04
    17 -1 -5 1.61
    15 1 -3 2.06
    -15 1 3 1.38
    15 -1 -3 0.91
    -15 -1 3 0.43
    13 1 -1 -0.11
    -13 1 1 -0.13
    -13 1 1 0.78
    -13 -1 1 0.85
    -13 -1 1 0.11
    13 -1 -1 0.46
    -11 1 -1 2.72
    -11 1 -1 2.89
    11 1 1 2.05
    11 -1 1 2.02
    -11 -1 -1 2.54
    -11 -1 -1 2.16
    9 1 3 29.93
    -9 1 -3 30.69
    -9 1 -3 29.55
    -9 -1 -3 29.02
    9 -1 3 30.47
    -9 -1 -3 28.88
    7 1 5 -0.29
    -7 1 -5 0.69
    7 -1 5 0.58
    7 -1 5 0.35
    -7 -1 -5 0.44
    -7 -1 -5 0.44
    -5 1 -7 11.03
    5 1 7 10.91
    5 1 7 10.95
    -5 -1 -7 11.59
    5 -1 7 10.07
    5 -1 7 10.42
    -3 1 -9 14.35
    3 1 9 14.15
    3 1 9 15.96
    3 -1 9 14.04
    -3 -1 -9 14.83
    3 -1 9 14.65
    1 1 11 0.35
    -1 1 -11 0.16
    1 1 11 0.23
    1 -1 11 0.03
    1 -1 11 0.53
    -1 1 13 14.18
    -1 1 13 15.12
    1 1 -13 15.17
    1 -1 -13 14.73
    -1 -1 13 14.21
    -3 1 15 10.42
    3 1 -15 10.62
    3 1 -15 8.99
    3 1 -15 10.71
    3 -1 -15 11.34
    -3 -1 15 10.49
    3 -1 -15 10.97
    -5 1 17 1.58
    5 1 -17 1.39
    5 1 -17 1.32
    -5 1 17 0.99
    -5 -1 17 1.18
    5 -1 -17 1.52
    7 1 -19 0.09
    7 1 -19 0.35
    -7 1 19 0.2
    -7 1 19 0.24
    7 -1 -19 0.24
    -7 -1 19 -0.24
    9 1 -21 1.48
    -9 1 21 0.42
    -9 1 21 1.14
    -9 -1 21 1
    9 -1 -21 1.03
    -11 1 23 2.45
    -11 1 23 2.29
    11 1 -23 1.92
    -11 -1 23 2.84
    -13 1 25 1.05
    13 1 -25 1.26
    -13 -1 25 0.62
    15 1 -27 0.85
    15 -1 -27 -0.36
    20 2 -8 2.74
    18 2 -6 1.26
    18 -2 -6 0.21
    16 2 -4 2.07
    -16 2 4 2.28
    16 -2 -4 4.8
    -16 -2 4 2.57
    -14 2 2 0.63
    14 2 -2 1.63
    -14 -2 2 -0.33
    14 -2 -2 0.49
    -12 2 0 15.04
    12 2 0 14.91
    -12 2 0 14.06
    12 -2 0 12.82
    -12 -2 0 13.33
    -12 -2 0 14.91
    -10 2 -2 27.05
    -10 2 -2 27.32
    10 2 2 27.58
    -10 -2 -2 26.54
    -10 -2 -2 27.06
    10 -2 2 27.91
    -8 2 -4 32.94
    8 2 4 33.64
    -8 -2 -4 32.57
    -8 -2 -4 32.2
    8 -2 4 33.03
    8 -2 4 33.16
    -6 2 -6 59.63
    6 2 6 60.61
    6 2 6 60.55
    -6 -2 -6 62.52
    6 -2 6 60.08
    6 -2 6 60.43
    -4 2 -8 215.82
    4 2 8 214.95
    4 2 8 210.16
    -4 -2 -8 213.22
    4 -2 8 215.74
    4 -2 8 214.49
    2 2 10 104.48
    2 2 10 110.25
    -2 2 -10 106.01
    2 -2 10 106.58
    2 -2 10 107.6
    -2 -2 -10 109.89
    0 2 12 91.87
    0 2 -12 90.64
    0 2 12 92.27
    0 -2 -12 88.93
    0 -2 12 93.14
    -2 2 14 79.13
    2 2 -14 73.04
    -2 -2 14 74.5
    2 -2 -14 77.64
    2 -2 -14 79.15
    -4 2 16 74.65
    4 2 -16 75.23
    -4 2 16 74.18
    4 2 -16 78.51
    -4 -2 16 71.65
    4 -2 -16 74.46
    6 2 -18 106.24
    -6 2 18 102.63
    -6 2 18 102.67
    6 2 -18 98.27
    6 -2 -18 100.93
    -6 -2 18 105.44
    -8 2 20 33.79
    8 2 -20 35.59
    -8 2 20 36.61
    -8 -2 20 38.4
    8 -2 -20 36.37
    10 2 -22 31.69
    -10 2 22 35.01
    -10 2 22 33.42
    10 -2 -22 32.19
    -10 -2 22 33.45
    -12 2 24 16.29
    12 2 -24 17.68
    -12 -2 24 15.4
    14 2 -26 10.86
    -14 2 26 12.84
    19 3 -7 17.39
    19 -3 -7 13.75
    17 3 -5 5.96
    -17 3 5 6.49
    17 -3 -5 5.68
    15 3 -3 15.08
    -15 3 3 13.3
    -15 -3 3 13.2
    15 -3 -3 11.13
    13 3 -1 49.33
    -13 3 1 52.08
    -13 -3 1 52.74
    13 -3 -1 51.38
    -11 3 -1 33.61
    11 3 1 34.28
    -11 3 -1 33.79
    -11 -3 -1 32.72
    11 -3 1 33.73
    -11 -3 -1 34.4
    -9 3 -3 10.3
    -9 3 -3 11.52
    9 3 3 9.52
    -9 -3 -3 12.1
    -9 -3 -3 10.77
    9 -3 3 12.52
    -7 3 -5 108.47
    7 3 5 106.64
    7 -3 5 110.58
    -7 -3 -5 110.06
    7 -3 5 107.89
    -7 -3 -5 109.68
    5 3 7 134.67
    5 3 7 135.24
    -5 3 -7 134.68
    -5 -3 -7 136.93
    5 -3 7 136.61
    5 -3 7 137.37
    3 3 9 132.55
    3 3 9 132.52
    -3 3 -9 136.41
    3 -3 9 133.29
    -3 -3 -9 132.05
    3 -3 9 133.72
    1 3 11 14.37
    1 3 11 16.29
    -1 3 -11 16.76
    1 -3 11 15.03
    -1 -3 -11 16.58
    1 -3 11 15.65
    1 -3 11 15.66
    -1 3 13 13.81
    -1 3 13 12.04
    1 3 -13 14.13
    1 -3 -13 13.95
    -1 -3 13 14.67
    -3 3 15 14.84
    3 3 -15 12.76
    -3 3 15 13.43
    -3 -3 15 15.8
    3 -3 -15 14.47
    5 3 -17 11.32
    -5 3 17 11.6
    5 3 -17 12.85
    -5 3 17 10.01
    5 -3 -17 10.66
    -5 -3 17 10.17
    7 3 -19 -0.08
    -7 3 19 0.3
    -7 3 19 1.3
    -7 -3 19 0.37
    7 -3 -19 0.58
    -9 3 21 0.07
    -9 3 21 -0.03
    9 3 -21 -0.19
    -9 -3 21 0.55
    9 -3 -21 0.46
    -11 3 23 0.18
    11 3 -23 -0.17
    -11 -3 23 0.56
    13 3 -25 1.63
    -13 3 25 2.99
    -13 -3 25 3.1
    15 3 -27 -1.66
    -15 3 27 0.33
    18 4 -6 1.38
    -18 4 6 -0.26
    18 -4 -6 -0.27
    16 4 -4 5.83
    -16 4 4 8.34
    -16 -4 4 6.64
    16 -4 -4 6.27
    14 4 -2 1.59
    -14 4 2 1.75
    14 -4 -2 1.8
    -14 -4 2 0.95
    12 4 0 60.49
    -12 4 0 58
    12 -4 0 57.54
    -12 -4 0 62.79
    -10 4 -2 30.76
    -10 4 -2 29.34
    10 4 2 29.9
    10 -4 2 31.66
    -10 -4 -2 30.98
    -10 -4 -2 30.62
    -8 4 -4 33.74
    8 4 4 34.71
    8 -4 4 34.14
    -8 -4 -4 32.19
    8 -4 4 33.77
    -8 -4 -4 33.43
    6 4 6 87.93
    -6 4 -6 83.54
    -6 -4 -6 86.95
    -6 -4 -6 92.3
    6 -4 6 87.12
    6 -4 6 87.61
    -4 4 -8 78.38
    4 4 8 78.25
    4 4 8 75.85
    4 -4 8 78.05
    4 -4 8 78.13
    -4 -4 -8 77.93
    2 4 10 22.26
    2 4 10 23.35
    2 -4 10 23.85
    -2 -4 -10 21.75
    2 -4 10 22.32
    0 4 -12 39.42
    0 4 12 38.12
    0 4 12 38.4
    0 -4 -12 38.94
    0 -4 12 39.27
    -2 4 14 61.98
    -2 4 14 60.17
    -2 4 14 58.68
    2 4 -14 58.92
    -2 -4 14 59.17
    -4 4 16 0.54
    4 4 -16 0.31
    -4 4 16 0.31
    4 -4 -16 0.54
    -4 -4 16 -0.17
    6 4 -18 40.92
    -6 4 18 39
    -6 4 18 41.48
    6 -4 -18 42.54
    -6 -4 18 39.01
    -8 4 20 22.49
    8 4 -20 26.54
    -8 4 20 24.48
    -8 -4 20 25.9
    8 -4 -20 25.31
    -10 4 22 8.75
    10 4 -22 4.91
    -10 -4 22 5.63
    10 -4 -22 6.28
    -12 4 24 0.52
    12 4 -24 -0.05
    -12 -4 24 0.8
    14 4 -26 5.22
    -14 4 26 6.87
    -14 -4 26 5.21
    -19 5 7 16.48
    19 5 -7 14.09
    19 -5 -7 12.83
    17 5 -5 12.86
    -17 5 5 11.89
    17 -5 -5 10.68
    -17 -5 5 12.03
    15 5 -3 14.36
    -15 5 3 14.66
    -15 -5 3 13.86
    15 -5 -3 14.49
    -13 5 1 22.21
    13 5 -1 23.22
    13 -5 -1 23.09
    -13 -5 1 22.33
    -11 5 -1 29.39
    11 5 1 28.67
    11 -5 1 31.59
    -11 -5 -1 30.44
    9 5 3 30.43
    -9 5 -3 30.35
    9 -5 3 30.13
    -9 -5 -3 29.96
    -7 5 -5 41.44
    7 5 5 41.2
    7 -5 5 41.69
    7 -5 5 42.27
    -7 -5 -5 41.97
    5 5 7 36.95
    -5 5 -7 35.27
    5 -5 7 36.5
    -5 -5 -7 38.57
    5 -5 7 37.37
    -5 -5 -7 38.46
    -3 5 -9 15.65
    3 5 9 16.66
    3 5 9 17.42
    -3 -5 -9 16.75
    3 -5 9 17.29
    3 -5 9 16.14
    1 5 11 60.29
    -1 5 -11 60.09
    1 5 11 58.51
    1 -5 11 59.81
    -1 -5 -11 59.94
    1 -5 11 58.6
    -1 5 13 24.23
    1 5 -13 26.36
    -1 5 13 23.51
    -1 5 13 24.39
    -1 -5 13 24.9
    -3 5 15 5.9
    -3 5 15 6.74
    3 5 -15 5.69
    -3 -5 15 6.61
    3 -5 -15 5.7
    -5 5 17 6.04
    5 5 -17 5.66
    -5 5 17 6.66
    5 -5 -17 5.48
    -5 -5 17 5.12
    7 5 -19 2.49
    -7 5 19 1.34
    -7 5 19 2.62
    7 -5 -19 2
    -7 -5 19 1.72
    -9 5 21 1.34
    9 5 -21 1.35
    9 -5 -21 0.57
    -9 -5 21 0.27
    11 5 -23 0.29
    -11 5 23 -0.64
    11 -5 -23 -0.51
    -11 -5 23 -0.99
    13 5 -25 0.2
    -13 5 25 1.37
    -13 -5 25 1.43
    15 5 -27 1.83
    -15 5 27 2.23
    -15 -5 27 3.26
    18 6 -6 3.05
    -18 6 6 2.97
    18 -6 -6 2.01
    -18 -6 6 2.73
    -16 6 4 0.53
    16 6 -4 0.51
    -16 -6 4 -1.44
    16 -6 -4 1.21
    -14 6 2 1.77
    14 6 -2 2.57
    14 -6 -2 3.75
    -14 -6 2 0.93
    12 6 0 8.29
    -12 6 0 10.21
    -12 -6 0 13.81
    12 -6 0 13.48
    10 6 2 14.39
    -10 6 -2 12.31
    10 -6 2 13.66
    -10 -6 -2 14.78
    -8 6 -4 13.03
    8 6 4 15.24
    8 -6 4 14.72
    -8 -6 -4 14.94
    8 -6 4 14.9
    6 6 6 22.05
    -6 6 -6 23.91
    -6 -6 -6 23.89
    6 -6 6 22.02
    6 -6 6 24.08
    4 6 8 0.18
    -4 6 -8 0.13
    -4 -6 -8 0.04
    -4 -6 -8 -0.07
    4 -6 8 -0.02
    4 -6 8 0.22
    2 6 10 -0.09
    2 6 10 0.02
    -2 6 -10 0.24
    2 -6 10 0.35
    2 -6 10 -0.09
    -2 -6 -10 0.07
    0 6 12 6.44
    0 6 12 6.89
    0 6 -12 6.2
    0 6 12 6.62
    0 -6 12 6.4
    0 -6 12 6.76
    -2 6 14 0.44
    2 6 -14 0.53
    -2 6 14 0.99
    -2 6 14 0.36
    -2 -6 14 -0.44
    -4 6 16 1.78
    -4 6 16 2.51
    4 6 -16 1.58
    -4 -6 16 1.56
    4 -6 -16 2.28
    -6 6 18 14.38
    6 6 -18 13.28
    -6 6 18 15.34
    -6 -6 18 10.92
    6 -6 -18 15.32
    -8 6 20 2.52
    8 6 -20 3.96
    -8 6 20 3.15
    -8 -6 20 2.76
    8 -6 -20 3.29
    10 6 -22 0.46
    -10 6 22 -0.05
    -10 -6 22 0.93
    10 -6 -22 -0.38
    -12 6 24 -0.09
    12 6 -24 0.38
    -12 -6 24 -0.69
    14 6 -26 0.86
    -14 6 26 2.79
    -14 -6 26 1.45
    19 7 -7 8.25
    -19 7 7 10.18
    19 -7 -7 12.35
    -19 -7 7 7.24
    17 7 -5 12.65
    -17 7 5 14.14
    -17 -7 5 12.7
    17 -7 -5 14.62
    15 7 -3 13.43
    -15 7 3 17.6
    -15 -7 3 17.85
    15 -7 -3 13.59
    13 7 -1 38.07
    -13 7 1 41.51
    -13 -7 1 38.75
    13 -7 -1 37.32
    -11 7 -1 19.83
    11 7 1 18.13
    -11 -7 -1 20.9
    11 -7 1 20.19
    -9 7 -3 20.26
    9 7 3 21.23
    9 -7 3 20.89
    9 -7 3 21.26
    -9 -7 -3 18.98
    7 7 5 29.27
    -7 7 -5 32.1
    7 -7 5 30.61
    -7 -7 -5 31.44
    7 -7 5 31.2
    5 7 7 9.07
    -5 7 -7 9.59
    -5 -7 -7 8.7
    5 -7 7 8.96
    5 -7 7 7.66
    -5 -7 -7 8.55
    -3 7 -9 0.09
    3 7 9 -0.09
    3 -7 9 0.13
    -3 -7 -9 0.14
    -3 -7 -9 0.28
    3 -7 9 0.23
    1 7 11 16.7
    1 7 11 15.38
    -1 7 -11 16.63
    1 7 11 15.57
    1 -7 11 14.58
    1 -7 11 15.09
    -1 7 13 35.83
    1 7 -13 34.67
    -1 7 13 36.07
    -1 7 13 36.7
    -1 -7 13 35.63
    -1 -7 13 35.22
    3 7 -15 1.69
    -3 7 15 2.37
    3 7 -15 2.13
    -3 7 15 2.06
    3 -7 -15 2.52
    -3 -7 15 1.81
    -5 7 17 -0.17
    5 7 -17 -0.1
    -5 7 17 -0.02
    5 -7 -17 0
    -5 -7 17 -0.62
    -7 7 19 0.28
    -7 7 19 -1.02
    7 7 -19 0.95
    -7 -7 19 -0.4
    7 -7 -19 -0.09
    9 7 -21 6.07
    -9 7 21 4.98
    -9 -7 21 6.48
    9 -7 -21 5.29
    -11 7 23 5.73
    11 7 -23 5.81
    -11 -7 23 7.46
    11 -7 -23 8.03
    13 7 -25 0.63
    -13 7 25 1.29
    -13 -7 25 2.53
    -15 -7 27 9.21
    -18 8 6 -0.52
    18 8 -6 1.7
    -18 -8 6 0.55
    18 -8 -6 -1.9
    -16 8 4 0.94
    16 8 -4 2.22
    16 -8 -4 -0.98
    -16 -8 4 -0.94
    -14 8 2 -0.59
    14 8 -2 0.95
    14 -8 -2 -0.62
    -14 -8 2 -0.08
    -12 8 0 0.2
    12 8 0 0.51
    -12 -8 0 -0.43
    12 -8 0 0.36
    -10 8 -2 3.1
    10 8 2 3.81
    -10 -8 -2 1.99
    10 -8 2 1.74
    8 8 4 0.16
    -8 8 -4 0.46
    8 -8 4 0.87
    -8 -8 -4 1.08
    8 -8 4 0.33
    6 8 6 9.64
    -6 8 -6 9.09
    6 -8 6 8.46
    6 -8 6 8.45
    -6 -8 -6 9.66
    -4 8 -8 28.59
    4 8 8 31.85
    -4 -8 -8 29.8
    4 -8 8 29.6
    4 -8 8 30.86
    -4 -8 -8 28.95
    2 8 10 14.83
    -2 8 -10 17.11
    2 8 10 14.23
    -2 -8 -10 14.54
    2 -8 10 14.89
    2 -8 10 15.92
    0 8 12 10.41
    0 8 12 12.07
    0 8 -12 12.51
    0 8 12 9.86
    0 -8 12 10.77
    0 -8 12 10.93
    -2 8 14 1.65
    -2 8 14 1.72
    2 8 -14 1.53
    -2 8 14 1.58
    -2 -8 14 1.65
    -2 -8 14 1.97
    -4 8 16 12.28
    -4 8 16 10.53
    4 8 -16 12.15
    -4 -8 16 11.82
    4 -8 -16 10.32
    6 8 -18 1.18
    -6 8 18 1.21
    -6 8 18 1.25
    -6 -8 18 1.5
    6 -8 -18 1.47
    -8 8 20 8.58
    8 8 -20 10.47
    8 -8 -20 8.24
    -8 -8 20 8.21
    -10 8 22 5.15
    10 8 -22 4.48
    -10 -8 22 5.45
    10 -8 -22 6.29
    -12 8 24 -0.72
    12 8 -24 -0.38
    -12 -8 24 0.66
    12 -8 -24 0.84
    -14 8 26 3.9
    -14 -8 26 3.55
    17 9 -5 12.32
    -17 9 5 12.49
    17 -9 -5 11.85
    -17 -9 5 15.08
    -15 9 3 10.54
    15 9 -3 11.95
    15 -9 -3 9.89
    -15 -9 3 8.11
    13 9 -1 8.86
    -13 9 1 7.74
    -13 -9 1 7.66
    13 -9 -1 8.45
    11 9 1 5.81
    -11 9 -1 6.89
    11 -9 1 6.2
    -11 -9 -1 6.97
    -9 9 -3 2.73
    9 9 3 3.7
    -9 -9 -3 3.65
    9 -9 3 2.87
    7 9 5 0.32
    -7 9 -5 0.27
    7 -9 5 0.23
    7 -9 5 0.32
    -7 -9 -5 1.08
    -5 9 -7 3.89
    5 9 7 2.67
    5 -9 7 2.82
    -5 -9 -7 3.16
    5 -9 7 2.93
    3 9 9 10.52
    -3 9 -9 9.16
    3 -9 9 9.87
    3 -9 9 10.98
    -3 -9 -9 11.64
    1 9 11 1.95
    -1 9 -11 1.43
    1 9 11 1.67
    1 -9 11 1.91
    -1 -9 -11 2.28
    1 -9 11 2.4
    -1 9 13 0.07
    -1 9 13 -0.01
    1 9 -13 0.49
    -1 -9 13 0.69
    1 -9 -13 0.18
    -1 -9 13 0.02
    -3 9 15 5.72
    -3 9 15 5.34
    -3 9 15 6.48
    3 9 -15 6.28
    -3 -9 15 6.33
    -5 9 17 2.25
    -5 9 17 1.86
    5 9 -17 2.15
    -5 -9 17 1.89
    5 -9 -17 2.29
    -7 9 19 5.29
    7 9 -19 4.5
    7 -9 -19 5.65
    -7 -9 19 6.15
    -9 9 21 9.29
    9 9 -21 8.61
    9 -9 -21 9.11
    -9 -9 21 7.22
    -11 9 23 9.05
    11 9 -23 8.11
    -11 -9 23 10.81
    11 -9 -23 7.79
    -13 9 25 7.75
    -13 -9 25 9.78
    -18 10 6 1.72
    18 10 -6 0.68
    -18 -10 6 2.6
    -16 10 4 2.28
    16 10 -4 2.71
    -16 -10 4 3
    16 -10 -4 0.88
    -14 10 2 3.74
    14 10 -2 6.43
    -14 -10 2 3.12
    14 -10 -2 3.28
    -12 10 0 1.05
    12 10 0 0.77
    12 -10 0 2.6
    -12 -10 0 1.14
    10 10 2 6.27
    -10 10 -2 7.67
    -10 -10 -2 7.45
    10 -10 2 8.98
    -8 10 -4 2.38
    8 10 4 0.91
    8 -10 4 1.46
    -8 -10 -4 1.19
    -6 10 -6 40.57
    6 10 6 40.06
    6 -10 6 37.64
    6 -10 6 36.91
    -6 -10 -6 37.42
    -4 10 -8 14.43
    4 10 8 13.76
    4 -10 8 14.05
    4 -10 8 14.8
    -4 -10 -8 14.15
    2 10 10 3
    -2 10 -10 4.93
    2 10 10 3.93
    -2 -10 -10 3.52
    2 -10 10 4.35
    2 -10 10 3.98
    0 10 -12 24.17
    0 10 12 23.1
    0 10 12 21.7
    0 -10 -12 21.4
    0 -10 12 22.64
    0 -10 12 23.12
    -2 10 14 22.05
    -2 10 14 25.02
    2 10 -14 23.58
    2 -10 -14 25.4
    -2 -10 14 26.39
    4 10 -16 1.41
    -4 10 16 1.64
    -4 -10 16 0.37
    4 -10 -16 0.66
    4 -10 -16 1.39
    6 10 -18 2.68
    -6 10 18 3.18
    -6 -10 18 4.61
    6 -10 -18 3.2
    8 10 -20 31.39
    -8 10 20 32.93
    -8 -10 20 29.22
    8 -10 -20 32.05
    -10 10 22 2.63
    10 10 -22 5.5
    -10 -10 22 5.86
    10 -10 -22 6.49
    -12 10 24 5.91
    -12 -10 24 5.45
    12 -10 -24 6.97
    -17 11 5 -0.23
    17 11 -5 -0.9
    -17 -11 5 2.65
    17 -11 -5 -1.2
    15 11 -3 2.18
    -15 11 3 2.15
    15 -11 -3 3.42
    -15 -11 3 3.57
    13 11 -1 -0.65
    -13 11 1 1
    -13 -11 1 0.87
    13 -11 -1 0
    -11 11 -1 1.4
    11 11 1 -0.41
    11 -11 1 0.94
    -11 -11 -1 -0.01
    -9 11 -3 0.68
    9 11 3 0.84
    9 -11 3 1.17
    -9 -11 -3 0.66
    7 11 5 2.24
    -7 11 -5 2.37
    -7 -11 -5 1.87
    7 -11 5 1.92
    -5 11 -7 -0.27
    5 11 7 0.42
    5 -11 7 0.59
    5 -11 7 0.75
    -5 -11 -7 -0.51
    3 11 9 0.14
    -3 11 -9 0.26
    -3 -11 -9 0.29
    3 -11 9 -0.43
    3 -11 9 0.59
    1 11 11 21.85
    -1 11 -11 23.4
    1 11 11 20.88
    1 -11 11 22.28
    1 -11 11 23.42
    -1 -11 -11 22.21
    -1 11 13 2.01
    -1 11 13 2.2
    1 11 -13 2.16
    -1 -11 13 3.35
    -1 -11 13 2.22
    1 -11 -13 1.57
    -3 11 15 2.44
    3 11 -15 1.19
    -3 11 15 1.3
    3 -11 -15 1.74
    -3 -11 15 1.51
    5 11 -17 -0.88
    -5 11 17 0.09
    -5 -11 17 -0.03
    5 -11 -17 0.59
    7 11 -19 2.81
    -7 11 19 5.64
    -7 -11 19 4.72
    7 -11 -19 5.5
    -9 11 21 7.38
    9 11 -21 5.77
    -9 -11 21 6.56
    9 -11 -21 6.19
    -11 11 23 2.7
    11 -11 -23 3.19
    -11 -11 23 2.67
    13 -11 -25 5.58
    -13 -11 25 6.26
    -16 12 4 2.03
    16 12 -4 0.45
    -16 -12 4 1.29
    16 -12 -4 -1.23
    -14 12 2 9.07
    14 12 -2 10.63
    -14 -12 2 10.41
    14 -12 -2 8.82
    -12 12 0 30.17
    12 12 0 31.31
    12 -12 0 30.92
    -12 -12 0 30.51
    10 12 2 30.69
    -10 12 -2 35.26
    -10 -12 -2 37.65
    10 -12 2 35.01
    8 12 4 29.39
    -8 12 -4 31.83
    8 -12 4 28.15
    -8 -12 -4 28.83
    -6 12 -6 36.24
    6 12 6 33.51
    6 -12 6 35.34
    -6 -12 -6 30.59
    -4 12 -8 26.24
    4 12 8 24.79
    -4 -12 -8 26.14
    4 -12 8 27.77
    4 -12 8 26.61
    2 12 10 29.25
    -2 12 -10 31.56
    2 -12 10 35.11
    2 -12 10 32.63
    -2 -12 -10 32.35
    0 12 12 44.23
    0 12 12 43.82
    0 12 -12 45.99
    0 -12 -12 45.19
    0 -12 12 44.89
    0 -12 12 44.07
    -2 12 14 21.37
    2 12 -14 21.22
    -2 12 14 23.66
    2 -12 -14 23.11
    -2 -12 14 23.79
    -4 12 16 41.8
    4 12 -16 41.1
    -4 -12 16 42.99
    4 -12 -16 39.62
    6 12 -18 13.72
    -6 12 18 14.87
    -6 -12 18 13.11
    6 -12 -18 12.48
    -8 12 20 13.85
    8 12 -20 10.8
    8 -12 -20 9.04
    -8 -12 20 13.74
    -10 12 22 4.86
    -10 -12 22 5.77
    10 -12 -22 4.09
    -12 12 24 7.81
    12 -12 -24 8.48
    -12 -12 24 6.98
    -15 13 3 0.16
    15 13 -3 -0.38
    15 -13 -3 0.59
    -15 -13 3 -0.5
    13 13 -1 -0.92
    -13 13 1 -1.64
    -13 -13 1 0.06
    13 -13 -1 0.73
    11 13 1 1
    -11 13 -1 0.42
    11 -13 1 0.22
    -11 -13 -1 -0.65
    9 13 3 -1.14
    -9 13 -3 1.08
    -9 -13 -3 0.33
    9 -13 3 -0.04
    -7 13 -5 0.02
    7 13 5 0.67
    -7 -13 -5 -0.32
    7 -13 5 0.21
    5 13 7 0.82
    -5 13 -7 1.48
    -5 -13 -7 1.29
    5 -13 7 0.88
    5 -13 7 1.44
    -3 13 -9 2.07
    3 13 9 -0.01
    -3 -13 -9 0.18
    3 -13 9 0.37
    3 -13 9 0.91
    1 13 11 4.83
    -1 13 -11 6.23
    -1 -13 -11 5.45
    1 -13 11 4.42
    1 -13 11 4.9
    1 13 -13 0.69
    -1 13 13 -0.07
    -1 13 13 0.36
    -1 -13 13 0.32
    1 -13 -13 -0.15
    -3 13 15 0.32
    3 13 -15 0.09
    3 -13 -15 0.98
    -3 -13 15 2.28
    5 13 -17 0.67
    -5 13 17 0.22
    5 -13 -17 0.1
    -5 -13 17 -0.56
    7 13 -19 1.84
    -7 13 19 3.42
    -7 -13 19 2.35
    7 -13 -19 2.57
    -9 13 21 -0.38
    -9 -13 21 -0.72
    9 -13 -21 0.35
    -11 13 23 1.33
    11 -13 -23 -0.47
    -11 -13 23 -0.75
    14 14 -2 8.04
    -14 14 2 3.24
    -14 -14 2 3.08
    14 -14 -2 2.44
    12 14 0 19.72
    -12 14 0 19.97
    -12 -14 0 21.75
    12 -14 0 19.21
    -10 14 -2 21.49
    10 14 2 23.92
    -10 -14 -2 20.29
    10 -14 2 21.27
    -8 14 -4 46.63
    8 14 4 44.51
    -8 -14 -4 42.45
    8 -14 4 48.61
    6 14 6 37.73
    -6 14 -6 40.23
    6 -14 6 43.54
    -6 -14 -6 41.55
    -4 14 -8 54.07
    4 14 8 51.02
    -4 -14 -8 48.12
    4 -14 8 49.83
    4 -14 8 52.88
    -2 14 -10 41.48
    2 14 10 41.23
    2 -14 10 41.81
    -2 -14 -10 38.24
    2 -14 10 41.58
    0 14 -12 38.92
    0 14 12 39.79
    0 -14 12 38.5
    0 -14 -12 39.2
    2 14 -14 25.43
    -2 14 14 24.22
    -2 14 14 22.24
    -2 -14 14 26
    2 -14 -14 24.46
    -4 14 16 35.66
    4 14 -16 36.48
    4 -14 -16 37.12
    -4 -14 16 35.9
    6 14 -18 12.97
    -6 14 18 15.06
    -6 -14 18 18.09
    6 -14 -18 13.9
    -8 14 20 12.51
    -8 -14 20 12.92
    8 -14 -20 11.8
    -10 14 22 8.69
    -10 -14 22 4.6
    10 -14 -22 3.88
    13 15 -1 0.92
    -13 15 1 0.8
    -13 -15 1 -1.96
    13 -15 -1 -0.44
    11 15 1 -0.39
    -11 15 -1 0.34
    -11 -15 -1 0.91
    11 -15 1 0.18
    9 15 3 2.36
    -9 15 -3 1.69
    -9 -15 -3 1.61
    9 -15 3 1.15
    7 15 5 0.17
    -7 15 -5 0.89
    -7 -15 -5 -0.49
    7 -15 5 0.8
    5 15 7 0.95
    -5 15 -7 0.95
    5 -15 7 0.29
    -5 -15 -7 -0.06
    -3 15 -9 0.43
    3 15 9 1.47
    -3 -15 -9 0.97
    3 -15 9 1.22
    3 -15 9 1.32
    1 15 11 4.08
    -1 15 -11 2.87
    -1 -15 -11 2.65
    1 -15 11 3.92
    1 15 -13 -0.48
    -1 15 13 0.28
    -1 -15 13 -0.38
    1 -15 -13 0.57
    3 15 -15 -0.47
    -3 15 15 0.03
    -3 -15 15 0.17
    3 -15 -15 -0.1
    -5 15 17 4.54
    5 15 -17 4.67
    -5 -15 17 7.15
    5 -15 -17 5.41
    -7 15 19 1.29
    -7 -15 19 1.01
    7 -15 -19 -0.46
    -9 15 21 0.17
    9 -15 -21 -0.01
    -9 -15 21 -1.19
    14 -16 -2 6.98
    -12 16 0 4.27
    12 16 0 4.3
    12 -16 0 4.22
    -12 -16 0 1.88
    10 16 2 8.61
    -10 16 -2 12.16
    -10 -16 -2 9.35
    10 -16 2 10.74
    8 16 4 13.47
    -8 16 -4 11.01
    -8 -16 -4 9.84
    8 -16 4 10.46
    6 16 6 13.37
    -6 16 -6 9.87
    -6 -16 -6 11.53
    6 -16 6 11.77
    4 16 8 28.67
    -4 16 -8 31.63
    4 -16 8 30.65
    -4 -16 -8 30.47
    -2 16 -10 27.03
    2 16 10 20.91
    -2 -16 -10 22.51
    2 -16 10 22.81
    2 -16 10 21.89
    0 16 12 27.54
    0 16 -12 29.81
    0 -16 -12 25.6
    0 -16 12 30.18
    -2 16 14 19.65
    2 16 -14 19.12
    -2 -16 14 19.04
    -4 16 16 13.73
    4 16 -16 15.61
    -4 -16 16 13.62
    4 -16 -16 12.06
    -6 16 18 5.64
    6 -16 -18 7.99
    -6 -16 18 8.12
    -8 16 20 6.12
    8 -16 -20 4.82
    -8 -16 20 5.13
    13 -17 -1 2.01
    -11 17 -1 -0.18
    11 17 1 0.56
    11 -17 1 -1.19
    -11 -17 -1 -1.74
    -9 17 -3 -0.05
    9 17 3 0.76
    9 -17 3 -0.52
    -9 -17 -3 -1.07
    -7 17 -5 -1.06
    7 17 5 -0.6
    -7 -17 -5 -1.4
    7 -17 5 -0.47
    -5 17 -7 -0.19
    5 17 7 0.88
    5 -17 7 0.12
    -5 -17 -7 -0.08
    3 17 9 1.62
    -3 17 -9 2.12
    -3 -17 -9 1.91
    3 -17 9 1.97
    -1 17 -11 3.32
    1 17 11 0.45
    -1 -17 -11 1.09
    1 -17 11 1.34
    -1 17 13 1.84
    1 17 -13 0.71
    -1 -17 13 1.16
    3 17 -15 4.12
    3 -17 -15 1.65
    -3 -17 15 1.71
    -5 17 17 3.25
    -5 -17 17 5
    5 -17 -17 3.54
    -7 17 19 0.75
    -7 -17 19 1.46
    7 -17 -19 3.16
    -10 18 -2 0.74
    10 18 2 1.46
    -10 -18 -2 -0.68
    10 -18 2 0.41
    8 18 4 2.51
    -8 18 -4 3.71
    -8 -18 -4 3.65
    8 -18 4 3.41
    6 18 6 5.49
    -6 18 -6 5.59
    -6 -18 -6 5.04
    6 -18 6 4.98
    -4 18 -8 5.16
    4 18 8 3.64
    4 -18 8 3.92
    -4 -18 -8 5.6
    2 18 10 13.22
    -2 18 -10 12.83
    -2 -18 -10 14.35
    0 18 -12 11.65
    0 18 12 11.73
    0 -18 12 10.08
    2 18 -14 9.14
    -2 -18 14 6.11
    2 -18 -14 5.53
    4 -18 -16 6.63
    -4 -18 16 6.5
    -6 -18 18 2.5
    6 -18 -18 1.32
    -9 19 -3 9.62
    9 19 3 6.05
    -9 -19 -3 6.52
    9 -19 3 4.32
    -7 19 -5 2.48
    7 19 5 2.97
    7 -19 5 0.91
    -7 -19 -5 0.39
    5 19 7 0.96
    -5 19 -7 2.36
    -5 -19 -7 0.09
    5 -19 7 1.18
    3 19 9 1.06
    -3 19 -9 1.53
    -3 -19 -9 0.02
    1 19 11 2.18
    -1 19 -11 2.73
    -1 19 13 -0.72
    1 19 -13 0.6
    -1 -19 13 0.45
    -3 -19 15 4.15
    3 -19 -15 4.68
    5 -19 -17 4.5
    -5 -19 17 5.46
    -8 20 -4 -0.77
    8 -20 4 -0.79
    -8 -20 -4 0.28
    6 20 6 0.8
    -6 20 -6 0.73
    -6 -20 -6 -0.62
    -4 20 -8 2.78
    4 20 8 1.5
    -4 -20 -8 2.62
    2 20 10 2.12
    -2 20 -10 2.62
    0 20 12 1.27
    2 -20 -14 0
    -2 -20 14 1.02
    -4 -20 16 2.39
    -5 -21 -7 4.41
    -3 21 -9 7.11
    20 0 -7 0.6
    18 0 -5 0.4
    16 0 -3 -0.36
    -14 0 1 -0.46
    14 0 -1 -0.11
    -14 0 1 -0.09
    12 0 1 -0.59
    -12 0 -1 -0.43
    -12 0 -1 1.04
    10 0 3 0.1
    -10 0 -3 -0.05
    -10 0 -3 -0.34
    -8 0 -5 -0.4
    -8 0 -5 0.16
    8 0 5 -0.32
    6 0 7 0.29
    6 0 7 0.26
    -6 0 -7 0.06
    4 0 9 0.24
    -4 0 -9 0.44
    4 0 9 -0.43
    2 0 11 0.37
    -2 0 -11 -0.01
    2 0 11 0.06
    0 0 13 0.54
    0 0 -13 0.31
    0 0 13 0.51
    -2 0 15 0.36
    2 0 -15 0.14
    2 0 -15 0.16
    4 0 -17 0.12
    -4 0 17 -0.61
    4 0 -17 0.1
    6 0 -19 0.04
    6 0 -19 0.26
    -6 0 19 0.2
    -8 0 21 0.13
    8 0 -21 0.39
    10 0 -23 0.16
    -10 0 23 0.14
    -12 0 25 -0.48
    12 0 -25 0.74
    14 0 -27 0.22
    19 1 -6 3.03
    19 -1 -6 1.59
    17 1 -4 21.75
    17 -1 -4 20.77
    15 1 -2 12.49
    -15 1 2 15.47
    15 -1 -2 13.95
    -15 -1 2 15.01
    -13 1 0 30.23
    13 1 0 29.29
    -13 1 0 31.06
    13 -1 0 30.63
    -13 -1 0 29.14
    -13 -1 0 28.33
    -11 1 -2 5.83
    11 1 2 4.66
    -11 1 -2 6.6
    -11 -1 -2 7.01
    -11 -1 -2 5.33
    11 -1 2 7.35
    -9 1 -4 15.76
    9 1 4 16.17
    -9 1 -4 16.3
    -9 -1 -4 15.91
    -9 -1 -4 15.11
    9 -1 4 14.49
    -7 1 -6 3.37
    7 1 6 3.33
    7 1 6 2.66
    -7 -1 -6 4.62
    7 -1 6 3.37
    7 -1 6 4.03
    -5 1 -8 0.13
    5 1 8 0.45
    5 1 8 0.05
    5 -1 8 0.18
    5 -1 8 -0.19
    -5 -1 -8 0.22
    3 1 10 39.44
    3 1 10 39.74
    -3 1 -10 40.07
    3 -1 10 39.2
    3 -1 10 39.61
    -3 -1 -10 42.96
    -1 1 -12 0.29
    1 1 12 0.5
    1 1 12 0.04
    1 -1 12 0.49
    -1 -1 -12 0.15
    1 -1 12 0.41
    -1 1 14 6.64
    1 1 -14 7.84
    -1 -1 14 7.92
    1 -1 -14 5.86
    -3 1 16 45.8
    3 1 -16 47.28
    3 -1 -16 47.02
    3 -1 -16 44.79
    -3 -1 16 44.81
    -5 1 18 3.29
    5 1 -18 3.83
    5 1 -18 3.11
    5 -1 -18 3.3
    -5 -1 18 3.62
    5 -1 -18 3.78
    -7 1 20 4.07
    7 1 -20 3.12
    -7 1 20 4.33
    -7 -1 20 3.95
    7 -1 -20 3.43
    -9 1 22 17.51
    -9 1 22 19.74
    9 1 -22 18.21
    -9 -1 22 20.15
    11 1 -24 12.23
    -11 1 24 13.23
    11 -1 -24 12.68
    -11 -1 24 10.48
    13 1 -26 1.32
    13 -1 -26 2.62
    15 1 -28 16.02
    15 -1 -28 14.1
    18 2 -5 0.43
    18 -2 -5 -0.47
    16 2 -3 0.51
    -16 2 3 0.11
    16 -2 -3 0.19
    -16 -2 3 0.65
    -14 2 1 10.15
    14 2 -1 9.73
    -14 -2 1 11.04
    14 -2 -1 9.83
    -12 2 -1 2.22
    -12 2 -1 1.21
    12 2 1 1.39
    -12 -2 -1 1.04
    12 -2 1 2.45
    -12 -2 -1 0.92
    -10 2 -3 12.61
    -10 2 -3 12.11
    10 2 3 11.84
    -10 -2 -3 11.86
    -10 -2 -3 13.3
    10 -2 3 13.34
    -8 2 -5 77.43
    8 2 5 74.02
    -8 -2 -5 71.91
    -8 -2 -5 75.45
    8 -2 5 74.02
    8 -2 5 75.57
    6 2 7 35.25
    -6 2 -7 36.91
    6 2 7 34.2
    6 -2 7 32.38
    -6 -2 -7 35.26
    6 -2 7 36.24
    4 2 9 5.18
    -4 2 -9 5.12
    4 2 9 5.85
    -4 -2 -9 6.66
    4 -2 9 5.4
    4 -2 9 5.87
    -2 2 -11 3.45
    2 2 11 3.67
    2 2 11 3.55
    -2 -2 -11 4.29
    2 -2 11 3.52
    2 -2 11 4.81
    0 2 13 27.94
    0 2 13 27.3
    0 2 -13 28.96
    0 -2 -13 28.46
    0 -2 13 27.95
    -2 2 15 10.87
    2 2 -15 9.3
    -2 -2 15 8.9
    2 -2 -15 10.23
    2 -2 -15 10.87
    -4 2 17 21.79
    4 2 -17 22.76
    -4 2 17 19.87
    -4 -2 17 22.14
    4 -2 -17 21.87
    -6 2 19 0.93
    -6 2 19 0.44
    6 2 -19 0.08
    -6 -2 19 0.42
    6 -2 -19 0.31
    -8 2 21 15.39
    8 2 -21 11.36
    -8 2 21 12.43
    8 -2 -21 12.61
    -8 -2 21 13.62
    -10 2 23 -0.03
    10 2 -23 -0.39
    -10 2 23 -0.7
    -10 -2 23 0.89
    12 2 -25 0.38
    -12 2 25 -0.69
    -12 -2 25 -0.77
    14 2 -27 -0.52
    14 -2 -27 0.61
    19 3 -6 4.74
    19 -3 -6 3.02
    -17 3 4 0.17
    17 3 -4 2.19
    17 -3 -4 2.24
    -17 -3 4 0.69
    15 3 -2 3.53
    -15 3 2 3.63
    15 -3 -2 4.53
    -15 -3 2 5.27
    13 3 0 8.41
    -13 3 0 9.67
    13 -3 0 7.47
    -13 -3 0 7.22
    11 3 2 3.09
    -11 3 -2 3.84
    -11 3 -2 4.72
    -11 -3 -2 3.11
    -11 -3 -2 3.68
    11 -3 2 4.48
    -9 3 -4 -0.04
    -9 3 -4 0.37
    9 3 4 1.03
    -9 -3 -4 1.05
    9 -3 4 0.83
    -9 -3 -4 0.79
    7 3 6 0.68
    -7 3 -6 0.64
    7 -3 6 1.56
    -7 -3 -6 0.18
    7 -3 6 1.09
    -7 -3 -6 1.43
    5 3 8 33.69
    -5 3 -8 34.08
    5 3 8 33.69
    -5 -3 -8 36.37
    5 -3 8 33.63
    5 -3 8 33.73
    3 3 10 45.97
    3 3 10 46.17
    -3 3 -10 45.56
    -3 -3 -10 48.33
    3 -3 10 48.97
    3 -3 10 47.37
    -1 3 -12 22.25
    1 3 12 20.66
    1 3 12 20.75
    1 -3 12 21.2
    -1 -3 -12 21.01
    1 -3 12 21.99
    1 3 -14 26.81
    -1 3 14 24.89
    -1 3 14 25.4
    1 -3 -14 26.05
    -1 -3 14 24.5
    3 3 -16 21.86
    -3 3 16 19.96
    -3 3 16 21.35
    -3 -3 16 20.83
    3 -3 -16 22.89
    -5 3 18 27.59
    5 3 -18 26.4
    -5 3 18 30.23
    -5 -3 18 30.94
    5 -3 -18 29.65
    7 3 -20 29.23
    -7 3 20 31.75
    -7 3 20 32.31
    7 -3 -20 31.31
    -7 -3 20 32.57
    -9 3 22 24.35
    -9 3 22 23.93
    9 3 -22 25.76
    9 -3 -22 24.22
    -9 -3 22 25.41
    11 3 -24 10.82
    -11 3 24 9.78
    -11 -3 24 10.46
    -13 3 26 6.9
    13 3 -26 3.36
    -13 -3 26 5.42
    -15 3 28 8.52
    15 3 -28 7.54
    -18 4 5 1.67
    18 4 -5 2.01
    18 -4 -5 2.16
    16 4 -3 2.56
    -16 4 3 1.95
    16 -4 -3 1.85
    -16 -4 3 0.21
    14 4 -1 11.95
    -14 4 1 13.31
    -14 -4 1 13.01
    14 -4 -1 13.39
    -12 4 -1 36.71
    12 4 1 38.06
    -12 -4 -1 35.33
    12 -4 1 32.54
    10 4 3 16.6
    -10 4 -3 17.68
    -10 4 -3 17.55
    -10 -4 -3 17.18
    10 -4 3 19.98
    8 4 5 57.05
    -8 4 -5 56.67
    -8 -4 -5 55.19
    -8 -4 -5 54.23
    8 -4 5 55.33
    8 -4 5 56.94
    6 4 7 47.73
    -6 4 -7 50.54
    -6 -4 -7 47.47
    6 -4 7 47.39
    -6 -4 -7 49.15
    6 -4 7 49.36
    -4 4 -9 27.73
    4 4 9 30.47
    4 4 9 29.16
    -4 -4 -9 30.28
    4 -4 9 30.24
    4 -4 9 31.59
    2 4 11 68.24
    -2 4 -11 67.82
    2 4 11 63.59
    2 -4 11 66.28
    2 -4 11 65.73
    -2 -4 -11 68.48
    0 4 -13 33.6
    0 4 13 35.01
    0 4 13 35.49
    0 -4 -13 36.47
    0 -4 13 33.88
    2 4 -15 20.07
    -2 4 15 17.63
    -2 4 15 18.78
    -2 4 15 19.23
    -2 -4 15 16.86
    -4 4 17 20.57
    -4 4 17 20.58
    4 4 -17 20.68
    4 -4 -17 21.48
    -4 -4 17 21.03
    -6 4 19 31.1
    6 4 -19 32.46
    -6 4 19 30.6
    6 -4 -19 30.17
    -6 -4 19 29.75
    -8 4 21 14.53
    8 4 -21 16.68
    -8 4 21 12.21
    -8 -4 21 15.71
    8 -4 -21 14.43
    10 4 -23 12.38
    -10 4 23 11.38
    -10 -4 23 10.94
    -12 4 25 1.16
    12 4 -25 0.19
    -12 -4 25 2.5
    14 4 -27 5.29
    -14 4 27 7.39
    -14 -4 27 9.47
    19 5 -6 -0.55
    19 -5 -6 1.09
    -17 5 4 0.1
    17 5 -4 0.5
    17 -5 -4 1.06
    -17 -5 4 0.45
    -15 5 2 12.96
    15 5 -2 11.57
    15 -5 -2 12.14
    -15 -5 2 11.04
    -13 5 0 0.18
    13 5 0 0.07
    13 -5 0 0.25
    -13 -5 0 0.97
    11 5 2 0.59
    -11 5 -2 0.36
    -11 -5 -2 0.48
    11 -5 2 0.58
    9 5 4 5.88
    -9 5 -4 4.32
    9 -5 4 6.3
    9 -5 4 5.5
    -9 -5 -4 6.13
    7 5 6 7.83
    -7 5 -6 8.84
    -7 -5 -6 7.33
    7 -5 6 6.47
    -7 -5 -6 7.22
    7 -5 6 8.31
    -5 5 -8 0.07
    5 5 8 -0.02
    5 -5 8 0.12
    -5 -5 -8 0.13
    5 -5 8 0.01
    -5 -5 -8 0.32
    -3 5 -10 42.52
    3 5 10 42.07
    3 5 10 41.87
    3 -5 10 42.33
    -3 -5 -10 43.76
    3 -5 10 42.88
    -1 5 -12 35.89
    1 5 12 33.57
    1 5 12 32.78
    1 -5 12 35.62
    -1 -5 -12 34.01
    1 -5 12 33.83
    -1 5 14 8.83
    -1 5 14 8.97
    1 5 -14 9.27
    -1 5 14 8.59
    -1 -5 14 9.23
    3 5 -16 23.44
    -3 5 16 25.04
    -3 5 16 25.55
    3 -5 -16 24.67
    -3 -5 16 23.97
    -5 5 18 9.87
    -5 5 18 9.53
    5 5 -18 8.26
    -5 -5 18 9.53
    5 -5 -18 10.4
    -7 5 20 20.58
    7 5 -20 16.48
    -7 5 20 17.24
    -7 -5 20 17.05
    7 -5 -20 16.99
    -9 5 22 7.62
    9 5 -22 9.45
    9 -5 -22 8.39
    -9 -5 22 7.25
    11 5 -24 13.55
    -11 5 24 13
    -11 -5 24 14.89
    13 5 -26 6.18
    -13 5 26 7.77
    -13 -5 26 10.06
    15 5 -28 5.62
    -15 -5 28 9.35
    18 6 -5 7.72
    -18 6 5 5.76
    -18 -6 5 6.53
    18 -6 -5 4.81
    -16 6 3 15.15
    16 6 -3 14.12
    16 -6 -3 9.66
    -16 -6 3 11.86
    -14 6 1 12.15
    14 6 -1 10.89
    14 -6 -1 11.55
    -14 -6 1 11.75
    -12 6 -1 40.07
    12 6 1 39.45
    -12 -6 -1 34.66
    12 -6 1 39.58
    10 6 3 58.47
    -10 6 -3 58.9
    -10 6 -3 61.1
    10 -6 3 57.84
    -10 -6 -3 57.63
    8 6 5 19.38
    -8 6 -5 19.81
    8 -6 5 20
    -8 -6 -5 20.42
    8 -6 5 21.23
    -6 6 -7 51.97
    6 6 7 52.51
    -6 -6 -7 51.48
    6 -6 7 50.86
    -6 -6 -7 49.52
    6 -6 7 49.6
    -4 6 -9 42.41
    4 6 9 38.07
    4 -6 9 40.57
    -4 -6 -9 41.05
    -4 -6 -9 37.56
    4 -6 9 38.31
    2 6 11 53.02
    -2 6 -11 53.46
    2 6 11 55.96
    2 -6 11 52.72
    2 -6 11 53.11
    -2 -6 -11 52.61
    0 6 -13 46.93
    0 6 13 47.05
    0 6 13 46.16
    0 6 13 47.23
    0 -6 13 48.06
    0 -6 13 47.27
    2 6 -15 61.01
    -2 6 15 59.07
    -2 6 15 58.39
    -2 6 15 61.11
    -2 -6 15 59.03
    -4 6 17 11.47
    4 6 -17 13.9
    -4 6 17 12.47
    -4 -6 17 11.61
    4 -6 -17 11.34
    -6 6 19 57.92
    -6 6 19 54.01
    6 6 -19 54.71
    6 -6 -19 56.38
    -6 -6 19 60.62
    8 6 -21 17.1
    -8 6 21 16.68
    -8 -6 21 18.16
    8 -6 -21 17.34
    10 6 -23 2.98
    -10 6 23 3.49
    -10 -6 23 2.94
    10 -6 -23 3.17
    12 6 -25 9.75
    -12 6 25 9.21
    -12 -6 25 9.59
    14 6 -27 8.1
    -14 6 27 8.19
    -14 -6 27 9.78
    -19 7 6 2.25
    19 7 -6 4.19
    -19 -7 6 3.02
    19 -7 -6 3.38
    -17 7 4 0.6
    17 7 -4 1.7
    -17 -7 4 -0.01
    17 -7 -4 1.3
    -15 7 2 5.66
    15 7 -2 5.48
    -15 -7 2 3.97
    15 -7 -2 4.01
    -13 7 0 2.11
    13 7 0 1.8
    13 -7 0 1.92
    -13 -7 0 1.68
    -11 7 -2 1.41
    11 7 2 1.14
    11 -7 2 2.23
    -11 -7 -2 1.96
    9 7 4 2.07
    -9 7 -4 2.2
    9 -7 4 2.67
    9 -7 4 1.95
    -9 -7 -4 2.05
    7 7 6 29.45
    -7 7 -6 30.25
    7 -7 6 29.65
    7 -7 6 30.43
    -7 -7 -6 30.47
    5 7 8 0.97
    -5 7 -8 1.14
    5 -7 8 1.22
    -5 -7 -8 1.43
    -5 -7 -8 1.38
    5 -7 8 1.46
    3 7 10 0.77
    -3 7 -10 0.36
    3 -7 10 1.08
    -3 -7 -10 1.75
    3 -7 10 1.47
    -3 -7 -10 1.39
    1 7 12 16.23
    1 7 12 17.24
    -1 7 -12 17.32
    1 7 12 17.34
    1 -7 12 17.11
    1 -7 12 16.63
    -1 7 14 14.49
    1 7 -14 16.07
    -1 7 14 13.53
    -1 7 14 16.49
    -1 -7 14 15.37
    -1 -7 14 12.65
    -3 7 16 6.74
    -3 7 16 5.23
    3 7 -16 5.42
    3 -7 -16 6.46
    -3 -7 16 4.17
    -5 7 18 7.77
    -5 7 18 8.04
    5 7 -18 7.39
    -5 -7 18 6.67
    5 -7 -18 6.31
    -7 7 20 2.99
    -7 7 20 2.84
    7 7 -20 2.07
    -7 -7 20 3.44
    7 -7 -20 2.54
    9 7 -22 3.32
    -9 7 22 3.73
    -9 -7 22 1.67
    9 -7 -22 2.17
    11 7 -24 10.73
    -11 7 24 13.52
    11 -7 -24 11.53
    -11 -7 24 12.48
    13 7 -26 1.08
    -13 7 26 0.56
    -13 -7 26 2.71
    18 8 -5 33.06
    -18 8 5 30.67
    -18 -8 5 28.73
    18 -8 -5 34.27
    16 8 -3 45.24
    -16 8 3 43.98
    -16 -8 3 43.94
    16 -8 -3 46.38
    -14 8 1 25.28
    14 8 -1 25.56
    -14 -8 1 25.65
    14 -8 -1 23.99
    -12 8 -1 47.22
    12 8 1 44.83
    12 -8 1 45.71
    -12 -8 -1 46.08
    10 8 3 47.79
    -10 8 -3 49.18
    10 -8 3 47.03
    -10 -8 -3 48.87
    8 8 5 36.53
    -8 8 -5 39.05
    8 -8 5 37.22
    8 -8 5 39.2
    -8 -8 -5 39.27
    6 8 7 57.86
    -6 8 -7 55.48
    -6 -8 -7 60.83
    6 -8 7 58.7
    6 -8 7 56.91
    -4 8 -9 103.67
    4 8 9 107.06
    4 -8 9 104.96
    -4 -8 -9 103.1
    -4 -8 -9 105.49
    4 -8 9 102.81
    2 8 11 33.62
    -2 8 -11 33.87
    2 8 11 36.67
    2 -8 11 36.98
    2 -8 11 37.14
    -2 -8 -11 35.78
    0 8 13 51.57
    0 8 13 52.59
    0 8 13 52.66
    0 8 -13 51.51
    0 -8 13 53.24
    0 -8 13 52.6
    -2 8 15 39.25
    2 8 -15 38.21
    -2 8 15 40.97
    -2 8 15 39.58
    -2 -8 15 40.67
    -4 8 17 12.89
    4 8 -17 11.21
    -4 8 17 11.75
    -4 -8 17 11.14
    4 -8 -17 12.39
    6 8 -19 4.36
    -6 8 19 2.93
    -6 8 19 5.14
    -6 -8 19 3.18
    6 -8 -19 4.64
    -8 8 21 11.83
    8 8 -21 9.83
    -8 -8 21 11.5
    8 -8 -21 11.31
    10 8 -23 4.39
    -10 8 23 3.34
    -10 -8 23 4.23
    10 -8 -23 5.12
    12 8 -25 1.84
    -12 8 25 0.34
    -12 -8 25 2.3
    -14 -8 27 1.43
    17 9 -4 1.03
    -17 9 4 -1.04
    -17 -9 4 -1.35
    17 -9 -4 0.11
    -15 9 2 4.24
    15 9 -2 2.09
    15 -9 -2 2.55
    -15 -9 2 0.79
    13 9 0 0.86
    -13 9 0 1.46
    13 -9 0 0.09
    -13 -9 0 -0.16
    11 9 2 3.99
    -11 9 -2 3.42
    11 -9 2 4.24
    -11 -9 -2 4.24
    -9 9 -4 1.82
    9 9 4 0.62
    -9 -9 -4 1.83
    9 -9 4 1.7
    -7 9 -6 4.2
    7 9 6 4.84
    -7 -9 -6 3.28
    7 -9 6 4.11
    7 -9 6 3.06
    5 9 8 11.22
    -5 9 -8 9.62
    -5 -9 -8 11.13
    5 -9 8 10.71
    5 -9 8 10.83
    -3 9 -10 7.43
    3 9 10 5.33
    3 -9 10 6.71
    -3 -9 -10 5.49
    3 -9 10 7.03
    -3 -9 -10 5.85
    1 9 12 2.85
    -1 9 -12 1.45
    1 9 12 3.49
    1 -9 12 2.77
    1 -9 12 2
    -1 -9 -12 2.54
    -1 9 14 -0.49
    1 9 -14 0.62
    -1 9 14 0.21
    -1 -9 14 -0.13
    3 9 -16 0.36
    -3 9 16 1.57
    -3 9 16 0.29
    -3 -9 16 1.18
    3 -9 -16 2.03
    -5 9 18 0.23
    5 9 -18 -0.39
    -5 9 18 0.31
    5 -9 -18 -0.06
    -5 -9 18 -0.07
    -7 9 20 6.83
    7 9 -20 6.24
    -7 -9 20 5.16
    7 -9 -20 6.05
    -9 9 22 5.2
    9 9 -22 3.46
    -9 -9 22 1.88
    9 -9 -22 3.6
    11 9 -24 -0.36
    -11 9 24 -0.11
    11 -9 -24 -0.41
    -11 -9 24 1.18
    -13 9 26 0.94
    -13 -9 26 2.35
    -18 10 5 11.66
    -18 -10 5 11.44
    -16 10 3 18.09
    16 10 -3 20.23
    -16 -10 3 21.93
    16 -10 -3 16.47
    14 10 -1 23.34
    -14 10 1 21.95
    -14 -10 1 19.49
    14 -10 -1 19.62
    12 10 1 13.6
    -12 10 -1 13.62
    -12 -10 -1 11.73
    12 -10 1 11.8
    10 10 3 15.6
    -10 10 -3 17.62
    10 -10 3 13.59
    -10 -10 -3 17.11
    8 10 5 24.12
    -8 10 -5 26.7
    -8 -10 -5 24.49
    8 -10 5 23.95
    -6 10 -7 45.17
    6 10 7 39.64
    -6 -10 -7 41.69
    6 -10 7 39.36
    6 -10 7 40.1
    4 10 9 36.2
    -4 10 -9 38.73
    4 -10 9 36
    4 -10 9 34.07
    -4 -10 -9 37.62
    -2 10 -11 2.78
    2 10 11 1.48
    2 10 11 1.74
    -2 -10 -11 2.08
    2 -10 11 1.91
    2 -10 11 1.33
    0 10 13 13.85
    0 10 -13 14.33
    0 10 13 11.74
    0 -10 13 12.55
    0 -10 13 12.19
    0 -10 -13 13.32
    -2 10 15 24.46
    -2 10 15 20.58
    2 10 -15 24.92
    2 -10 -15 23.63
    -2 -10 15 23.32
    4 10 -17 20.49
    -4 10 17 17.09
    4 -10 -17 19.98
    -4 -10 17 19.8
    6 10 -19 -0.27
    -6 10 19 0.16
    -6 -10 19 0.58
    6 -10 -19 0.04
    8 10 -21 10
    -8 10 21 8.59
    8 -10 -21 9.48
    -8 -10 21 9.37
    -10 10 23 4.5
    10 10 -23 -0.04
    -10 -10 23 3.18
    10 -10 -23 0.72
    -12 10 25 -0.61
    12 -10 -25 -1.36
    -12 -10 25 0.71
    17 11 -4 0.66
    -17 11 4 1.8
    17 -11 -4 0.52
    -17 -11 4 2.42
    -15 11 2 0.82
    15 11 -2 -0.52
    -15 -11 2 0.42
    15 -11 -2 0.43
    13 11 0 1.2
    -13 11 0 0.15
    13 -11 0 0.84
    -13 -11 0 -0.58
    11 11 2 4.74
    -11 11 -2 4.1
    11 -11 2 2.82
    -11 -11 -2 3.3
    9 11 4 0.7
    -9 11 -4 1.01
    9 -11 4 2.52
    -9 -11 -4 0.96
    7 11 6 0.15
    -7 11 -6 0.97
    -7 -11 -6 1.04
    7 -11 6 0.79
    5 11 8 0.01
    -5 11 -8 0.58
    -5 -11 -8 0.48
    5 -11 8 0.73
    5 -11 8 -0.05
    3 11 10 0.34
    -3 11 -10 -0.42
    -3 -11 -10 0.22
    3 -11 10 0.17
    3 -11 10 0.05
    -1 11 -12 10.65
    1 11 12 10.15
    1 11 12 10.56
    1 -11 12 10.73
    -1 -11 -12 11.04
    1 -11 12 10.28
    -1 11 14 12.92
    -1 11 14 12.99
    1 11 -14 12.59
    1 -11 -14 12.96
    -1 -11 14 12.57
    3 11 -16 8.61
    -3 11 16 9.82
    3 -11 -16 9.62
    3 -11 -16 8.7
    -3 -11 16 8.99
    5 11 -18 16.74
    -5 11 18 14.02
    5 -11 -18 15.69
    -5 -11 18 15.35
    -7 11 20 8.38
    7 11 -20 6.76
    7 -11 -20 5.77
    -7 -11 20 6.65
    -9 11 22 7.98
    9 11 -22 7.09
    9 -11 -22 8.47
    -9 -11 22 9.04
    -11 11 24 16.51
    11 -11 -24 16.91
    -11 -11 24 14.88
    -16 12 3 7.37
    16 12 -3 11.87
    16 -12 -3 6.98
    -16 -12 3 5.21
    14 12 -1 0.9
    -14 12 1 1.3
    -14 -12 1 1.19
    14 -12 -1 -0.17
    -12 12 -1 8.99
    12 12 1 9.86
    -12 -12 -1 7.92
    12 -12 1 7.9
    10 12 3 19.15
    -10 12 -3 18.24
    -10 -12 -3 15.17
    10 -12 3 15.93
    8 12 5 6.67
    -8 12 -5 6.9
    8 -12 5 6.32
    -8 -12 -5 6.8
    6 12 7 2.28
    -6 12 -7 1.17
    -6 -12 -7 1.81
    6 -12 7 1.14
    -4 12 -9 26.56
    4 12 9 23.95
    -4 -12 -9 21.74
    4 -12 9 25.9
    4 -12 9 24.27
    -2 12 -11 7.09
    2 12 11 7.56
    2 -12 11 8.19
    2 -12 11 7.97
    -2 -12 -11 8.2
    0 12 13 0.38
    0 12 13 0.81
    0 12 -13 0.07
    0 -12 -13 1.1
    0 -12 13 0.72
    2 12 -15 5.5
    -2 12 15 5.45
    -2 12 15 5.26
    2 -12 -15 5.92
    -2 -12 15 4.64
    -4 12 17 -0.05
    4 12 -17 -0.27
    4 -12 -17 0.78
    -4 -12 17 0.67
    6 12 -19 3.23
    -6 12 19 3.22
    -6 -12 19 2.85
    6 -12 -19 2.8
    -8 12 21 -0.02
    8 12 -21 0.09
    8 -12 -21 1.29
    -8 -12 21 0.5
    -10 12 23 2.23
    10 -12 -23 1.2
    -10 -12 23 2.26
    -12 12 25 -1.62
    -12 -12 25 0.49
    12 -12 -25 0.06
    -15 13 2 1.72
    15 13 -2 4.42
    -15 -13 2 1.45
    15 -13 -2 1.92
    -13 13 0 4.37
    13 13 0 3.83
    -13 -13 0 2.62
    13 -13 0 2.16
    -11 13 -2 1.9
    11 13 2 1.76
    -11 -13 -2 0.39
    11 -13 2 3.12
    9 13 4 16.38
    -9 13 -4 16.25
    9 -13 4 16.06
    -9 -13 -4 17.18
    7 13 6 6.4
    -7 13 -6 8.3
    7 -13 6 5.58
    -7 -13 -6 6.11
    5 13 8 7.59
    -5 13 -8 7.83
    5 -13 8 6.97
    5 -13 8 5.6
    -5 -13 -8 5.3
    3 13 10 14.6
    -3 13 -10 20.29
    -3 -13 -10 16.21
    3 -13 10 16.09
    3 -13 10 15.3
    -1 13 -12 45.96
    1 13 12 43.02
    -1 -13 -12 41.79
    1 -13 12 42.48
    -1 13 14 64.99
    -1 13 14 59.76
    1 13 -14 64.49
    -1 -13 14 61.06
    1 -13 -14 62.24
    -3 13 16 50.43
    3 13 -16 52.95
    -3 -13 16 49.71
    3 -13 -16 49.73
    -5 13 18 45.22
    5 13 -18 40.62
    -5 -13 18 41.88
    5 -13 -18 45.01
    7 13 -20 15.9
    -7 13 20 17.35
    7 -13 -20 14.3
    -7 -13 20 14.27
    -9 13 22 32.52
    -9 -13 22 36.99
    9 -13 -22 35.38
    -11 13 24 16.09
    11 -13 -24 16.44
    -11 -13 24 20.38
    14 14 -1 1.26
    -14 14 1 -0.21
    14 -14 -1 -0.31
    -14 -14 1 -0.12
    -12 14 -1 0.02
    12 14 1 2.16
    12 -14 1 1.31
    -12 -14 -1 -1.05
    10 14 3 0.87
    -10 14 -3 0.52
    -10 -14 -3 0.44
    10 -14 3 1.63
    -8 14 -5 0.53
    8 14 5 1.62
    8 -14 5 0.47
    -8 -14 -5 -0.28
    6 14 7 -0.16
    -6 14 -7 0.41
    6 -14 7 -0.07
    -6 -14 -7 1
    4 14 9 5.34
    -4 14 -9 4.96
    -4 -14 -9 5.4
    4 -14 9 5.61
    4 -14 9 6.19
    2 14 11 2.82
    -2 14 -11 2.46
    2 -14 11 2.2
    -2 -14 -11 2.84
    2 -14 11 2.43
    0 14 -13 1.55
    0 14 13 1.87
    0 -14 13 -0.2
    0 -14 -13 0.1
    -2 14 15 5.8
    2 14 -15 6.8
    -2 14 15 5.77
    -2 -14 15 5.02
    -4 14 17 -0.46
    4 14 -17 -0.68
    4 -14 -17 0.38
    -4 -14 17 2.22
    -6 14 19 0.98
    6 14 -19 -0.94
    6 -14 -19 0.04
    -6 -14 19 -0.12
    -8 14 21 -0.45
    8 -14 -21 1
    -8 -14 21 -0.54
    -10 14 23 1.36
    -10 -14 23 1.9
    10 -14 -23 -0.51
    -13 15 0 -1.12
    13 15 0 0.05
    13 -15 0 1.17
    -13 -15 0 -0.74
    11 15 2 -1.01
    -11 15 -2 0.68
    11 -15 2 -0.94
    -11 -15 -2 0.44
    -9 15 -4 2.02
    9 15 4 2.25
    -9 -15 -4 2.39
    9 -15 4 2.06
    7 15 6 4.3
    -7 15 -6 3.75
    -7 -15 -6 2.56
    7 -15 6 3.64
    -5 15 -8 16.92
    5 15 8 16.12
    -5 -15 -8 16.97
    5 -15 8 17.19
    3 15 10 16.74
    -3 15 -10 17.73
    3 -15 10 15.43
    3 -15 10 18.01
    -3 -15 -10 18.59
    -1 15 -12 18.8
    1 15 12 20.27
    -1 -15 -12 18.57
    1 -15 12 17.56
    -1 15 14 10.26
    1 15 -14 9.33
    1 -15 -14 9.19
    -1 -15 14 10.16
    -3 15 16 30.78
    3 15 -16 28.33
    3 -15 -16 27.77
    -3 -15 16 30.49
    -5 15 18 35.31
    5 15 -18 28.88
    -5 -15 18 35.16
    5 -15 -18 30.79
    -7 15 20 17.9
    7 -15 -20 13.5
    -7 -15 20 16.49
    -9 15 22 10.01
    -9 -15 22 7.21
    9 -15 -22 9.23
    14 -16 -1 5.36
    12 16 1 5.16
    -12 16 -1 2.67
    -12 -16 -1 2.27
    12 -16 1 3.16
    10 16 3 0.1
    -10 16 -3 0.71
    10 -16 3 2.04
    -10 -16 -3 0.15
    8 16 5 1.02
    -8 16 -5 -0.65
    -8 -16 -5 -0.28
    8 -16 5 -0.09
    6 16 7 12.88
    -6 16 -7 11.19
    6 -16 7 11.03
    -6 -16 -7 10.39
    -4 16 -9 3.27
    4 16 9 3.21
    -4 -16 -9 1.52
    4 -16 9 2.72
    -2 16 -11 2.83
    2 16 11 3.1
    2 -16 11 4.24
    -2 -16 -11 3.43
    0 16 13 3.4
    0 16 -13 2.48
    0 -16 -13 2.38
    0 -16 13 3.75
    -2 16 15 6.97
    2 16 -15 7.99
    -2 -16 15 7.21
    -4 16 17 0.49
    4 16 -17 2.45
    -4 -16 17 1.83
    4 -16 -17 0.72
    -6 16 19 0.7
    6 -16 -19 0.99
    -6 -16 19 1.54
    -8 16 21 -0.33
    8 -16 -21 1.04
    -8 -16 21 1.19
    13 -17 0 -1.48
    11 17 2 1.09
    -11 17 -2 2.72
    -11 -17 -2 1.5
    11 -17 2 4.41
    -9 17 -4 -0.28
    9 17 4 -0.57
    -9 -17 -4 -0.93
    9 -17 4 0.11
    7 17 6 -1
    -7 17 -6 1.03
    7 -17 6 0.33
    -7 -17 -6 -0.97
    5 17 8 6.99
    -5 17 -8 7.84
    -5 -17 -8 7.1
    5 -17 8 5.69
    3 17 10 3.47
    -3 17 -10 5.91
    -3 -17 -10 3.85
    -1 17 -12 7.27
    1 17 12 4.94
    1 -17 12 6.56
    -1 -17 -12 6.03
    1 17 -14 12.77
    -1 17 14 10.06
    -1 -17 14 9.79
    3 17 -16 7.86
    3 -17 -16 8.72
    -3 -17 16 10.25
    -5 17 18 3.07
    5 -17 -18 2.29
    -5 -17 18 4.71
    -7 17 20 10.02
    7 -17 -20 10.17
    -7 -17 20 8.92
    -10 18 -3 21.93
    10 18 3 19.63
    -10 -18 -3 17.04
    10 -18 3 17.86
    8 18 5 15.03
    -8 18 -5 14.54
    8 -18 5 13.55
    -8 -18 -5 14.05
    -6 18 -7 10.31
    6 18 7 11.41
    -6 -18 -7 9.05
    6 -18 7 10.52
    -4 18 -9 12.89
    4 18 9 11.84
    -4 -18 -9 11.13
    -2 18 -11 18.13
    2 18 11 13.26
    -2 -18 -11 14.97
    0 18 -13 11.57
    0 18 13 8.73
    0 -18 13 11.64
    2 18 -15 5.22
    2 -18 -15 4.27
    4 -18 -17 1.51
    -4 -18 17 1.57
    -6 -18 19 0.28
    6 -18 -19 0.65
    9 19 4 -1.51
    -9 19 -4 -0.17
    -9 -19 -4 -0.25
    9 -19 4 0.1
    -7 19 -6 -0.18
    7 19 6 -1.04
    -7 -19 -6 -0.92
    7 -19 6 -0.65
    5 19 8 -0.11
    -5 19 -8 1.7
    -5 -19 -8 0.87
    -3 19 -10 2.18
    3 19 10 -1.06
    -3 -19 -10 -0.53
    -1 19 -12 0.54
    1 19 12 -1.49
    1 19 -14 0.73
    -1 19 14 -1.06
    -1 -19 14 -0.48
    -3 -19 16 0.2
    3 -19 -16 1.44
    -5 -19 18 1.6
    -8 -20 -5 11.06
    -6 20 -7 13.69
    6 20 7 7.78
    -6 -20 -7 8.84
    4 20 9 9.34
    -4 20 -9 6.36
    -4 -20 -9 6.92
    -2 20 -11 17.53
    2 20 11 15.06
    0 20 -13 14.21
    0 20 13 12.3
    -2 -20 15 1.54
    2 -20 -15 -0.41
    18 0 -4 9.85
    16 0 -2 21.67
    14 0 0 16.66
    -14 0 0 16.14
    -14 0 0 17.41
    12 0 2 8.97
    -12 0 -2 9.12
    -12 0 -2 9.75
    10 0 4 3.41
    -10 0 -4 1.77
    -10 0 -4 2.36
    8 0 6 107.5
    -8 0 -6 107.84
    8 0 6 103.75
    6 0 8 80.15
    -6 0 -8 83.75
    6 0 8 81.77
    4 0 10 104.3
    -4 0 -10 101.89
    4 0 10 104.27
    -2 0 -12 0.88
    2 0 12 1.34
    2 0 12 1.77
    0 0 -14 30.16
    0 0 14 28.73
    0 0 14 28.28
    2 0 -16 0
    2 0 -16 -0.03
    -2 0 16 -0.19
    -4 0 18 28.45
    4 0 -18 28.62
    4 0 -18 27.32
    -6 0 20 2.42
    6 0 -20 1.53
    -8 0 22 2.59
    8 0 -22 1.23
    10 0 -24 -0.36
    -10 0 24 0.31
    -12 0 26 -0.13
    12 0 -26 -0.19
    14 0 -28 -0.13
    19 1 -5 -0.62
    19 -1 -5 0.85
    17 1 -3 0.23
    17 -1 -3 0.33
    -15 1 1 0.03
    15 1 -1 -0.49
    -15 -1 1 -0.8
    15 -1 -1 -0.55
    -13 1 -1 0.46
    -13 1 -1 1.28
    13 1 1 0.29
    -13 -1 -1 0.58
    13 -1 1 1.02
    -13 -1 -1 1.04
    -11 1 -3 4.09
    -11 1 -3 3.87
    11 1 3 2.95
    -11 -1 -3 4.39
    -11 -1 -3 4.64
    11 -1 3 4.01
    9 1 5 2.46
    -9 1 -5 2.96
    -9 1 -5 2.04
    -9 -1 -5 2.51
    9 -1 5 3.28
    -9 -1 -5 2.13
    -7 1 -7 0.46
    7 1 7 0.56
    7 1 7 0.31
    7 -1 7 0.03
    7 -1 7 0.24
    -7 -1 -7 0.25
    5 1 9 1.27
    5 1 9 1.91
    -5 1 -9 0.94
    -5 -1 -9 1.43
    5 -1 9 1.62
    5 -1 9 1.28
    -3 1 -11 5.79
    3 1 11 3.99
    3 1 11 5.8
    3 -1 11 4.59
    -3 -1 -11 4.47
    3 -1 11 5.28
    1 1 13 1.75
    1 1 13 1.54
    -1 1 -13 1.65
    1 -1 13 2.04
    1 -1 13 1.56
    -1 -1 -13 1.97
    -1 1 15 -0.38
    1 1 -15 0.22
    1 -1 -15 0.37
    -1 -1 15 -0.04
    1 -1 -15 0.21
    -3 1 17 17.14
    3 1 -17 16.49
    3 -1 -17 16.21
    -3 -1 17 17.23
    3 -1 -17 17.93
    5 1 -19 3.04
    -5 1 19 2.62
    5 -1 -19 2.57
    -5 -1 19 2.3
    5 -1 -19 3.33
    -7 1 21 0.53
    7 1 -21 -0.25
    -7 -1 21 0.02
    7 -1 -21 0.68
    -9 1 23 0.03
    9 1 -23 -0.8
    -9 -1 23 0.61
    9 -1 -23 -0.28
    11 1 -25 0.58
    -11 1 25 0.65
    -11 -1 25 0.5
    11 -1 -25 0.88
    13 1 -27 -0.19
    13 -1 -27 1.23
    15 1 -29 2.07
    15 -1 -29 4.68
    18 2 -4 6.47
    18 -2 -4 5.28
    -16 2 2 14.74
    16 2 -2 15.58
    16 -2 -2 16.29
    -16 -2 2 14.07
    -14 2 0 22.83
    14 2 0 24.2
    14 -2 0 24.95
    -14 -2 0 24.17
    12 2 2 20.07
    -12 2 -2 20.72
    -12 2 -2 22.18
    12 -2 2 23.01
    -12 -2 -2 21.74
    -12 -2 -2 21.77
    10 2 4 7.51
    -10 2 -4 6.69
    -10 2 -4 8.29
    10 -2 4 6.56
    -10 -2 -4 7.17
    -10 -2 -4 6.42
    -8 2 -6 34.44
    8 2 6 36.28
    -8 -2 -6 34.77
    8 -2 6 36.67
    8 -2 6 34.37
    -8 -2 -6 36.06
    6 2 8 22.06
    -6 2 -8 23.86
    6 2 8 24.17
    6 -2 8 23.46
    -6 -2 -8 24.2
    6 -2 8 23.34
    -4 2 -10 17.61
    4 2 10 17.27
    4 2 10 17.59
    -4 -2 -10 18.04
    4 -2 10 16.14
    4 -2 10 17.71
    2 2 12 7.18
    2 2 12 8.35
    -2 2 -12 9.62
    2 -2 12 7.77
    2 -2 12 7.94
    -2 -2 -12 6.94
    0 2 14 7.21
    0 2 14 6.82
    0 2 -14 6.68
    0 -2 -14 6.42
    0 -2 14 7.09
    -2 2 16 0.18
    2 2 -16 0.54
    2 -2 -16 0.19
    2 -2 -16 0.62
    -2 -2 16 0.55
    4 2 -18 7.05
    -4 2 18 8.75
    4 -2 -18 7.25
    4 -2 -18 7.92
    -4 -2 18 6.46
    6 2 -20 0.09
    -6 2 20 0.1
    -6 2 20 0.36
    -6 -2 20 0.31
    6 -2 -20 0.69
    -8 2 22 -0.62
    8 2 -22 -0.58
    -8 2 22 -0.06
    -8 -2 22 0.4
    -10 2 24 1.74
    -10 2 24 3.39
    10 2 -24 2.13
    -10 -2 24 2.15
    12 2 -26 3.08
    12 -2 -26 3.44
    -12 -2 26 3
    14 2 -28 0.76
    14 -2 -28 0.04
    19 3 -5 -0.05
    19 -3 -5 -0.36
    -17 3 3 0.16
    17 3 -3 -0.57
    -17 -3 3 -1.22
    17 -3 -3 1.62
    -15 3 1 5.43
    15 3 -1 4.29
    -15 -3 1 6.17
    15 -3 -1 5.29
    -13 3 -1 2.87
    13 3 1 3.67
    13 -3 1 2.97
    -11 3 -3 1.87
    11 3 3 1
    -11 3 -3 1.02
    11 -3 3 1.67
    -11 -3 -3 1.5
    9 3 5 15.66
    -9 3 -5 17.14
    9 -3 5 16.54
    9 -3 5 16.24
    -9 -3 -5 16
    -9 -3 -5 18.55
    7 3 7 35.43
    -7 3 -7 34.75
    -7 -3 -7 35.92
    7 -3 7 35.82
    -7 -3 -7 37.29
    7 -3 7 35.97
    5 3 9 0.4
    -5 3 -9 -0.14
    5 3 9 0.23
    5 -3 9 0.31
    5 -3 9 0.27
    -5 -3 -9 0.45
    3 3 11 4.5
    3 3 11 4.65
    -3 3 -11 3.14
    3 -3 11 4.31
    -3 -3 -11 5.48
    3 -3 11 4.97
    1 3 13 2.57
    1 3 13 1.84
    -1 3 -13 1.55
    1 -3 13 1.91
    -1 -3 -13 1.88
    -1 3 15 7.8
    -1 3 15 8.42
    1 3 -15 7.65
    1 -3 -15 8.36
    -1 -3 15 7.95
    3 3 -17 4.9
    -3 3 17 5.39
    3 -3 -17 5.33
    -3 -3 17 6.2
    3 -3 -17 4.97
    5 3 -19 1.41
    -5 3 19 0.62
    -5 3 19 1.53
    -5 -3 19 0.08
    5 -3 -19 1.13
    -7 3 21 0.44
    -7 3 21 0.8
    7 3 -21 1.03
    7 -3 -21 0.62
    -7 -3 21 0.86
    9 3 -23 8.37
    -9 3 23 9.6
    -9 3 23 10.47
    -9 -3 23 8.46
    11 3 -25 1.22
    -11 3 25 1.34
    -11 -3 25 1.75
    -13 3 27 -1.05
    13 3 -27 -0.66
    -13 -3 27 -0.89
    15 3 -29 5.81
    18 4 -4 4.69
    18 -4 -4 3.54
    16 4 -2 -0.61
    -16 4 2 -0.31
    16 -4 -2 1.61
    -16 -4 2 -0.47
    -14 4 0 17.44
    14 4 0 16.85
    -14 -4 0 15.16
    14 -4 0 17.14
    -12 4 -2 16.47
    12 4 2 17.53
    -12 -4 -2 15.37
    12 -4 2 16.07
    10 4 4 34.41
    -10 4 -4 32.96
    -10 4 -4 31.25
    -10 -4 -4 31.2
    10 -4 4 32.56
    -8 4 -6 13.14
    8 4 6 14.92
    8 -4 6 14.71
    8 -4 6 16.9
    -8 -4 -6 15.39
    -8 -4 -6 15.07
    6 4 8 12.38
    -6 4 -8 12.91
    6 -4 8 14.6
    -6 -4 -8 13.1
    -6 -4 -8 13.92
    6 -4 8 14.34
    4 4 10 31.86
    4 4 10 32.34
    -4 4 -10 34.1
    4 -4 10 31.44
    -4 -4 -10 32.63
    4 -4 10 32.11
    2 4 12 17.89
    2 4 12 18.8
    -2 4 -12 17.82
    2 -4 12 17.73
    -2 -4 -12 18.6
    2 -4 12 18.23
    0 4 14 0.21
    0 4 -14 0.48
    0 4 14 0.07
    0 -4 -14 -0.22
    0 -4 14 -0.19
    -2 4 16 3.33
    -2 4 16 2.52
    2 4 -16 2.28
    -2 -4 16 3.44
    2 -4 -16 3.3
    4 4 -18 6.41
    -4 4 18 7.32
    -4 4 18 6.37
    4 -4 -18 5.67
    -4 -4 18 6.33
    6 4 -20 7.55
    -6 4 20 7.5
    -6 4 20 7.23
    6 -4 -20 8.38
    -6 -4 20 7.44
    -8 4 22 4.29
    8 4 -22 2.71
    -8 4 22 3.91
    8 -4 -22 3.94
    -8 -4 22 3.39
    10 4 -24 3.98
    -10 4 24 3.41
    -10 -4 24 4.98
    -12 4 26 3.69
    12 4 -26 1.89
    -12 -4 26 1.86
    -14 4 28 2.84
    14 4 -28 4.24
    -14 -4 28 5.39
    19 5 -5 1.32
    19 -5 -5 -1.27
    17 5 -3 0.88
    -17 5 3 0.77
    -17 -5 3 -0.76
    17 -5 -3 -0.31
    -15 5 1 0.13
    15 5 -1 0.83
    15 -5 -1 0.03
    -15 -5 1 0.24
    -13 5 -1 3.94
    13 5 1 4
    13 -5 1 4.65
    -13 -5 -1 3.47
    -11 5 -3 19.83
    -11 5 -3 20.68
    11 5 3 21.33
    11 -5 3 19.76
    -11 -5 -3 20.01
    9 5 5 0.85
    -9 5 -5 0.35
    9 -5 5 1.93
    -9 -5 -5 0.87
    9 -5 5 0.7
    7 5 7 0.99
    -7 5 -7 0.89
    7 -5 7 0.93
    7 -5 7 1.21
    -7 -5 -7 1.09
    -7 -5 -7 1.01
    -5 5 -9 10.06
    5 5 9 9.38
    5 -5 9 10.94
    -5 -5 -9 9.99
    5 -5 9 10.46
    -5 -5 -9 11.02
    3 5 11 45.2
    -3 5 -11 48.31
    3 5 11 44.95
    3 -5 11 45.06
    -3 -5 -11 46.4
    3 -5 11 46.38
    -1 5 -13 21.62
    1 5 13 20.95
    1 5 13 21.55
    -1 -5 -13 23.35
    1 -5 13 22.13
    1 -5 13 21.27
    -1 5 15 15.56
    -1 5 15 16.79
    -1 5 15 18.38
    1 5 -15 18.98
    -1 -5 15 17.22
    3 5 -17 16.94
    -3 5 17 19.2
    -3 5 17 20.31
    3 -5 -17 18.98
    -3 -5 17 18.78
    -5 5 19 16.87
    -5 5 19 16.54
    5 5 -19 15.36
    5 -5 -19 16.69
    -5 -5 19 14.38
    -7 5 21 12.91
    -7 5 21 11.53
    7 5 -21 9.97
    7 -5 -21 13.26
    -7 -5 21 13.99
    9 5 -23 17.95
    -9 5 23 22.01
    -9 -5 23 22.22
    9 -5 -23 20.14
    -11 5 25 9.63
    11 5 -25 7.88
    -11 -5 25 9.62
    13 5 -27 10
    -13 5 27 9.24
    -13 -5 27 10.55
    -18 6 4 1.12
    18 6 -4 1.4
    -18 -6 4 2.78
    18 -6 -4 0.26
    16 6 -2 1.67
    -16 6 2 3.4
    -16 -6 2 0.81
    16 -6 -2 2.08
    -14 6 0 0.47
    14 6 0 1.41
    14 -6 0 1.66
    -14 -6 0 -0.18
    -12 6 -2 2.13
    12 6 2 3.01
    -12 -6 -2 2.27
    12 -6 2 3.57
    -10 6 -4 10.62
    10 6 4 10.76
    -10 -6 -4 8.14
    10 -6 4 8.27
    -8 6 -6 27.39
    8 6 6 25.66
    8 -6 6 27.8
    -8 -6 -6 28.07
    8 -6 6 25.55
    -6 6 -8 0.43
    6 6 8 1.25
    -6 -6 -8 0.24
    6 -6 8 1.47
    6 -6 8 0.58
    -6 -6 -8 0.36
    -4 6 -10 3.66
    4 -6 10 3.25
    -4 -6 -10 2.78
    -4 -6 -10 3.11
    4 -6 10 3.13
    -2 6 -12 0.34
    2 6 12 0.43
    2 6 12 1.07
    -2 -6 -12 0.94
    2 -6 12 0.97
    2 -6 12 0.8
    0 6 14 1.26
    0 6 14 0.57
    0 6 -14 1.91
    0 6 14 1.88
    0 -6 14 1.13
    -2 6 16 1.08
    -2 6 16 0.8
    2 6 -16 0.86
    -2 6 16 0.84
    -2 -6 16 1.24
    -4 6 18 1.68
    -4 6 18 1.64
    4 6 -18 0.43
    4 -6 -18 0.68
    -4 -6 18 0.66
    -6 6 20 10.4
    -6 6 20 9.58
    6 6 -20 11.52
    6 -6 -20 10.14
    -6 -6 20 8.81
    8 6 -22 1.39
    -8 6 22 0.9
    8 -6 -22 1.04
    -8 -6 22 0.72
    -10 6 24 1.1
    10 6 -24 1.3
    -10 -6 24 0.62
    -12 6 26 6.15
    12 6 -26 5.1
    -12 -6 26 8
    14 6 -28 2.13
    -14 6 28 1.43
    -14 -6 28 3.52
    -19 7 5 0.54
    -19 -7 5 0.04
    17 7 -3 8.74
    -17 7 3 7.05
    17 -7 -3 5.83
    -17 -7 3 5.81
    15 7 -1 4.69
    -15 7 1 4.8
    -15 -7 1 2.3
    15 -7 -1 6.85
    13 7 1 27.01
    -13 7 -1 27.06
    -13 -7 -1 29.61
    13 -7 1 30.98
    -11 7 -3 27.23
    11 7 3 26.27
    11 -7 3 25.24
    -11 -7 -3 24.22
    -9 7 -5 16.71
    9 7 5 16.24
    9 -7 5 14.98
    9 -7 5 14.05
    -9 -7 -5 16.65
    -7 7 -7 52.6
    7 7 7 47.21
    7 -7 7 50.33
    -7 -7 -7 51.89
    7 -7 7 48.86
    -5 7 -9 113.83
    5 7 9 113.63
    5 -7 9 114.76
    -5 -7 -9 113.96
    -5 -7 -9 112.52
    5 -7 9 114.54
    -3 7 -11 60.45
    3 7 11 60.55
    3 -7 11 55.24
    -3 -7 -11 62.41
    3 -7 11 60.31
    -3 -7 -11 60.35
    1 7 13 62.72
    -1 7 -13 64.29
    1 7 13 62.01
    1 -7 13 63.43
    1 -7 13 60.7
    -1 7 15 87.99
    -1 7 15 90.06
    1 7 -15 87.88
    -1 7 15 88.46
    -1 -7 15 86.25
    3 7 -17 25.77
    -3 7 17 25.6
    -3 7 17 23.75
    3 -7 -17 25.18
    -3 -7 17 22.46
    -5 7 19 57.03
    -5 7 19 52.46
    5 7 -19 51.91
    -5 -7 19 54.8
    5 -7 -19 54.66
    -7 7 21 24.8
    -7 7 21 22.94
    7 7 -21 25.36
    7 -7 -21 24.93
    -7 -7 21 27.4
    -9 7 23 15.31
    9 7 -23 13.68
    -9 -7 23 14.79
    9 -7 -23 14.25
    11 7 -25 18.79
    -11 7 25 19.55
    -11 -7 25 21.45
    -13 7 27 13.61
    13 7 -27 12.03
    -13 -7 27 12.8
    -18 8 4 2.46
    18 8 -4 3.12
    18 -8 -4 -0.43
    -18 -8 4 1.47
    16 8 -2 1.29
    -16 8 2 2.27
    -16 -8 2 1.12
    16 -8 -2 2.08
    14 8 0 0.93
    -14 8 0 3.3
    -14 -8 0 0.64
    14 -8 0 0.08
    -12 8 -2 6.27
    12 8 2 5.11
    -12 -8 -2 5.46
    12 -8 2 7.15
    -10 8 -4 0.46
    10 8 4 0.62
    -10 -8 -4 0.19
    10 -8 4 0.16
    -8 8 -6 2.52
    8 8 6 2.95
    -8 -8 -6 2.83
    8 -8 6 2.71
    8 -8 6 4.3
    6 8 8 5.92
    -6 8 -8 6.42
    6 -8 8 7.98
    -6 -8 -8 5.96
    6 -8 8 6.49
    -4 8 -10 16
    4 8 10 14.08
    4 -8 10 16.99
    -4 -8 -10 17.24
    4 -8 10 15.25
    -4 -8 -10 16.59
    -2 8 -12 3.04
    2 8 12 3.34
    2 -8 12 2.92
    -2 -8 -12 2.46
    2 -8 12 2.94
    -2 -8 -12 3.49
    0 8 14 2.33
    0 8 -14 2.76
    0 8 14 3
    0 8 14 3.51
    0 -8 14 3.34
    -2 8 16 1.43
    -2 8 16 1.04
    -2 8 16 1.66
    2 8 -16 1.5
    -2 -8 16 0.74
    -4 8 18 1.3
    -4 8 18 0.58
    4 8 -18 1.3
    -4 -8 18 1.13
    4 -8 -18 1.66
    -6 8 20 4.06
    -6 8 20 3.79
    6 8 -20 4.51
    -6 -8 20 4.18
    6 -8 -20 4.57
    8 8 -22 -0.04
    -8 8 22 -0.32
    8 -8 -22 -0.82
    -8 -8 22 -0.47
    -10 8 24 0.34
    10 8 -24 -0.63
    10 -8 -24 -0.32
    -10 -8 24 0.38
    -12 8 26 2.42
    12 8 -26 0.32
    -12 -8 26 2.05
    -17 9 3 2.34
    17 9 -3 2.38
    17 -9 -3 0.56
    -17 -9 3 0.19
    -15 9 1 8.06
    15 9 -1 10.47
    15 -9 -1 8.64
    -15 -9 1 8.83
    -13 9 -1 20.24
    13 9 1 17.57
    13 -9 1 18.27
    -13 -9 -1 16.09
    -11 9 -3 30.91
    11 9 3 25.57
    -11 -9 -3 26.16
    11 -9 3 26.01
    -9 9 -5 33.26
    9 9 5 32.86
    -9 -9 -5 30.43
    9 -9 5 32.96
    7 9 7 77.82
    -7 9 -7 83.46
    7 -9 7 81.61
    -7 -9 -7 78.59
    7 -9 7 78.42
    -5 9 -9 94.69
    5 9 9 99.42
    5 -9 9 95.68
    -5 -9 -9 96.69
    5 -9 9 99.34
    -3 9 -11 95.96
    3 9 11 99.33
    -3 -9 -11 95.53
    3 -9 11 98.18
    -3 -9 -11 93.35
    3 -9 11 94.72
    1 9 13 107.17
    1 9 13 103.72
    -1 9 -13 109.42
    1 -9 13 106.23
    -1 -9 -13 108.82
    1 -9 13 106.69
    -1 9 15 49.48
    1 9 -15 46.67
    -1 9 15 48.77
    -1 9 15 52.51
    -1 -9 15 48.67
    -3 9 17 72.02
    3 9 -17 70.38
    -3 9 17 69.94
    -3 -9 17 67
    3 -9 -17 72.61
    -5 9 19 53.49
    -5 9 19 51.15
    5 9 -19 48.88
    -5 -9 19 47.63
    5 -9 -19 49.63
    7 9 -21 55.15
    -7 9 21 57.27
    -7 -9 21 55.82
    7 -9 -21 54.48
    9 9 -23 17.21
    -9 9 23 20.81
    -9 -9 23 22.37
    9 -9 -23 17.09
    -11 9 25 11.27
    11 9 -25 11.59
    -11 -9 25 13.3
    -13 9 27 8.1
    -13 -9 27 8.37
    -18 10 4 -0.51
    -18 -10 4 -2.2
    16 10 -2 1.91
    -16 10 2 2.13
    -16 -10 2 1.08
    16 -10 -2 0.9
    14 10 0 8.89
    -14 10 0 9.06
    -14 -10 0 9.13
    14 -10 0 10.96
    -12 10 -2 6.56
    12 10 2 5.87
    -12 -10 -2 7.6
    12 -10 2 7.39
    10 10 4 7.56
    -10 10 -4 8.42
    -10 -10 -4 8.07
    10 -10 4 8.51
    -8 10 -6 5.55
    8 10 6 6.82
    8 -10 6 6.93
    -8 -10 -6 6.11
    6 10 8 5.32
    -6 10 -8 4.1
    6 -10 8 4.31
    6 -10 8 5.6
    -6 -10 -8 3.98
    -4 10 -10 8.11
    4 10 10 9.4
    -4 -10 -10 8.46
    4 -10 10 9.27
    4 -10 10 10.09
    2 10 12 5.48
    -2 10 -12 5.08
    2 10 12 5.56
    -2 -10 -12 5.23
    2 -10 12 5.58
    2 -10 12 6.91
    0 10 -14 14.97
    0 10 14 17.19
    0 10 14 17.16
    0 -10 -14 15.33
    0 -10 14 15.78
    -2 10 16 8.94
    -2 10 16 7.59
    2 10 -16 9
    -2 -10 16 6.28
    2 -10 -16 7.39
    -4 10 18 0.19
    4 10 -18 -0.71
    -4 10 18 0.73
    4 -10 -18 0.24
    -4 -10 18 0.5
    6 10 -20 0.04
    -6 10 20 0.52
    -6 -10 20 0.21
    6 -10 -20 1
    -8 10 22 -0.59
    8 10 -22 -1.83
    -8 -10 22 0.21
    8 -10 -22 0.32
    -10 10 24 0.6
    10 10 -24 0.04
    10 -10 -24 0.38
    -10 -10 24 -0.88
    -12 10 26 0.74
    -12 -10 26 0.84
    -17 11 3 3.87
    17 11 -3 0.77
    17 -11 -3 1.13
    -17 -11 3 1.18
    15 11 -1 7.28
    -15 11 1 7.31
    15 -11 -1 6.82
    -15 -11 1 8.35
    13 11 1 6.66
    -13 11 -1 7.86
    -13 -11 -1 7.2
    13 -11 1 6.16
    -11 11 -3 11.52
    11 11 3 13.5
    11 -11 3 10.56
    -11 -11 -3 9.71
    9 11 5 36.27
    -9 11 -5 35.5
    -9 -11 -5 37.11
    9 -11 5 36.54
    7 11 7 63.81
    -7 11 -7 62.04
    -7 -11 -7 58.06
    7 -11 7 64.7
    -5 11 -9 16.22
    5 11 9 15.76
    5 -11 9 15.19
    5 -11 9 16.17
    -5 -11 -9 16.09
    3 11 11 26.83
    -3 11 -11 30.57
    3 -11 11 25.65
    -3 -11 -11 25.8
    3 -11 11 25.92
    1 11 13 45.35
    1 11 13 48.14
    -1 11 -13 46.9
    -1 -11 -13 45.49
    1 -11 13 46.65
    1 11 -15 54.93
    -1 11 15 55.42
    -1 11 15 57.34
    -1 -11 15 55.65
    1 -11 -15 56.16
    3 11 -17 19.46
    -3 11 17 21.33
    3 -11 -17 21.16
    3 -11 -17 21.24
    -3 -11 17 22.16
    -5 11 19 31.64
    5 11 -19 31.74
    5 -11 -19 31.28
    -5 -11 19 33.7
    7 11 -21 17.61
    -7 11 21 18.07
    -7 -11 21 19.55
    7 -11 -21 20.02
    9 11 -23 2.32
    -9 11 23 5.39
    -9 -11 23 4.92
    9 -11 -23 4.62
    -11 11 25 5.44
    -11 -11 25 7.68
    11 -11 -25 5.6
    -16 12 2 14
    16 12 -2 18.71
    16 -12 -2 13.71
    -16 -12 2 12.88
    14 12 0 3.86
    -14 12 0 4.36
    -14 -12 0 5.18
    14 -12 0 4.38
    -12 12 -2 10.7
    12 12 2 8.82
    12 -12 2 9.93
    -12 -12 -2 9.45
    -10 12 -4 25.9
    10 12 4 22.25
    10 -12 4 22.34
    -10 -12 -4 20.69
    8 12 6 22.4
    -8 12 -6 23.76
    8 -12 6 20.39
    -8 -12 -6 22.75
    6 12 8 13.57
    -6 12 -8 14.24
    6 -12 8 14.26
    6 -12 8 15.76
    -6 -12 -8 12.55
    -4 12 -10 4.62
    4 12 10 3.01
    4 -12 10 3.82
    4 -12 10 4.26
    -4 -12 -10 4.27
    2 12 12 8.65
    -2 12 -12 5.37
    2 -12 12 5.33
    2 -12 12 6.17
    -2 -12 -12 6.73
    0 12 14 0.04
    0 12 -14 0.34
    0 12 14 0.83
    0 -12 -14 -0.01
    0 -12 14 1.05
    -2 12 16 2.52
    -2 12 16 0.45
    2 12 -16 -0.41
    2 -12 -16 0.84
    -2 -12 16 1.26
    4 12 -18 2.13
    -4 12 18 2.93
    -4 -12 18 1.55
    4 -12 -18 2.73
    -6 12 20 0.58
    6 12 -20 1.01
    6 -12 -20 0.34
    -6 -12 20 0.24
    8 12 -22 0.48
    -8 12 22 2.61
    8 -12 -22 3.88
    -8 -12 22 3.68
    -10 12 24 8.05
    10 -12 -24 8.6
    -10 -12 24 10.29
    -15 13 1 4.78
    15 13 -1 5.11
    15 -13 -1 6.7
    -15 -13 1 5.28
    13 13 1 1.49
    -13 13 -1 1.06
    13 -13 1 0.72
    -13 -13 -1 1.28
    -11 13 -3 0.57
    11 13 3 -0.89
    -11 -13 -3 -0.12
    11 -13 3 0.31
    9 13 5 2.5
    -9 13 -5 3.94
    -9 -13 -5 3.18
    9 -13 5 2.7
    -7 13 -7 7.25
    7 13 7 5.45
    7 -13 7 6.37
    -7 -13 -7 4.2
    5 13 9 1.74
    -5 13 -9 0.85
    5 -13 9 1.1
    -5 -13 -9 0.71
    5 -13 9 0.57
    3 13 11 15.39
    -3 13 -11 15.62
    3 -13 11 13.96
    3 -13 11 13.82
    -3 -13 -11 12.63
    -1 13 -13 6.81
    1 13 13 6.46
    -1 -13 -13 6.96
    1 -13 13 7.25
    1 13 -15 0.9
    -1 13 15 -0.3
    -1 13 15 -0.55
    -1 -13 15 0.72
    1 -13 -15 0.15
    -3 13 17 0.8
    3 13 -17 -0.01
    -3 -13 17 0.74
    3 -13 -17 0.95
    -5 13 19 3.84
    5 13 -19 2.26
    5 -13 -19 5.01
    -5 -13 19 5.95
    7 13 -21 -0.75
    -7 13 21 -0.9
    7 -13 -21 1.22
    -7 -13 21 1.34
    -9 13 23 2.65
    -9 -13 23 2.76
    9 -13 -23 1.45
    -11 13 25 1.96
    11 -13 -25 0.57
    -14 14 0 17.24
    14 14 0 19.78
    -14 -14 0 18.58
    14 -14 0 17.76
    12 14 2 10.99
    -12 14 -2 12
    -12 -14 -2 8.99
    12 -14 2 12.78
    10 14 4 30.27
    -10 14 -4 27.15
    10 -14 4 25.93
    -10 -14 -4 28.39
    8 14 6 2.54
    -8 14 -6 5.43
    -8 -14 -6 3.82
    8 -14 6 4.02
    -6 14 -8 12.49
    6 14 8 9.71
    6 -14 8 11.24
    -6 -14 -8 8.47
    4 14 10 6.07
    -4 14 -10 4.88
    4 -14 10 5.83
    4 -14 10 5.68
    -4 -14 -10 4.26
    -2 14 -12 11.57
    2 14 12 10.86
    -2 -14 -12 8.29
    2 -14 12 9.69
    0 14 14 0.45
    0 14 -14 -1.29
    0 -14 -14 0.36
    0 -14 14 0.47
    2 14 -16 -1.11
    -2 14 16 -0.39
    -2 14 16 0.06
    -2 -14 16 -0.46
    -4 14 18 2.3
    4 14 -18 2
    -4 -14 18 2.47
    4 -14 -18 1.92
    -6 14 20 1.5
    6 14 -20 -0.16
    6 -14 -20 1.8
    -6 -14 20 2.06
    -8 14 22 9.97
    -8 -14 22 8.86
    8 -14 -22 9.62
    -10 14 24 10.28
    10 -14 -24 9.75
    -10 -14 24 4.95
    -13 15 -1 1.24
    13 15 1 -0.73
    13 -15 1 0.2
    -13 -15 -1 -0.68
    11 15 3 -0.32
    -11 15 -3 -0.15
    11 -15 3 1.29
    -11 -15 -3 0.49
    9 15 5 -0.08
    -9 15 -5 -0.5
    -9 -15 -5 0.21
    9 -15 5 -0.33
    7 15 7 5.2
    -7 15 -7 2.82
    7 -15 7 2.04
    -7 -15 -7 2.38
    -5 15 -9 5.16
    5 15 9 3.76
    -5 -15 -9 3.38
    5 -15 9 2.9
    -3 15 -11 3.5
    3 15 11 4.13
    3 -15 11 3.61
    -3 -15 -11 1.22
    1 15 13 1.76
    -1 15 -13 3.39
    -1 -15 -13 2.26
    1 -15 13 3.3
    1 15 -15 4.91
    -1 15 15 5.1
    -1 -15 15 5.84
    3 15 -17 2.14
    -3 15 17 2.67
    3 -15 -17 1.65
    -3 -15 17 3.43
    5 15 -19 6.07
    -5 15 19 4.66
    -5 -15 19 6.79
    5 -15 -19 6.77
    -7 15 21 17.88
    -7 -15 21 15.02
    7 -15 -21 14.78
    -9 15 23 3.51
    9 -15 -23 1.04
    -9 -15 23 2.75
    -12 16 -2 5.91
    12 16 2 7.2
    12 -16 2 5
    -12 -16 -2 7.16
    10 16 4 11.95
    -10 16 -4 11.87
    10 -16 4 12.47
    -10 -16 -4 11.78
    -8 16 -6 10.79
    8 16 6 10.55
    8 -16 6 10.79
    -8 -16 -6 11.16
    6 16 8 4.59
    -6 16 -8 7.15
    -6 -16 -8 3.86
    6 -16 8 4.08
    4 16 10 0.49
    -4 16 -10 0.51
    -4 -16 -10 0.91
    2 16 12 5.76
    -2 16 -12 4.99
    2 -16 12 4.11
    -2 -16 -12 3.09
    0 16 14 1.54
    0 16 -14 2.46
    0 -16 -14 1.07
    0 -16 14 4
    2 16 -16 0.02
    -2 16 16 1.69
    -2 -16 16 1.83
    -4 16 18 1.59
    4 16 -18 -0.68
    -4 -16 18 0.15
    4 -16 -18 0.88
    -6 16 20 0.52
    6 -16 -20 2.03
    -6 -16 20 1.17
    -8 16 22 1.48
    8 -16 -22 1.65
    -8 -16 22 1.92
    -11 17 -3 2.91
    11 17 3 2.36
    11 -17 3 0.95
    -11 -17 -3 3.79
    9 17 5 10.57
    -9 17 -5 7.62
    -9 -17 -5 8.34
    9 -17 5 7.07
    -7 17 -7 13.92
    7 17 7 12.99
    7 -17 7 12.62
    -7 -17 -7 12.56
    -5 17 -9 22.34
    5 17 9 23.98
    -5 -17 -9 17.9
    3 17 11 8.7
    -3 17 -11 10.7
    -3 -17 -11 8.52
    -1 17 -13 10.55
    1 17 13 11.36
    -1 -17 -13 8.42
    1 -17 13 8.66
    -1 17 15 25.31
    1 17 -15 23.44
    -1 -17 15 23.14
    3 17 -17 22.09
    3 -17 -17 24.11
    -3 -17 17 22.33
    5 -17 -19 13.09
    -5 -17 19 12.98
    -7 17 21 14.36
    7 -17 -21 12.39
    -7 -17 21 12.05
    10 18 4 -0.43
    -10 18 -4 1.02
    -10 -18 -4 -0.49
    10 -18 4 0.51
    -8 18 -6 2.06
    8 18 6 -0.29
    -8 -18 -6 -0.71
    8 -18 6 0.84
    6 18 8 5.24
    -6 18 -8 5.36
    -6 -18 -8 4.28
    -4 18 -10 1.73
    4 18 10 0.57
    -4 -18 -10 -0.48
    -2 18 -12 1.78
    2 18 12 -0.36
    -2 -18 -12 -0.29
    0 18 -14 -0.2
    0 18 14 1.39
    0 -18 14 1.36
    2 18 -16 2.33
    2 -18 -16 1.73
    -2 -18 16 1.19
    4 -18 -18 0.48
    -4 -18 18 0.22
    -6 -18 20 1.17
    6 -18 -20 2.26
    -9 19 -5 19.26
    9 -19 5 14.13
    -9 -19 -5 14.27
    7 19 7 7.65
    -7 19 -7 10.64
    -7 -19 -7 8.98
    5 19 9 23.43
    -5 19 -9 24.17
    -5 -19 -9 22.03
    3 19 11 15.95
    -3 19 -11 16.08
    -3 -19 -11 14.22
    -1 19 -13 21.68
    1 19 13 19.65
    -1 19 15 11.67
    1 19 -15 17.4
    -1 -19 15 14.67
    3 -19 -17 9.82
    -3 -19 17 10.78
    -6 20 -8 0.67
    -6 -20 -8 -0.63
    4 20 10 1.29
    -4 20 -10 3.76
    -4 -20 -10 -0.15
    2 20 12 -0.05
    -2 20 -12 2.37
    0 20 -14 2.79
    0 20 14 1.6
    -2 -20 16 2.09
    18 0 -3 -0.06
    16 0 -1 -0.45
    14 0 1 -0.07
    -14 0 -1 -0.09
    -14 0 -1 0.58
    -12 0 -3 -0.44
    -12 0 -3 -0.08
    12 0 3 0.5
    -10 0 -5 0.14
    10 0 5 0.58
    -10 0 -5 -0.25
    8 0 7 0.17
    -8 0 -7 -0.05
    8 0 7 -0.11
    -6 0 -9 -0.18
    6 0 9 0.11
    6 0 9 -0.43
    4 0 11 -0.02
    4 0 11 0.19
    -4 0 -11 -0.27
    2 0 13 0.32
    -2 0 -13 0.24
    2 0 13 -0.14
    0 0 -15 0.27
    0 0 15 0.39
    0 0 15 0.94
    2 0 -17 -0.09
    -2 0 17 0.23
    2 0 -17 0.15
    4 0 -19 0.03
    -4 0 19 -0.08
    -6 0 21 -0.39
    6 0 -21 -0.34
    -8 0 23 -0.78
    8 0 -23 -0.67
    -10 0 25 -0.08
    10 0 -25 -0.32
    -12 0 27 0.78
    12 0 -27 0.26
    14 0 -29 -0.21
    19 1 -4 6.72
    17 1 -2 13.98
    17 -1 -2 10.98
    -15 1 0 4.74
    15 1 0 4.37
    -15 -1 0 4.69
    15 -1 0 3.8
    -13 1 -2 16.04
    -13 1 -2 17.33
    13 1 2 13.75
    -13 -1 -2 14.77
    13 -1 2 14.96
    -13 -1 -2 14.86
    -11 1 -4 2.83
    11 1 4 1.79
    -11 -1 -4 2.74
    11 -1 4 2.33
    -11 -1 -4 2.51
    9 1 6 22.7
    -9 1 -6 23.35
    -9 1 -6 24.44
    -9 -1 -6 22.77
    -9 -1 -6 24.73
    9 -1 6 25.14
    7 1 8 23.88
    -7 1 -8 26.5
    7 1 8 24.64
    -7 -1 -8 25.36
    7 -1 8 24.23
    7 -1 8 23.13
    5 1 10 27.09
    -5 1 -10 25.44
    5 1 10 25.91
    5 -1 10 27.22
    5 -1 10 25.03
    -5 -1 -10 25.67
    3 1 12 14.78
    3 1 12 14.17
    -3 1 -12 15.02
    3 -1 12 14.19
    3 -1 12 15.47
    -3 -1 -12 15.44
    -1 1 -14 57.99
    1 1 14 59.36
    1 1 14 55.65
    1 -1 14 55.77
    -1 -1 -14 58.25
    1 -1 14 58.47
    -1 1 16 26.24
    1 1 -16 26.93
    1 -1 -16 26.15
    1 -1 -16 26.8
    -1 -1 16 27.96
    -3 1 18 19.11
    3 1 -18 17.8
    -3 -1 18 17.91
    3 -1 -18 18.59
    3 -1 -18 17.67
    -5 1 20 48.61
    5 1 -20 51.42
    -5 -1 20 52.68
    5 -1 -20 49.21
    -7 1 22 8.84
    7 1 -22 10.29
    7 -1 -22 10.33
    -7 -1 22 9.04
    9 1 -24 1.04
    -9 1 24 1.56
    9 -1 -24 1.11
    -9 -1 24 1.33
    -11 1 26 -0.48
    11 1 -26 0.22
    11 -1 -26 0.25
    -11 -1 26 0.64
    13 1 -28 2.92
    13 -1 -28 0.74
    18 2 -3 0.93
    18 -2 -3 -0.51
    -16 2 1 0.83
    16 2 -1 1.36
    -16 -2 1 0.06
    16 -2 -1 0.72
    14 2 1 1.77
    -14 2 -1 2.83
    14 -2 1 3.72
    -14 -2 -1 5.33
    12 2 3 0.35
    -12 2 -3 0.14
    -12 2 -3 0.57
    12 -2 3 -0.4
    -12 -2 -3 0.12
    -10 2 -5 2.72
    -10 2 -5 2.01
    10 2 5 1.71
    -10 -2 -5 2.23
    10 -2 5 2.32
    -10 -2 -5 3.23
    8 2 7 5.42
    -8 2 -7 4.74
    8 -2 7 4.04
    -8 -2 -7 4.93
    -8 -2 -7 3.56
    8 -2 7 5.37
    6 2 9 0.13
    6 2 9 0.63
    -6 2 -9 0.65
    6 -2 9 0.26
    6 -2 9 0.94
    -6 -2 -9 1.15
    4 2 11 1.28
    4 2 11 1.58
    -4 2 -11 1.71
    4 -2 11 0.99
    -4 -2 -11 1.6
    4 -2 11 1.27
    2 2 13 4.2
    2 2 13 4.32
    -2 2 -13 3.89
    2 -2 13 3.14
    -2 -2 -13 4.11
    2 -2 13 4.34
    0 2 15 2.86
    0 2 15 1.35
    0 2 -15 3.06
    0 -2 -15 1.92
    0 -2 15 1.46
    -2 2 17 0.28
    2 2 -17 0.31
    2 -2 -17 0.25
    2 -2 -17 0.28
    -2 -2 17 0.05
    -4 2 19 10.77
    4 2 -19 11.32
    4 -2 -19 11.74
    -4 -2 19 11.17
    4 -2 -19 9.95
    -6 2 21 0.51
    6 2 -21 0.28
    -6 -2 21 0.62
    6 -2 -21 -0.04
    -8 2 23 1.14
    8 2 -23 0.05
    -8 -2 23 0.83
    8 -2 -23 -0.66
    -10 2 25 0
    10 2 -25 -0.25
    10 -2 -25 1.14
    -10 -2 25 -0.08
    12 2 -27 2.33
    12 -2 -27 1.04
    -12 -2 27 3.03
    14 2 -29 2.26
    14 -2 -29 0.44
    19 3 -4 8.55
    19 -3 -4 3.7
    17 3 -2 7.44
    17 -3 -2 10.5
    -17 -3 2 8.3
    15 3 0 15.99
    -15 3 0 16.32
    -15 -3 0 15.72
    15 -3 0 17.41
    -13 3 -2 22.65
    13 3 2 23.72
    -13 -3 -2 23.23
    13 -3 2 23.23
    11 3 4 36.76
    -11 3 -4 36.27
    -11 3 -4 40.15
    -11 -3 -4 34.92
    11 -3 4 36.64
    -9 3 -6 2.45
    9 3 6 2.49
    9 -3 6 4.26
    -9 -3 -6 3.03
    9 -3 6 3.63
    -9 -3 -6 2.47
    7 3 8 29.76
    -7 3 -8 31.01
    7 -3 8 30.61
    7 -3 8 28.78
    -7 -3 -8 31.8
    -7 -3 -8 29.39
    5 3 10 29.8
    -5 3 -10 32.15
    5 3 10 28.44
    5 -3 10 28.95
    5 -3 10 30.96
    -5 -3 -10 29.38
    3 3 12 55.62
    -3 3 -12 54.38
    3 3 12 53.34
    3 -3 12 54.82
    -3 -3 -12 54.01
    3 -3 12 53.17
    -1 3 -14 36.72
    1 3 14 36.49
    1 3 14 34.78
    -1 -3 -14 37.54
    1 -3 14 34.97
    -1 3 16 53.1
    1 3 -16 54.15
    -1 3 16 54.77
    1 -3 -16 56.61
    -1 -3 16 53.59
    3 3 -18 1.62
    -3 3 18 1.8
    -3 -3 18 2.48
    3 -3 -18 1.12
    3 -3 -18 1.29
    5 3 -20 12.51
    -5 3 20 12.43
    -5 3 20 11.23
    5 -3 -20 11.25
    -5 -3 20 12.16
    7 3 -22 7.96
    -7 3 22 4.25
    -7 3 22 3.58
    -7 -3 22 5.42
    -9 3 24 1.2
    9 3 -24 1.56
    -9 3 24 1.07
    -9 -3 24 0.4
    -11 3 26 -0.24
    11 3 -26 1.57
    -11 -3 26 3.3
    13 3 -28 0.96
    -13 -3 28 1.57
    13 -3 -28 -1.06
    18 4 -3 2.04
    18 -4 -3 0.78
    -16 4 1 1.17
    16 4 -1 -0.01
    16 -4 -1 -0.39
    -16 -4 1 -0.37
    14 4 1 0.18
    -14 4 -1 -0.27
    14 -4 1 -0.59
    -14 -4 -1 -0.04
    12 4 3 0.95
    -12 4 -3 0.62
    -12 4 -3 1.35
    12 -4 3 0.74
    -12 -4 -3 0.63
    -10 4 -5 0.31
    -10 4 -5 0.13
    10 4 5 0.52
    -10 -4 -5 0.88
    10 -4 5 0.94
    -8 4 -7 4.41
    8 4 7 4.99
    8 -4 7 4.99
    8 -4 7 4.71
    -8 -4 -7 5.14
    -8 -4 -7 5.62
    6 4 9 0.95
    6 4 9 1.48
    -6 4 -9 0.18
    6 -4 9 1.43
    6 -4 9 1.59
    -6 -4 -9 1.43
    4 4 11 11.25
    4 4 11 11.63
    -4 4 -11 10.05
    -4 -4 -11 12.1
    4 -4 11 12.53
    4 -4 11 12.23
    2 4 13 0.19
    2 4 13 0.02
    -2 4 -13 0.42
    2 -4 13 -0.05
    -2 -4 -13 0.16
    2 -4 13 0.14
    0 4 15 0.03
    0 4 15 0.32
    0 4 -15 0.26
    0 -4 -15 0.14
    0 -4 15 0.14
    -2 4 17 10.9
    2 4 -17 13.04
    -2 -4 17 11.18
    2 -4 -17 11.2
    2 -4 -17 10.31
    -4 4 19 1.18
    -4 4 19 1.79
    4 4 -19 1.76
    -4 -4 19 2.17
    4 -4 -19 1.33
    -6 4 21 1.14
    6 4 -21 2.34
    -6 4 21 2.38
    -6 -4 21 1.73
    6 -4 -21 1.82
    -8 4 23 11.72
    8 4 -23 13.34
    -8 4 23 12.96
    -8 -4 23 12.28
    -10 4 25 6.07
    10 4 -25 8.08
    -10 -4 25 6.38
    -12 4 27 0.26
    12 4 -27 2.13
    -12 -4 27 1.18
    14 4 -29 7.11
    14 -4 -29 5.67
    -14 -4 29 6.46
    19 5 -4 4.99
    19 -5 -4 4.07
    17 5 -2 6.85
    -17 5 2 6.51
    17 -5 -2 6.02
    -17 -5 2 6.9
    -15 5 0 4.81
    15 5 0 5.09
    -15 -5 0 4.38
    15 -5 0 3.79
    -13 5 -2 38.05
    13 5 2 33.93
    -13 -5 -2 33.69
    13 -5 2 33.88
    11 5 4 18.7
    -11 5 -4 20.11
    -11 5 -4 22.71
    11 -5 4 20.48
    -11 -5 -4 19.97
    -9 5 -6 12.48
    9 5 6 13.38
    -9 -5 -6 12.54
    9 -5 6 13.35
    9 -5 6 14.48
    -7 5 -8 61.92
    7 5 8 59.88
    -7 -5 -8 61.52
    7 -5 8 58.77
    -7 -5 -8 62.31
    7 -5 8 60.35
    5 5 10 37.97
    -5 5 -10 40.07
    5 -5 10 38.5
    -5 -5 -10 37.94
    5 -5 10 39.26
    -3 5 -12 22.41
    3 5 12 20.88
    3 5 12 21.89
    3 -5 12 23.48
    3 -5 12 20.97
    -3 -5 -12 21.97
    1 5 14 62.47
    1 5 14 57.54
    -1 5 -14 58.14
    -1 -5 -14 55.99
    1 -5 14 56.35
    -1 5 16 88.15
    1 5 -16 85.45
    -1 5 16 85.1
    -1 -5 16 86.75
    1 -5 -16 84.38
    -3 5 18 9.19
    3 5 -18 10.33
    -3 5 18 8.36
    3 -5 -18 8.81
    -3 -5 18 7.85
    5 5 -20 6.57
    -5 5 20 5.75
    -5 5 20 5.9
    -5 -5 20 5.75
    5 -5 -20 5.97
    7 5 -22 0.86
    -7 5 22 1.86
    -7 5 22 2.06
    -7 -5 22 1.64
    7 -5 -22 1.98
    -9 5 24 6.74
    9 5 -24 7.55
    -9 -5 24 8.99
    11 5 -26 1.8
    -11 5 26 0.16
    -11 -5 26 0.08
    13 5 -28 0.21
    -13 5 28 2.63
    -13 -5 28 1.93
    18 6 -3 3.82
    -18 6 3 2.85
    -18 -6 3 2.31
    18 -6 -3 2.75
    -16 6 1 1.1
    16 6 -1 0.26
    -16 -6 1 -0.96
    16 -6 -1 -0.96
    -14 6 -1 4.65
    14 6 1 4.27
    -14 -6 -1 4.9
    14 -6 1 2.88
    12 6 3 -0.06
    -12 6 -3 0.27
    12 -6 3 0.04
    -12 -6 -3 1.04
    10 6 5 0.05
    -10 6 -5 0.79
    10 -6 5 0.79
    10 -6 5 0.32
    -10 -6 -5 0.22
    8 6 7 4.94
    -8 6 -7 5.06
    8 -6 7 4.86
    8 -6 7 4.87
    -8 -6 -7 4.36
    6 6 9 15.59
    -6 6 -9 11.28
    -6 -6 -9 13.5
    6 -6 9 13.5
    -6 -6 -9 14.71
    6 -6 9 13.8
    -4 6 -11 3.39
    4 6 11 1.93
    4 6 11 2.37
    4 -6 11 1.78
    4 -6 11 2.52
    -4 -6 -11 1.61
    2 6 13 7.95
    -2 6 -13 8.09
    2 6 13 7.72
    2 -6 13 7.85
    -2 -6 -13 7.14
    2 -6 13 6.43
    0 6 15 25.78
    0 6 15 24.86
    0 6 -15 24.17
    0 -6 15 24.89
    0 -6 -15 23.6
    -2 6 17 42.28
    2 6 -17 43.93
    -2 6 17 42.41
    -2 6 17 43.79
    -2 -6 17 43.5
    -4 6 19 3.59
    -4 6 19 2.49
    4 6 -19 4.44
    -4 -6 19 4.75
    4 -6 -19 3.9
    -6 6 21 20.67
    -6 6 21 21.04
    6 6 -21 19.59
    -6 -6 21 21.29
    6 -6 -21 20.13
    -8 6 23 15.91
    8 6 -23 16.01
    -8 -6 23 16.92
    8 -6 -23 17.32
    -10 6 25 18.33
    10 6 -25 19.26
    -10 -6 25 19.52
    -12 6 27 5.94
    12 6 -27 5.77
    -12 -6 27 5.75
    -14 -6 29 3.08
    -19 7 4 1.96
    -19 -7 4 -1.17
    17 7 -2 11.34
    -17 7 2 12.7
    -17 -7 2 10.13
    17 -7 -2 11.35
    -15 7 0 1.56
    15 7 0 0.36
    15 -7 0 1.93
    -15 -7 0 -0.09
    -13 7 -2 1.62
    13 7 2 1.35
    -13 -7 -2 0.87
    13 -7 2 0.87
    11 7 4 1.75
    -11 7 -4 2.9
    11 -7 4 0.96
    -11 -7 -4 2.55
    9 7 6 3.41
    -9 7 -6 2.78
    -9 -7 -6 2.31
    9 -7 6 3.6
    9 -7 6 3.53
    -7 7 -8 -0.44
    7 7 8 0.16
    7 -7 8 -0.03
    -7 -7 -8 -0.16
    7 -7 8 1.68
    -5 7 -10 29.97
    5 7 10 27.84
    -5 -7 -10 28.25
    -5 -7 -10 29.29
    5 -7 10 28.58
    5 -7 10 27.89
    3 7 12 11.34
    3 7 12 9.27
    -3 7 -12 9.26
    3 -7 12 10.11
    3 -7 12 10.85
    -3 -7 -12 10.2
    1 7 14 7.84
    1 7 14 6.65
    -1 7 -14 5.09
    1 -7 14 6.75
    -1 -7 -14 6.15
    -1 7 16 30.22
    -1 7 16 27.89
    1 7 -16 29.44
    -1 7 16 28.37
    -1 -7 16 31.32
    -3 7 18 3.96
    3 7 -18 3.4
    -3 7 18 4.64
    3 -7 -18 3.72
    -3 -7 18 3.98
    5 7 -20 0.01
    -5 7 20 -0.54
    -5 7 20 -0.6
    5 -7 -20 0.36
    -5 -7 20 -0.1
    7 7 -22 1.17
    -7 7 22 0.09
    7 -7 -22 1.28
    -7 -7 22 0.14
    9 7 -24 5.3
    -9 7 24 5
    -9 -7 24 7.88
    11 7 -26 -0.77
    -11 7 26 1.34
    -11 -7 26 1.9
    -13 7 28 3.14
    13 7 -28 2.99
    -13 -7 28 2.9
    18 8 -3 1.02
    -18 8 3 1.94
    18 -8 -3 0.55
    -18 -8 3 1.58
    16 8 -1 11.34
    -16 8 1 10.54
    -16 -8 1 7.93
    16 -8 -1 9.42
    -14 8 -1 6.41
    14 8 1 4.74
    -14 -8 -1 4.68
    14 -8 1 4.48
    -12 8 -3 1.45
    12 8 3 1.29
    12 -8 3 2.38
    -12 -8 -3 0.9
    10 8 5 2.74
    -10 8 -5 0.99
    10 -8 5 1.73
    -10 -8 -5 0.68
    8 8 7 2.04
    -8 8 -7 2.19
    8 -8 7 2.42
    8 -8 7 1.95
    -8 -8 -7 2.34
    6 8 9 11.23
    -6 8 -9 13.05
    6 -8 9 12.19
    -6 -8 -9 12.32
    6 -8 9 10.18
    -4 8 -11 51.83
    4 8 11 51.95
    -4 -8 -11 49.81
    -4 -8 -11 52.52
    4 -8 11 50.64
    4 -8 11 53.33
    2 8 13 12
    -2 8 -13 14.46
    2 -8 13 12.58
    -2 -8 -13 13.89
    -2 -8 -13 12.41
    2 -8 13 13.31
    0 8 15 20.54
    0 8 15 21.94
    0 8 -15 21.41
    0 8 15 20.82
    0 -8 15 22.85
    -2 8 17 33.77
    -2 8 17 34.23
    -2 8 17 34.09
    2 8 -17 35.36
    -2 -8 17 34.06
    -4 8 19 29.26
    -4 8 19 30.8
    4 8 -19 28.29
    -4 -8 19 25.63
    4 -8 -19 29.29
    -6 8 21 25.13
    -6 8 21 24.18
    6 8 -21 25.35
    -6 -8 21 26.21
    6 -8 -21 24
    -8 8 23 24.46
    8 8 -23 25.86
    -8 -8 23 28.51
    8 -8 -23 26.58
    10 8 -25 4.85
    -10 8 25 4.75
    -10 -8 25 4.99
    12 8 -27 5.02
    -12 8 27 3.74
    -12 -8 27 5.78
    17 9 -2 0.91
    -17 9 2 -0.21
    17 -9 -2 0.21
    -17 -9 2 0.65
    -15 9 0 2.73
    15 9 0 2.27
    -15 -9 0 2.22
    15 -9 0 2.61
    13 9 2 4.1
    -13 9 -2 5.7
    -13 -9 -2 2.65
    13 -9 2 3.34
    -11 9 -4 1.16
    11 9 4 1.61
    11 -9 4 0.14
    -11 -9 -4 0.61
    -9 9 -6 0.9
    9 9 6 1.46
    9 -9 6 -0.39
    -9 -9 -6 0.84
    -7 9 -8 5.35
    7 9 8 6.36
    7 -9 8 7.16
    -7 -9 -8 8.01
    7 -9 8 7.78
    -5 9 -10 1.09
    5 9 10 1.52
    -5 -9 -10 1.61
    5 -9 10 1.43
    5 -9 10 1.29
    3 9 12 0.48
    -3 9 -12 -0.46
    3 -9 12 0.42
    -3 -9 -12 0.77
    -3 -9 -12 0.54
    3 -9 12 0.79
    1 9 14 -0.59
    1 9 14 0.09
    -1 9 -14 0.55
    -1 -9 -14 -0.17
    1 -9 14 -0.65
    1 9 -16 3.62
    -1 9 16 2.08
    -1 9 16 2.25
    -1 9 16 2.06
    -1 -9 16 2.52
    3 9 -18 2.83
    -3 9 18 1.1
    -3 9 18 0.62
    -3 -9 18 0.95
    3 -9 -18 1.29
    5 9 -20 0.32
    -5 9 20 0.53
    -5 9 20 0.31
    5 -9 -20 0.2
    -5 -9 20 -0.05
    -7 9 22 -0.73
    7 9 -22 1
    -7 -9 22 0.91
    7 -9 -22 -0.38
    9 9 -24 1.61
    -9 9 24 2.31
    9 -9 -24 1.65
    -9 -9 24 0.6
    11 9 -26 1.58
    -11 9 26 4.38
    -11 -9 26 1.24
    -18 10 3 6.92
    -18 -10 3 7.28
    -16 10 1 6.92
    16 10 -1 5.16
    -16 -10 1 6.13
    16 -10 -1 6.66
    -14 10 -1 7.74
    14 10 1 6.97
    -14 -10 -1 5.76
    14 -10 1 4.31
    -12 10 -3 2.58
    12 10 3 2.43
    12 -10 3 1.91
    -12 -10 -3 3.22
    10 10 5 2.81
    -10 10 -5 5.71
    -10 -10 -5 4.84
    10 -10 5 3.33
    -8 10 -7 1.48
    8 10 7 3.11
    -8 -10 -7 2.78
    8 -10 7 2.61
    -6 10 -9 1.05
    6 10 9 -0.15
    6 -10 9 1.13
    -6 -10 -9 0.54
    6 -10 9 0.7
    4 10 11 1.59
    -4 10 -11 2.84
    4 -10 11 1.94
    4 -10 11 2.33
    -4 -10 -11 2.33
    2 10 13 27.49
    -2 10 -13 26.32
    -2 -10 -13 27.22
    2 -10 13 26.61
    0 10 -15 41.64
    0 10 15 36.91
    0 10 15 38.81
    0 -10 -15 40.75
    0 -10 15 36.96
    -2 10 17 35.29
    2 10 -17 33.89
    -2 10 17 36.65
    -2 -10 17 34.28
    2 -10 -17 36.81
    -4 10 19 34.5
    4 10 -19 34.91
    -4 10 19 34.77
    -4 -10 19 34.22
    4 -10 -19 36.64
    6 10 -21 19.93
    -6 10 21 24.1
    6 -10 -21 23.29
    -6 -10 21 22.72
    -8 10 23 14.13
    8 10 -23 14.03
    8 -10 -23 13.47
    -8 -10 23 14.81
    10 10 -25 4
    -10 10 25 5.17
    -10 -10 25 8.33
    -12 10 27 9.86
    -12 -10 27 8.57
    17 11 -2 6.61
    -17 11 2 4.86
    -17 -11 2 4.24
    17 -11 -2 5.18
    15 11 0 6.46
    -15 11 0 8.11
    -15 -11 0 8.82
    15 -11 0 5.67
    -13 11 -2 16.81
    13 11 2 13.43
    13 -11 2 15.22
    -13 -11 -2 15.24
    -11 11 -4 23.92
    11 11 4 20.76
    -11 -11 -4 19.61
    11 -11 4 21.03
    -9 11 -6 49.76
    9 11 6 46.93
    -9 -11 -6 44.83
    9 -11 6 46.77
    7 11 8 37
    -7 11 -8 39.53
    7 -11 8 38.38
    -7 -11 -8 36.51
    -5 11 -10 69.76
    5 11 10 64.56
    -5 -11 -10 65.46
    5 -11 10 63.48
    5 -11 10 66.31
    -3 11 -12 13.46
    3 11 12 9.81
    -3 -11 -12 12.04
    3 -11 12 11.17
    3 -11 12 12.48
    1 11 14 47.23
    1 11 14 48.61
    -1 11 -14 49.04
    -1 -11 -14 49.43
    1 -11 14 47.73
    -1 11 16 45.38
    -1 11 16 47.52
    1 11 -16 46.87
    -1 -11 16 49.29
    1 -11 -16 48.16
    -3 11 18 19.24
    3 11 -18 20.26
    3 -11 -18 21.28
    3 -11 -18 20.46
    -3 -11 18 19.82
    5 11 -20 -0.64
    -5 11 20 1.54
    -5 -11 20 2.16
    5 -11 -20 2.12
    -7 11 22 22.9
    7 11 -22 23.81
    -7 -11 22 26.3
    7 -11 -22 22.45
    -9 11 24 4.8
    9 11 -24 4.52
    9 -11 -24 6.93
    -9 -11 24 5.98
    -11 11 26 0.93
    -11 -11 26 -1.27
    -16 12 1 -0.17
    16 12 -1 0.25
    -16 -12 1 -1.88
    16 -12 -1 -0.5
    -14 12 -1 3.48
    14 12 1 1.97
    14 -12 1 1.27
    -14 -12 -1 3.45
    -12 12 -3 0.09
    12 12 3 1.2
    -12 -12 -3 0.6
    12 -12 3 -0.02
    10 12 5 -1.12
    -10 12 -5 0.15
    10 -12 5 0.45
    -10 -12 -5 -0.66
    -8 12 -7 3.59
    8 12 7 3.45
    8 -12 7 2.13
    -8 -12 -7 1.33
    -6 12 -9 0.6
    6 12 9 0.71
    -6 -12 -9 -0.58
    6 -12 9 0.15
    6 -12 9 -0.91
    4 12 11 0.32
    -4 12 -11 0.34
    -4 -12 -11 0.98
    4 -12 11 -0.17
    4 -12 11 0.27
    -2 12 -13 -0.23
    2 12 13 0.16
    2 -12 13 0.04
    -2 -12 -13 0.62
    0 12 15 6.38
    0 12 -15 5.36
    0 12 15 6.92
    0 -12 15 6.86
    0 -12 -15 7.5
    2 12 -17 5.55
    -2 12 17 8.07
    -2 12 17 8.75
    -2 -12 17 8.23
    2 -12 -17 8.02
    4 12 -19 3.46
    -4 12 19 4.43
    -4 -12 19 4.19
    4 -12 -19 4.4
    -6 12 21 6.93
    6 12 -21 3.64
    -6 -12 21 6.49
    6 -12 -21 5.53
    8 12 -23 -1.14
    -8 12 23 2.93
    -8 -12 23 2.35
    8 -12 -23 1.25
    -10 12 25 6.32
    -10 -12 25 5.75
    10 -12 -25 5.85
    -15 13 0 20.05
    15 13 0 17.49
    -15 -13 0 22.2
    15 -13 0 18.49
    13 13 2 13.9
    -13 13 -2 12.97
    -13 -13 -2 12.53
    13 -13 2 13.45
    11 13 4 50.32
    -11 13 -4 56.42
    11 -13 4 49.8
    -11 -13 -4 49.38
    9 13 6 44.93
    -9 13 -6 49.09
    -9 -13 -6 47.31
    9 -13 6 50.61
    -7 13 -8 52.91
    7 13 8 46.51
    7 -13 8 47.91
    -7 -13 -8 51.82
    -5 13 -10 52.22
    5 13 10 45.92
    5 -13 10 45.24
    -5 -13 -10 46.73
    5 -13 10 46.47
    3 13 12 52.11
    -3 13 -12 57.74
    3 -13 12 60.36
    -3 -13 -12 57.86
    1 13 14 28.05
    -1 13 -14 28.88
    -1 -13 -14 26.63
    1 -13 14 29.22
    1 13 -16 26.27
    -1 13 16 23.23
    -1 13 16 25.44
    1 -13 -16 23.92
    -1 -13 16 27.24
    -3 13 18 31.49
    3 13 -18 29.64
    -3 -13 18 31.68
    3 -13 -18 34.59
    -5 13 20 9.7
    5 13 -20 6.48
    5 -13 -20 6.86
    -5 -13 20 8.62
    -7 13 22 17.31
    7 13 -22 13.64
    -7 -13 22 11.84
    7 -13 -22 13.14
    -9 13 24 4.26
    9 -13 -24 5.15
    -9 -13 24 3.87
    14 14 1 1.47
    -14 14 -1 5.36
    -14 -14 -1 1.4
    14 -14 1 2.38
    -12 14 -3 3.99
    12 14 3 3.15
    12 -14 3 2.99
    -12 -14 -3 2.72
    -10 14 -5 1.44
    10 14 5 0.1
    10 -14 5 -0.36
    -10 -14 -5 0.42
    8 14 7 -0.76
    -8 14 -7 -0.53
    -8 -14 -7 -0.1
    8 -14 7 -0.28
    6 14 9 2.3
    -6 14 -9 2.07
    -6 -14 -9 1.27
    6 -14 9 1.49
    4 14 11 -0.16
    -4 14 -11 -1.12
    4 -14 11 0.78
    -4 -14 -11 0.12
    -2 14 -13 2.22
    2 14 13 2.08
    2 -14 13 3.02
    -2 -14 -13 1.69
    0 14 15 0.77
    0 14 -15 0.55
    0 -14 -15 1.65
    0 -14 15 1.09
    -2 14 17 2.66
    -2 14 17 1.61
    2 14 -17 2.5
    -2 -14 17 0.99
    -4 14 19 0.05
    4 14 -19 -1.15
    -4 -14 19 0.18
    4 -14 -19 -0.16
    6 14 -21 -2.47
    -6 14 21 1.39
    -6 -14 21 0.91
    6 -14 -21 1.35
    -8 14 23 0.96
    -8 -14 23 0.03
    8 -14 -23 0.82
    10 -14 -25 -0.37
    13 15 2 20.72
    -13 15 -2 21.64
    -13 -15 -2 15.5
    13 -15 2 19.76
    -11 15 -4 30.17
    11 15 4 29.33
    -11 -15 -4 28.99
    11 -15 4 31.53
    9 15 6 30.64
    -9 15 -6 27.42
    -9 -15 -6 25.01
    9 -15 6 27.19
    7 15 8 35.8
    -7 15 -8 38.37
    7 -15 8 35.12
    -7 -15 -8 34.56
    -5 15 -10 49.62
    5 15 10 49.79
    -5 -15 -10 47.61
    3 15 12 43.02
    -3 15 -12 47.93
    3 -15 12 46.81
    -3 -15 -12 41.96
    -1 15 -14 40.48
    1 15 14 36.27
    1 -15 14 37.85
    -1 -15 -14 43.14
    -1 15 16 30.23
    1 15 -16 32.98
    -1 -15 16 30.93
    -3 15 18 18.09
    3 15 -18 24.84
    3 -15 -18 20.59
    -3 -15 18 17.73
    -5 15 20 16.97
    5 15 -20 17.21
    -5 -15 20 14.43
    5 -15 -20 13.64
    -7 15 22 14.49
    -7 -15 22 11.73
    7 -15 -22 13.31
    -9 15 24 3.9
    9 -15 -24 2.85
    -12 16 -3 4.24
    12 16 3 2.77
    -12 -16 -3 5.05
    12 -16 3 4.83
    10 16 5 1.04
    -10 16 -5 0.97
    10 -16 5 -0.02
    -10 -16 -5 -1.22
    -8 16 -7 0.96
    8 16 7 -0.12
    -8 -16 -7 0.83
    8 -16 7 0.71
    6 16 9 0.43
    -6 16 -9 -0.11
    -6 -16 -9 0.26
    -4 16 -11 0.71
    4 16 11 0.93
    -4 -16 -11 0
    2 16 13 2.11
    -2 16 -13 3.08
    2 -16 13 3.93
    -2 -16 -13 1.9
    0 16 -15 0.67
    0 16 15 0.8
    0 -16 15 1.16
    2 16 -17 4.07
    -2 16 17 3.61
    -2 -16 17 4.82
    4 16 -19 2.96
    4 -16 -19 2.23
    -4 -16 19 4.36
    -6 16 21 1.95
    6 -16 -21 2.66
    -6 -16 21 1.34
    -8 16 23 0.99
    8 -16 -23 3.64
    -11 17 -4 5.17
    11 17 4 5.41
    -11 -17 -4 2.02
    11 -17 4 2.18
    9 17 6 4.71
    -9 17 -6 4.55
    9 -17 6 2.41
    -9 -17 -6 3.92
    -7 17 -8 9.74
    7 17 8 10.7
    -7 -17 -8 9.66
    -5 17 -10 3.85
    5 17 10 3.5
    -5 -17 -10 4.22
    -3 17 -12 8.4
    3 17 12 8.81
    -3 -17 -12 7.37
    1 17 14 8.16
    -1 17 -14 12.07
    1 -17 14 10.05
    -1 17 16 5.57
    1 17 -16 5.9
    -1 -17 16 5.19
    3 17 -18 16.25
    3 -17 -18 14.22
    -3 -17 18 15.98
    -5 -17 20 11.21
    5 -17 -20 10.5
    -10 18 -5 0.32
    10 18 5 1.53
    10 -18 5 0.07
    -10 -18 -5 -0.37
    8 18 7 -0.83
    -8 18 -7 0.94
    -8 -18 -7 0.29
    -6 18 -9 4.47
    6 18 9 1.53
    -6 -18 -9 0.73
[truncated: 220,594 more chars]
