# Supplementary material for: Crystal structure of (tert-butyl­dimethyl­sil­yl)tri­phenyl­germane, Ph3Ge-SiMe2(t-Bu)
Source: Acta Crystallogr E Crystallogr Commun. 2015 Dec 6;71(Pt 12):o1015–6. doi: 10.1107/S2056989015022872 (PMC4719953; doi:10.1107/S2056989015022872)
Supplement: Supplementary file 2 [file e-71-o1015-Isup2.hkl]

data_I

_publ_section_keywords
;
catenated compounds, silagermanes
;

_publ_contact_author_name            
'Sergey S. Karlov' 
_publ_contact_author_address
;
Department of Chemistry, M.V. Lomonosov Moscow State
University, Leninskie Gory 1/3, 119991 Moscow, Russia
;
_publ_contact_author_email           'sergej@org.chem.msu.ru'
_publ_contact_author_fax             '+7-495-9328846'
_publ_contact_author_phone           '+7-495-9393887'

_publ_contact_letter
;
Please consider this CIF for publication. I certify that this contibution is
the original work of those listed as authors; that it has not been published
before (in any language or medium) and is not being considered for publication
elsewhere; that all authors concur with and are aware of the submission; that
all workers involved in the study are listed as authors or given proper credit
in the acknowledgements; that I have obtained permission for and acknowledged
the source of any excerpts from other copyright works; and that to the best of
my knowledge the paper contains no statements which are libellous, unlawful or
in any way actionable. All coauthors have made significant scientific
contributions to the work reported, including the ideas and their execution,
and share responsibility and accountability for the results.
;
   
_publ_requested_journal              'Acta Cryst. E'
_publ_requested_category             EO

_publ_section_title
;
Crystal structure of triphenyl(tert-butyldimethylsilyl)germane,
Ph~3~Ge-SiMe~2~(<i>t</i>-Bu)
;

_publ_section_related_literature 
;
For general background to the chemistry Group 14 element
catenated compounds, see:
Marschner & Hlina (2013), Amadoruge & Weinert (2008).
As apart of our studies of the chemistry of oligogermanium
compounds (Zaitsev <i>et al.</i> 2012, 2013, 2014a),
the title compound was obtained and studied.
For related crystal structures of silagermanes,
see: Zaitsev <i>et al.</i> (2015).
;

_publ_section_abstract
;
In the title compound, Ph~3~Ge-SiMe~2~(<i>t</i>-Bu),
both Si and Ge atoms possess tetrahedral coordination
environment with C-E-C angles ranging within 104.47(5)-
114.67(5) \%.
The molecule adopts eclipsed conformation with three
torsion angles less than 29.5\%.
In crystal, the neighbouring molecules are combined
in dimers by six T-shaped C-H...\p interactions forming
six-fold phenyl embraces (6PE).
;

_publ_section_comment
;
In the title compound, Ph~3~Ge-SiMe~2~(<i>t</i>-Bu),
both Si and Ge atoms possess tetrahedral coordination
environment with C-E-C angles ranging within 104.47(5)-
114.67(5) \%. The Ge-Si bond length (2.4026(4) \%A)
is slightly longer than in closely related compound
Ph~3~Ge-SiMe~3~ (2.384(1) \%A, P\'ark\'anyi
<i>et al.</i>, 1986).
The molecule adopts eclipsed conformation with three
torsion angles less than 29.5\%.

In crystal, the neighbouring molecules are combined
in dimers by six T-shaped C-H...\p interactions forming
six-fold phenyl embraces (6PE, Steiner, 2000;
Churakov <i>et al.</i>, 2005). As expected
for 6PE-bonded molecules, the C~ax~-Ge...Ge angle is
close to linear - 175.9\%, see Fig. 2 (Scudder &
Dance, 2000).
;

_publ_section_synopsis
;
In the title compound, Ph~3~Ge-SiMe~2~(<i>t</i>-Bu),
both Si and Ge atoms possess tetrahedral coordination
environment with C-E-C angles ranging within 104.47(5)-
114.67(5) \%.
;

_publ_section_references
;
Amadoruge, M. L. & Weinert, C. S. (2008). <i>Chem. Rev.</i>
<b>108</b>, 4253-4294.

Bruker (2013). <i>APEX2</i>, <i>SADABS</i> and <i>SAINT</i>.
Bruker AXS Inc., Madison, Wisconsin, USA.

Churakov, A. V., Prikhodchenko, P. V. & Howard, J. A. K.
(2005). <i>Cryst. Eng. Comm.</i> <b>7</b>, 664-669.

Dolomanov, O.V., Bourhis, L.J., Gildea, R.J, Howard, J.A.K. &
Puschmann, H. (2009), <i>J. Appl. Cryst.</i> <b>42</b>, 339-341.

Marschner, C. & Hlina, J. (2013).
<i>Comprehensive Inorganic Chemistry II</i>,
2nd ed., edited by J. Reedijk & K. Poeppelmeier, pp. 83-117.
Amsterdam: Elsevier.

P\'ark\'anyi L., Hernandez C. & Pannell K. H. (1986).
<i>J. Organomet. Chem.</i> <b>301</b>, 145-151.

Scudder M. & Dance I. (2000).
<i>J. Chem. Soc., Dalton Trans.</i>, 2909-2915.

Sheldrick, G. M. (2008). <i>Acta Cryst.</i> A<b>64</b>, 112-122.

Steiner T. (2000). <i>New J. Chem.</i> <b>24</b>, 137-142.

Zaitsev, K. V., Kapranov, A. A., Oprunenko, Y. F., Churakov, A. V.,
Howard, J. A. K., Tarasevich, B. N., Karlov, S. S. & Zaitseva, G. S.
(2012). <i>J. Organomet. Chem.</i> <b>700</b>, 207-213.

Zaitsev, K. V., Kapranov, A. A., Churakov, A. V., Poleshchuk, O. K.,
Oprunenko, Yu. F., Tarasevich, B. N., Zaitseva, G. S. & Karlov, S. S.
(2013). <i>Organometallics</i> <b>32</b>, 6500-6510.

Zaitsev, K. V., Churakov, A. V., Poleshchuk, O. K., Oprunenko, Yu. F.,
Zaitseva, G. S. & Karlov, S. S. (2014).
<i>Dalton Trans.</i> <b>43</b>, 6605-6609.

Zaitsev, K.V., Oprunenko, Y.F., Churakov, A. V., Zaitseva, G. S. &
Karlov, S. S. (2014). <i>Main Group Met. Chem.</i> <b>37</b>, 67-74.

Zaitsev, K. V., Lermontova, E. K., Churakov, A. V., Tafeenko, V. A.,
Tarasevich, B. N., Poleshchuk, O. K.,Kharcheva, A. V.,
Magdesieva, T. V., Nikitin, O. M., Zaitseva, G. S. & Karlov S. S.
(2015). <i>Organometallics</i> <b>34</b>, 2765-2774.
;

loop_
_publ_author_name
_publ_author_address
_publ_author_footnote
_publ_author_email

'Zaitsev, Kirill V.'
;
Department of Chemistry, M.V. Lomonosov Moscow State
University, Leninskie Gory 1/3, 119991 Moscow, Russia
;
.
'zaitsev@org.chem.msu.ru'

'Zaitseva, Galina S.'
;
Department of Chemistry, M.V. Lomonosov Moscow State
University, Leninskie Gory 1/3, 119991 Moscow, Russia
;
.
'zait@org.chem.msu.ru'

'Karlov, Sergey S.'
;
Department of Chemistry, M.V. Lomonosov Moscow State
University, Leninskie Gory 1/3, 119991 Moscow, Russia
;
.
'sergej@org.chem.msu.ru'

'Korlyukov, Alexander A.'
;
A.N.Nesmeyanov Institute of Organoelement Compounds,
Russian Academy of Sciences, Vavilova St. 28,
119991 Moscow, Russia
;
.
'alex@xrlab.ineos.ac.ru'

_publ_section_acknowledgements
;
This work was financially supported by the Russian President Grant
for Young Russian Scientists (MK-1790.2014.3) 
;

_publ_section_figure_captions
;
Fig. 1. Molecular structure of the title compound,
with displacement ellipsoids shown at the 50% probability level.

Fig. 2. Dimers formed by 6PE interactions between adjacent molecules.
;

_publ_section_exptl_prep
;
The title compound was obtained by us earlier
(Zaitsev <i>et al.</i>, 2014b) as a white crystals in good yield (86 %)
by the reaction of Ph~3~GeLi (generated <i>in situ</i> from equimolar
amounts of Ph~3~GeH and <i>n</i>-BuLi at room temperature in Et~2~O)
with <i>t</i>-BuMe~2~SiCl in diethyl ether.
Solvent-free crystals of the title compound suitable for X-Ray
analysis were obtained after recrystallization from <i>n</i>-hexane
at room temperature.
;

_publ_section_exptl_refinement
;
All non-hydrogen atoms were refined with anisotropic thermal parameters.

All hydrogen atoms were placed in calculated positions and refined
using a riding model, with C---H = 0.93--0.96 \%A,
and with <i>U</i>~iso~(H) = 1.2 <i>U</i>~eq~(C) for aromatic hydrogens
or 1.5 <i>U</i>~eq~(C) for methyl H atoms.
A rotating model was applied to the methyl groups.
;

_audit_creation_date              2015-09-25
_audit_creation_method
;
Olex2 1.2
(compiled 2015.01.26 svn.r3150 for OlexSys, GUI svn.r4998)
;
_shelxl_version_number            2014/6

_chemical_name_common             ?
_chemical_name_systematic         ?
_chemical_formula_moiety          'C24 H30 Ge Si'
_chemical_formula_sum             'C24 H30 Ge Si'
_chemical_formula_weight          419.16
_chemical_melting_point           ?
loop_
  _atom_type_symbol
  _atom_type_description
  _atom_type_scat_dispersion_real
  _atom_type_scat_dispersion_imag
  _atom_type_scat_source
 'C' 'C' 0.0033 0.0016 'International Tables Vol C Tables 4.2.6.8 and 6.1.1.4'
 'H' 'H' 0.0000 0.0000 'International Tables Vol C Tables 4.2.6.8 and 6.1.1.4'
 'Ge' 'Ge' 0.1547 1.8001 'International Tables Vol C Tables 4.2.6.8 and 6.1.1.4'
 'Si' 'Si' 0.0817 0.0704 'International Tables Vol C Tables 4.2.6.8 and 6.1.1.4'

_shelx_space_group_comment
;
The symmetry employed for this shelxl refinement is uniquely defined
by the following loop, which should always be used as a source of
symmetry information in preference to the above space-group names.
They are only intended as comments.
;
_space_group_crystal_system       'monoclinic'
_space_group_IT_number            15
_space_group_name_H-M_alt         'C 1 2/c 1'
_space_group_name_Hall            '-C 2yc'
loop_
  _space_group_symop_operation_xyz
 'x, y, z'
 '-x, y, -z+1/2'
 'x+1/2, y+1/2, z'
 '-x+1/2, y+1/2, -z+1/2'
 '-x, -y, -z'
 'x, -y, z-1/2'
 '-x+1/2, -y+1/2, -z'
 'x+1/2, -y+1/2, z-1/2'

_cell_length_a                    13.5332(6)
_cell_length_b                    14.9825(7)
_cell_length_c                    22.7179(13)
_cell_angle_alpha                 90
_cell_angle_beta                  106.2048(10)
_cell_angle_gamma                 90
_cell_volume                      4423.3(4)
_cell_formula_units_Z             8
_cell_measurement_reflns_used     8565
_cell_measurement_temperature     120
_cell_measurement_theta_max       31.69
_cell_measurement_theta_min       2.45
_shelx_estimated_absorpt_T_max    ?
_shelx_estimated_absorpt_T_min    ?
_exptl_absorpt_coefficient_mu     1.444
_exptl_absorpt_correction_T_max   0.8623
_exptl_absorpt_correction_T_min   0.7195
_exptl_absorpt_correction_type    multi-scan
_exptl_absorpt_process_details
;
SADABS-2008/1 (Bruker,2008) was used for absorption correction.
wR2(int) was 0.0820 before and 0.0431 after correction.
The Ratio of minimum to maximum transmission is 0.8344.
The \l/2 correction factor is 0.0015.
;
_exptl_absorpt_special_details    ?
_exptl_crystal_colour             colourless
_exptl_crystal_colour_primary     colourless
_exptl_crystal_density_diffrn     1.259
_exptl_crystal_density_meas       .
_exptl_crystal_density_method     ?
_exptl_crystal_description        irregular
_exptl_crystal_F_000              1760
_exptl_crystal_size_max           0.32
_exptl_crystal_size_mid           0.29
_exptl_crystal_size_min           0.24
_exptl_transmission_factor_max    ?
_exptl_transmission_factor_min    ?
_diffrn_reflns_av_R_equivalents   0.0433
_diffrn_reflns_av_unetI/netI      0.0434
_diffrn_reflns_Laue_measured_fraction_full 1.000
_diffrn_reflns_Laue_measured_fraction_max 0.985
_diffrn_reflns_limit_h_max        20
_diffrn_reflns_limit_h_min        -19
_diffrn_reflns_limit_k_max        22
_diffrn_reflns_limit_k_min        -22
_diffrn_reflns_limit_l_max        34
_diffrn_reflns_limit_l_min        -33
_diffrn_reflns_number             32242
_diffrn_reflns_point_group_measured_fraction_full 1.000
_diffrn_reflns_point_group_measured_fraction_max 0.985
_diffrn_reflns_theta_full         26.000
_diffrn_reflns_theta_max          32.638
_diffrn_reflns_theta_min          1.867
_diffrn_ambient_temperature       120
_diffrn_detector_area_resol_mean  8
_diffrn_measured_fraction_theta_full 1.000
_diffrn_measured_fraction_theta_max 0.985
_diffrn_measurement_device_type   'Bruker SMART APEX II CCD area detector'
_diffrn_measurement_method        '\w and \f scans'
_diffrn_radiation_monochromator   graphite
_diffrn_radiation_type            MoK\a
_diffrn_radiation_wavelength      0.71073
_diffrn_source                    'sealed tube'
_diffrn_special_details           ?
_reflns_Friedel_coverage          0.000
_reflns_Friedel_fraction_full     .
_reflns_Friedel_fraction_max      .
_reflns_number_gt                 6137
_reflns_number_total              7990
_reflns_special_details
;
 Reflections were merged by SHELXL according to the crystal
 class for the calculation of statistics and refinement.
 
 _reflns_Friedel_fraction is defined as the number of unique
 Friedel pairs measured divided by the number that would be
 possible theoretically, ignoring centric projections and
 systematic absences.
;
_reflns_threshold_expression      'I > 2\s(I)'
_computing_cell_refinement        'SAINT v8.34A (Bruker, 2013)'
_computing_data_collection        'APEX2 (Bruker, 2013)'
_computing_data_reduction         'SAINT v8.34A (Bruker, 2013)'
_computing_molecular_graphics     'Olex2 (Dolomanov et al., 2009)'
_computing_publication_material   'Olex2 (Dolomanov et al., 2009)'
_computing_structure_refinement   'ShelXL (Sheldrick, 2008)'
_computing_structure_solution     ?
_refine_diff_density_max          0.434
_refine_diff_density_min          -0.373
_refine_diff_density_rms          0.071
_refine_ls_extinction_coef        .
_refine_ls_extinction_method      none
_refine_ls_goodness_of_fit_ref    1.010
_refine_ls_hydrogen_treatment     constr
_refine_ls_matrix_type            full
_refine_ls_number_parameters      240
_refine_ls_number_reflns          7990
_refine_ls_number_restraints      0
_refine_ls_R_factor_all           0.0544
_refine_ls_R_factor_gt            0.0325
_refine_ls_restrained_S_all       1.010
_refine_ls_shift/su_max           0.002
_refine_ls_shift/su_mean          0.000
_refine_ls_structure_factor_coef  Fsqd
_refine_ls_weighting_details
'w=1/[\s^2^(Fo^2^)+(0.0303P)^2^+1.8636P] where P=(Fo^2^+2Fc^2^)/3'
_refine_ls_weighting_scheme       calc
_refine_ls_wR_factor_gt           0.0644
_refine_ls_wR_factor_ref          0.0709
_refine_special_details           ?
_olex2_refinement_description
;
1. Fixed Uiso
 At 1.2 times of:
  All C(H) groups
 At 1.5 times of:
  All C(H,H,H) groups
2.a Aromatic/amide H refined with riding coordinates:
 C8(H8), C9(H9), C10(H10), C11(H11), C12(H12), C14(H14), C15(H15), C16(H16),
 C17(H17), C18(H18), C20(H20), C21(H21), C22(H22), C23(H23), C24(H24)
2.b Idealised Me refined as rotating group:
 C2(H2A,H2B,H2C), C3(H3A,H3B,H3C), C4(H4A,H4B,H4C), C5(H5A,H5B,H5C), C6(H6A,
 H6B,H6C)
;
_atom_sites_solution_hydrogens    geom
_atom_sites_solution_primary      ?
_atom_sites_solution_secondary    ?
loop_
  _atom_site_label
  _atom_site_type_symbol
  _atom_site_fract_x
  _atom_site_fract_y
  _atom_site_fract_z
  _atom_site_U_iso_or_equiv
  _atom_site_adp_type
  _atom_site_occupancy
  _atom_site_site_symmetry_order
  _atom_site_calc_flag
  _atom_site_refinement_flags_posn
  _atom_site_refinement_flags_adp
  _atom_site_refinement_flags_occupancy
  _atom_site_disorder_assembly
  _atom_site_disorder_group
 Ge1 Ge 0.36354(2) 0.03558(2) 0.37248(2) 0.01369(4) Uani 1 1 d . . . . .
 Si1 Si 0.26294(3) 0.07258(3) 0.27044(2) 0.01566(8) Uani 1 1 d . . . . .
 C1 C 0.19468(11) -0.02626(9) 0.22333(7) 0.0193(3) Uani 1 1 d . . . . .
 C2 C 0.14760(13) -0.08808(11) 0.26222(8) 0.0280(3) Uani 1 1 d . . . . .
 H2A H 0.2015 -0.1135 0.2947 0.042 Uiso 1 1 calc GR . . . .
 H2B H 0.1099 -0.1350 0.2369 0.042 Uiso 1 1 calc GR . . . .
 H2C H 0.1020 -0.0544 0.2794 0.042 Uiso 1 1 calc GR . . . .
 C3 C 0.10842(13) 0.00982(12) 0.16951(8) 0.0286(4) Uani 1 1 d . . . . .
 H3A H 0.0582 0.0399 0.1849 0.043 Uiso 1 1 calc GR . . . .
 H3B H 0.0763 -0.0388 0.1437 0.043 Uiso 1 1 calc GR . . . .
 H3C H 0.1368 0.0509 0.1462 0.043 Uiso 1 1 calc GR . . . .
 C4 C 0.26903(13) -0.08070(11) 0.19725(8) 0.0293(4) Uani 1 1 d . . . . .
 H4A H 0.2967 -0.0432 0.1715 0.044 Uiso 1 1 calc GR . . . .
 H4B H 0.2327 -0.1298 0.1737 0.044 Uiso 1 1 calc GR . . . .
 H4C H 0.3241 -0.1032 0.2303 0.044 Uiso 1 1 calc GR . . . .
 C5 C 0.16501(12) 0.15374(11) 0.28177(8) 0.0288(4) Uani 1 1 d . . . . .
 H5A H 0.1152 0.1229 0.2971 0.043 Uiso 1 1 calc GR . . . .
 H5B H 0.1311 0.1814 0.2433 0.043 Uiso 1 1 calc GR . . . .
 H5C H 0.1984 0.1986 0.3107 0.043 Uiso 1 1 calc GR . . . .
 C6 C 0.34687(14) 0.13018(13) 0.22957(8) 0.0340(4) Uani 1 1 d . . . . .
 H6A H 0.3806 0.1798 0.2536 0.051 Uiso 1 1 calc GR . . . .
 H6B H 0.3056 0.1512 0.1905 0.051 Uiso 1 1 calc GR . . . .
 H6C H 0.3976 0.0891 0.2235 0.051 Uiso 1 1 calc GR . . . .
 C7 C 0.48101(10) 0.11767(9) 0.39511(6) 0.0160(3) Uani 1 1 d . . . . .
 C8 C 0.46614(12) 0.20997(10) 0.38666(7) 0.0244(3) Uani 1 1 d . . . . .
 H8 H 0.3997 0.2322 0.3713 0.029 Uiso 1 1 calc R . . . .
 C9 C 0.54855(13) 0.26859(11) 0.40074(8) 0.0287(4) Uani 1 1 d . . . . .
 H9 H 0.5371 0.3295 0.3948 0.034 Uiso 1 1 calc R . . . .
 C10 C 0.64792(12) 0.23684(11) 0.42370(7) 0.0258(3) Uani 1 1 d . . . . .
 H10 H 0.7032 0.2763 0.4332 0.031 Uiso 1 1 calc R . . . .
 C11 C 0.66436(11) 0.14632(11) 0.43231(7) 0.0223(3) Uani 1 1 d . . . . .
 H11 H 0.7310 0.1247 0.4475 0.027 Uiso 1 1 calc R . . . .
 C12 C 0.58171(11) 0.08718(10) 0.41835(6) 0.0185(3) Uani 1 1 d . . . . .
 H12 H 0.5939 0.0264 0.4246 0.022 Uiso 1 1 calc R . . . .
 C13 C 0.28202(11) 0.05273(9) 0.43088(6) 0.0159(3) Uani 1 1 d . . . . .
 C14 C 0.19262(11) 0.00334(10) 0.42642(7) 0.0210(3) Uani 1 1 d . . . . .
 H14 H 0.1719 -0.0391 0.3956 0.025 Uiso 1 1 calc R . . . .
 C15 C 0.13399(12) 0.01638(11) 0.46710(7) 0.0254(3) Uani 1 1 d . . . . .
 H15 H 0.0750 -0.0174 0.4635 0.031 Uiso 1 1 calc R . . . .
 C16 C 0.16361(12) 0.07993(11) 0.51311(7) 0.0252(3) Uani 1 1 d . . . . .
 H16 H 0.1242 0.0891 0.5402 0.030 Uiso 1 1 calc R . . . .
 C17 C 0.25164(12) 0.12936(11) 0.51847(7) 0.0251(3) Uani 1 1 d . . . . .
 H17 H 0.2717 0.1719 0.5494 0.030 Uiso 1 1 calc R . . . .
 C18 C 0.31062(11) 0.11602(10) 0.47793(7) 0.0203(3) Uani 1 1 d . . . . .
 H18 H 0.3700 0.1497 0.4821 0.024 Uiso 1 1 calc R . . . .
 C19 C 0.41975(10) -0.08517(9) 0.38053(6) 0.0151(3) Uani 1 1 d . . . . .
 C20 C 0.47948(11) -0.11181(10) 0.34217(7) 0.0192(3) Uani 1 1 d . . . . .
 H20 H 0.4907 -0.0719 0.3134 0.023 Uiso 1 1 calc R . . . .
 C21 C 0.52196(12) -0.19630(10) 0.34629(7) 0.0238(3) Uani 1 1 d . . . . .
 H21 H 0.5611 -0.2128 0.3203 0.029 Uiso 1 1 calc R . . . .
 C22 C 0.50633(12) -0.25642(10) 0.38912(7) 0.0250(3) Uani 1 1 d . . . . .
 H22 H 0.5351 -0.3132 0.3921 0.030 Uiso 1 1 calc R . . . .
 C23 C 0.44760(12) -0.23154(10) 0.42747(7) 0.0247(3) Uani 1 1 d . . . . .
 H23 H 0.4366 -0.2718 0.4561 0.030 Uiso 1 1 calc R . . . .
 C24 C 0.40487(11) -0.14636(10) 0.42328(7) 0.0194(3) Uani 1 1 d . . . . .
 H24 H 0.3659 -0.1302 0.4494 0.023 Uiso 1 1 calc R . . . .

loop_
  _atom_site_aniso_label
  _atom_site_aniso_U_11
  _atom_site_aniso_U_22
  _atom_site_aniso_U_33
  _atom_site_aniso_U_23
  _atom_site_aniso_U_13
  _atom_site_aniso_U_12
 Ge1 0.01210(7) 0.01250(7) 0.01693(7) -0.00168(6) 0.00481(5) -0.00005(6)
 Si1 0.01585(18) 0.01453(18) 0.01666(18) -0.00171(14) 0.00463(14) 0.00156(14)
 C1 0.0175(6) 0.0189(7) 0.0196(7) -0.0043(5) 0.0021(5) 0.0025(5)
 C2 0.0260(8) 0.0266(8) 0.0293(8) -0.0038(7) 0.0042(7) -0.0083(7)
 C3 0.0249(8) 0.0306(9) 0.0245(8) -0.0045(7) -0.0025(6) 0.0037(7)
 C4 0.0281(8) 0.0279(8) 0.0297(9) -0.0127(7) 0.0044(7) 0.0060(7)
 C5 0.0269(8) 0.0245(8) 0.0309(9) -0.0060(7) 0.0013(7) 0.0112(7)
 C6 0.0410(10) 0.0391(10) 0.0243(8) -0.0001(7) 0.0132(7) -0.0134(8)
 C7 0.0152(6) 0.0170(6) 0.0161(6) -0.0015(5) 0.0050(5) -0.0019(5)
 C8 0.0198(7) 0.0182(7) 0.0322(8) -0.0008(6) 0.0024(6) -0.0008(6)
 C9 0.0291(8) 0.0182(7) 0.0356(9) -0.0003(7) 0.0039(7) -0.0064(6)
 C10 0.0231(7) 0.0305(8) 0.0225(7) -0.0018(6) 0.0040(6) -0.0123(6)
 C11 0.0148(6) 0.0328(8) 0.0178(7) 0.0009(6) 0.0021(5) -0.0026(6)
 C12 0.0176(7) 0.0208(7) 0.0168(6) 0.0014(5) 0.0044(5) -0.0004(5)
 C13 0.0151(6) 0.0158(6) 0.0167(6) -0.0001(5) 0.0044(5) 0.0016(5)
 C14 0.0220(7) 0.0226(7) 0.0199(7) -0.0044(6) 0.0082(6) -0.0051(6)
 C15 0.0220(7) 0.0318(9) 0.0251(8) -0.0023(6) 0.0108(6) -0.0066(6)
 C16 0.0249(8) 0.0334(9) 0.0206(7) -0.0005(6) 0.0117(6) 0.0041(7)
 C17 0.0277(8) 0.0277(8) 0.0200(7) -0.0073(6) 0.0069(6) 0.0009(6)
 C18 0.0189(7) 0.0209(7) 0.0209(7) -0.0037(6) 0.0051(6) -0.0017(6)
 C19 0.0135(6) 0.0123(6) 0.0189(6) -0.0023(5) 0.0034(5) -0.0003(5)
 C20 0.0184(7) 0.0187(7) 0.0215(7) 0.0006(6) 0.0073(5) 0.0019(5)
 C21 0.0216(7) 0.0216(7) 0.0290(8) -0.0045(6) 0.0083(6) 0.0051(6)
 C22 0.0256(8) 0.0124(6) 0.0327(8) -0.0025(6) 0.0010(6) 0.0033(6)
 C23 0.0306(8) 0.0173(7) 0.0239(8) 0.0047(6) 0.0038(6) -0.0016(6)
 C24 0.0201(7) 0.0183(7) 0.0201(7) -0.0009(6) 0.0060(5) -0.0017(6)

_geom_special_details
;
 All esds (except the esd in the dihedral angle between two l.s. planes)
 are estimated using the full covariance matrix.  The cell esds are taken
 into account individually in the estimation of esds in distances, angles
 and torsion angles; correlations between esds in cell parameters are only
 used when they are defined by crystal symmetry.  An approximate (isotropic)
 treatment of cell esds is used for estimating esds involving l.s. planes.
;
loop_
  _geom_bond_atom_site_label_1
  _geom_bond_atom_site_label_2
  _geom_bond_distance
  _geom_bond_site_symmetry_2
  _geom_bond_publ_flag
 Ge1 Si1 2.4026(4) . ?
 Ge1 C7 1.9618(14) . ?
 Ge1 C13 1.9648(14) . ?
 Ge1 C19 1.9512(13) . ?
 Si1 C1 1.9078(15) . ?
 Si1 C5 1.8687(15) . ?
 Si1 C6 1.8670(17) . ?
 C1 C2 1.536(2) . ?
 C1 C3 1.534(2) . ?
 C1 C4 1.537(2) . ?
 C2 H2A 0.9600 . ?
 C2 H2B 0.9600 . ?
 C2 H2C 0.9600 . ?
 C3 H3A 0.9600 . ?
 C3 H3B 0.9600 . ?
 C3 H3C 0.9600 . ?
 C4 H4A 0.9600 . ?
 C4 H4B 0.9600 . ?
 C4 H4C 0.9600 . ?
 C5 H5A 0.9600 . ?
 C5 H5B 0.9600 . ?
 C5 H5C 0.9600 . ?
 C6 H6A 0.9600 . ?
 C6 H6B 0.9600 . ?
 C6 H6C 0.9600 . ?
 C7 C8 1.403(2) . ?
 C7 C12 1.3939(19) . ?
 C8 H8 0.9300 . ?
 C8 C9 1.385(2) . ?
 C9 H9 0.9300 . ?
 C9 C10 1.384(2) . ?
 C10 H10 0.9300 . ?
 C10 C11 1.379(2) . ?
 C11 H11 0.9300 . ?
 C11 C12 1.393(2) . ?
 C12 H12 0.9300 . ?
 C13 C14 1.398(2) . ?
 C13 C18 1.400(2) . ?
 C14 H14 0.9300 . ?
 C14 C15 1.389(2) . ?
 C15 H15 0.9300 . ?
 C15 C16 1.388(2) . ?
 C16 H16 0.9300 . ?
 C16 C17 1.379(2) . ?
 C17 H17 0.9300 . ?
 C17 C18 1.391(2) . ?
 C18 H18 0.9300 . ?
 C19 C20 1.4019(19) . ?
 C19 C24 1.390(2) . ?
 C20 H20 0.9300 . ?
 C20 C21 1.383(2) . ?
 C21 H21 0.9300 . ?
 C21 C22 1.385(2) . ?
 C22 H22 0.9300 . ?
 C22 C23 1.384(2) . ?
 C23 H23 0.9300 . ?
 C23 C24 1.393(2) . ?
 C24 H24 0.9300 . ?

loop_
  _geom_angle_atom_site_label_1
  _geom_angle_atom_site_label_2
  _geom_angle_atom_site_label_3
  _geom_angle
  _geom_angle_site_symmetry_1
  _geom_angle_site_symmetry_3
  _geom_angle_publ_flag
 C7 Ge1 Si1 107.93(4) . . ?
 C7 Ge1 C13 107.92(6) . . ?
 C13 Ge1 Si1 110.34(4) . . ?
 C19 Ge1 Si1 113.92(4) . . ?
 C19 Ge1 C7 106.89(6) . . ?
 C19 Ge1 C13 109.61(6) . . ?
 C1 Si1 Ge1 114.67(5) . . ?
 C5 Si1 Ge1 104.47(5) . . ?
 C5 Si1 C1 109.35(7) . . ?
 C6 Si1 Ge1 109.08(6) . . ?
 C6 Si1 C1 110.26(7) . . ?
 C6 Si1 C5 108.72(9) . . ?
 C2 C1 Si1 111.05(10) . . ?
 C2 C1 C4 108.84(13) . . ?
 C3 C1 Si1 108.38(10) . . ?
 C3 C1 C2 109.00(13) . . ?
 C3 C1 C4 108.31(13) . . ?
 C4 C1 Si1 111.20(10) . . ?
 C1 C2 H2A 109.5 . . ?
 C1 C2 H2B 109.5 . . ?
 C1 C2 H2C 109.5 . . ?
 H2A C2 H2B 109.5 . . ?
 H2A C2 H2C 109.5 . . ?
 H2B C2 H2C 109.5 . . ?
 C1 C3 H3A 109.5 . . ?
 C1 C3 H3B 109.5 . . ?
 C1 C3 H3C 109.5 . . ?
 H3A C3 H3B 109.5 . . ?
 H3A C3 H3C 109.5 . . ?
 H3B C3 H3C 109.5 . . ?
 C1 C4 H4A 109.5 . . ?
 C1 C4 H4B 109.5 . . ?
 C1 C4 H4C 109.5 . . ?
 H4A C4 H4B 109.5 . . ?
 H4A C4 H4C 109.5 . . ?
 H4B C4 H4C 109.5 . . ?
 Si1 C5 H5A 109.5 . . ?
 Si1 C5 H5B 109.5 . . ?
 Si1 C5 H5C 109.5 . . ?
 H5A C5 H5B 109.5 . . ?
 H5A C5 H5C 109.5 . . ?
 H5B C5 H5C 109.5 . . ?
 Si1 C6 H6A 109.5 . . ?
 Si1 C6 H6B 109.5 . . ?
 Si1 C6 H6C 109.5 . . ?
 H6A C6 H6B 109.5 . . ?
 H6A C6 H6C 109.5 . . ?
 H6B C6 H6C 109.5 . . ?
 C8 C7 Ge1 120.48(11) . . ?
 C12 C7 Ge1 121.93(11) . . ?
 C12 C7 C8 117.57(13) . . ?
 C7 C8 H8 119.4 . . ?
 C9 C8 C7 121.19(15) . . ?
 C9 C8 H8 119.4 . . ?
 C8 C9 H9 119.9 . . ?
 C10 C9 C8 120.28(15) . . ?
 C10 C9 H9 119.9 . . ?
 C9 C10 H10 120.2 . . ?
 C11 C10 C9 119.52(14) . . ?
 C11 C10 H10 120.2 . . ?
 C10 C11 H11 119.8 . . ?
 C10 C11 C12 120.39(14) . . ?
 C12 C11 H11 119.8 . . ?
 C7 C12 H12 119.5 . . ?
 C11 C12 C7 121.06(14) . . ?
 C11 C12 H12 119.5 . . ?
 C14 C13 Ge1 121.31(10) . . ?
 C14 C13 C18 117.60(13) . . ?
 C18 C13 Ge1 121.09(11) . . ?
 C13 C14 H14 119.3 . . ?
 C15 C14 C13 121.38(14) . . ?
 C15 C14 H14 119.3 . . ?
 C14 C15 H15 120.0 . . ?
 C16 C15 C14 119.93(15) . . ?
 C16 C15 H15 120.0 . . ?
 C15 C16 H16 120.1 . . ?
 C17 C16 C15 119.72(14) . . ?
 C17 C16 H16 120.1 . . ?
 C16 C17 H17 119.8 . . ?
 C16 C17 C18 120.36(14) . . ?
 C18 C17 H17 119.8 . . ?
 C13 C18 H18 119.5 . . ?
 C17 C18 C13 121.01(14) . . ?
 C17 C18 H18 119.5 . . ?
 C20 C19 Ge1 118.88(10) . . ?
 C24 C19 Ge1 123.24(10) . . ?
 C24 C19 C20 117.87(13) . . ?
 C19 C20 H20 119.3 . . ?
 C21 C20 C19 121.30(14) . . ?
 C21 C20 H20 119.3 . . ?
 C20 C21 H21 120.0 . . ?
 C20 C21 C22 120.06(14) . . ?
 C22 C21 H21 120.0 . . ?
 C21 C22 H22 120.2 . . ?
 C23 C22 C21 119.62(14) . . ?
 C23 C22 H22 120.2 . . ?
 C22 C23 H23 119.9 . . ?
 C22 C23 C24 120.25(14) . . ?
 C24 C23 H23 119.9 . . ?
 C19 C24 C23 120.90(14) . . ?
 C19 C24 H24 119.6 . . ?
 C23 C24 H24 119.6 . . ?

loop_
  _geom_torsion_atom_site_label_1
  _geom_torsion_atom_site_label_2
  _geom_torsion_atom_site_label_3
  _geom_torsion_atom_site_label_4
  _geom_torsion
  _geom_torsion_site_symmetry_1
  _geom_torsion_site_symmetry_2
  _geom_torsion_site_symmetry_3
  _geom_torsion_site_symmetry_4
  _geom_torsion_publ_flag
 Ge1 C7 C8 C9 -178.11(13) . . . . ?
 Ge1 C7 C12 C11 177.92(11) . . . . ?
 Ge1 C13 C14 C15 -178.96(12) . . . . ?
 Ge1 C13 C18 C17 178.66(12) . . . . ?
 Ge1 C19 C20 C21 179.40(11) . . . . ?
 Ge1 C19 C24 C23 -179.38(11) . . . . ?
 C7 C8 C9 C10 -0.1(3) . . . . ?
 C8 C7 C12 C11 -0.3(2) . . . . ?
 C8 C9 C10 C11 0.2(2) . . . . ?
 C9 C10 C11 C12 -0.3(2) . . . . ?
 C10 C11 C12 C7 0.4(2) . . . . ?
 C12 C7 C8 C9 0.2(2) . . . . ?
 C13 C14 C15 C16 0.4(2) . . . . ?
 C14 C13 C18 C17 -0.3(2) . . . . ?
 C14 C15 C16 C17 -0.5(3) . . . . ?
 C15 C16 C17 C18 0.2(2) . . . . ?
 C16 C17 C18 C13 0.2(2) . . . . ?
 C18 C13 C14 C15 0.0(2) . . . . ?
 C19 C20 C21 C22 -0.3(2) . . . . ?
 C20 C19 C24 C23 -0.4(2) . . . . ?
 C20 C21 C22 C23 0.3(2) . . . . ?
 C21 C22 C23 C24 -0.3(2) . . . . ?
 C22 C23 C24 C19 0.4(2) . . . . ?
 C24 C19 C20 C21 0.3(2) . . . . ?

_iucr_refine_instructions_details
;
TITL 1 in C2/c
CELL 0.71073 13.5332 14.9825 22.71793 90 106.2048 90
ZERR 8 0.0006 0.0007 0.00125 0 0.001 0
LATT 7
SYMM -X,+Y,0.5-Z
SFAC C H Ge Si
UNIT 192 240 8 8
 
L.S. 4
PLAN  20
TEMP 0
BOND
MORE -1
BOND $H
CONF
fmap 2
acta 52
REM <olex2.extras>
REM <HklSrc "%.\\1.hkl">
REM </olex2.extras>
 
WGHT    0.030300    1.863600
FVAR       0.06555
GE1   3    0.363537    0.035577    0.372476    11.00000    0.01210    0.01250 =
         0.01693   -0.00168    0.00481   -0.00005
SI1   4    0.262942    0.072577    0.270441    11.00000    0.01585    0.01453 =
         0.01666   -0.00171    0.00463    0.00156
C1    1    0.194676   -0.026255    0.223332    11.00000    0.01746    0.01889 =
         0.01959   -0.00429    0.00214    0.00254
C2    1    0.147602   -0.088080    0.262220    11.00000    0.02597    0.02659 =
         0.02930   -0.00384    0.00416   -0.00834
AFIX 137
H2A   2    0.201513   -0.113489    0.294717    11.00000   -1.50000
H2B   2    0.109892   -0.134993    0.236896    11.00000   -1.50000
H2C   2    0.101976   -0.054404    0.279358    11.00000   -1.50000
AFIX   0
C3    1    0.108423    0.009819    0.169511    11.00000    0.02493    0.03062 =
         0.02448   -0.00448   -0.00254    0.00367
AFIX 137
H3A   2    0.058195    0.039933    0.184946    11.00000   -1.50000
H3B   2    0.076279   -0.038834    0.143722    11.00000   -1.50000
H3C   2    0.136816    0.050934    0.146184    11.00000   -1.50000
AFIX   0
C4    1    0.269033   -0.080705    0.197249    11.00000    0.02812    0.02790 =
         0.02974   -0.01274    0.00445    0.00597
AFIX 137
H4A   2    0.296681   -0.043198    0.171452    11.00000   -1.50000
H4B   2    0.232729   -0.129754    0.173664    11.00000   -1.50000
H4C   2    0.324136   -0.103172    0.230338    11.00000   -1.50000
AFIX   0
C5    1    0.165009    0.153742    0.281773    11.00000    0.02691    0.02453 =
         0.03092   -0.00598    0.00127    0.01120
AFIX 137
H5A   2    0.115205    0.122857    0.297139    11.00000   -1.50000
H5B   2    0.131108    0.181443    0.243337    11.00000   -1.50000
H5C   2    0.198403    0.198622    0.310663    11.00000   -1.50000
AFIX   0
C6    1    0.346866    0.130179    0.229568    11.00000    0.04104    0.03911 =
         0.02433   -0.00012    0.01316   -0.01344
AFIX 137
H6A   2    0.380603    0.179825    0.253649    11.00000   -1.50000
H6B   2    0.305578    0.151243    0.190534    11.00000   -1.50000
H6C   2    0.397570    0.089089    0.223504    11.00000   -1.50000
AFIX   0
C7    1    0.481013    0.117675    0.395113    11.00000    0.01518    0.01698 =
         0.01609   -0.00149    0.00496   -0.00191
C8    1    0.466135    0.209972    0.386659    11.00000    0.01983    0.01823 =
         0.03218   -0.00077    0.00240   -0.00078
AFIX  43
H8    2    0.399742    0.232200    0.371321    11.00000   -1.20000
AFIX   0
C9    1    0.548550    0.268590    0.400744    11.00000    0.02906    0.01822 =
         0.03562   -0.00027    0.00389   -0.00642
AFIX  43
H9    2    0.537060    0.329543    0.394752    11.00000   -1.20000
AFIX   0
C10   1    0.647916    0.236843    0.423697    11.00000    0.02312    0.03045 =
         0.02249   -0.00180    0.00396   -0.01228
AFIX  43
H10   2    0.703205    0.276250    0.433249    11.00000   -1.20000
AFIX   0
C11   1    0.664361    0.146322    0.432306    11.00000    0.01485    0.03284 =
         0.01785    0.00085    0.00211   -0.00259
AFIX  43
H11   2    0.731039    0.124669    0.447520    11.00000   -1.20000
AFIX   0
C12   1    0.581706    0.087176    0.418349    11.00000    0.01756    0.02077 =
         0.01680    0.00142    0.00436   -0.00039
AFIX  43
H12   2    0.593881    0.026350    0.424631    11.00000   -1.20000
AFIX   0
C13   1    0.282022    0.052726    0.430883    11.00000    0.01513    0.01580 =
         0.01670   -0.00013    0.00444    0.00156
C14   1    0.192619    0.003337    0.426423    11.00000    0.02197    0.02263 =
         0.01994   -0.00437    0.00822   -0.00513
AFIX  43
H14   2    0.171934   -0.039150    0.395586    11.00000   -1.20000
AFIX   0
C15   1    0.133992    0.016380    0.467096    11.00000    0.02203    0.03178 =
         0.02506   -0.00227    0.01077   -0.00656
AFIX  43
H15   2    0.074972   -0.017439    0.463489    11.00000   -1.20000
AFIX   0
C16   1    0.163605    0.079929    0.513106    11.00000    0.02490    0.03337 =
         0.02058   -0.00050    0.01172    0.00406
AFIX  43
H16   2    0.124248    0.089140    0.540209    11.00000   -1.20000
AFIX   0
C17   1    0.251640    0.129363    0.518467    11.00000    0.02773    0.02768 =
         0.02000   -0.00728    0.00688    0.00093
AFIX  43
H17   2    0.271691    0.171853    0.549351    11.00000   -1.20000
AFIX   0
C18   1    0.310622    0.116022    0.477927    11.00000    0.01888    0.02085 =
         0.02090   -0.00367    0.00514   -0.00170
AFIX  43
H18   2    0.369951    0.149658    0.482140    11.00000   -1.20000
AFIX   0
C19   1    0.419748   -0.085170    0.380530    11.00000    0.01353    0.01231 =
         0.01886   -0.00230    0.00339   -0.00029
C20   1    0.479477   -0.111812    0.342169    11.00000    0.01835    0.01869 =
         0.02152    0.00065    0.00732    0.00190
AFIX  43
H20   2    0.490743   -0.071867    0.313378    11.00000   -1.20000
AFIX   0
C21   1    0.521964   -0.196296    0.346292    11.00000    0.02155    0.02162 =
         0.02902   -0.00451    0.00832    0.00510
AFIX  43
H21   2    0.561079   -0.212764    0.320280    11.00000   -1.20000
AFIX   0
C22   1    0.506331   -0.256422    0.389121    11.00000    0.02563    0.01238 =
         0.03267   -0.00247    0.00100    0.00333
AFIX  43
H22   2    0.535121   -0.313183    0.392099    11.00000   -1.20000
AFIX   0
C23   1    0.447598   -0.231542    0.427475    11.00000    0.03062    0.01729 =
         0.02394    0.00474    0.00378   -0.00163
AFIX  43
H23   2    0.436620   -0.271835    0.456150    11.00000   -1.20000
AFIX   0
C24   1    0.404869   -0.146365    0.423278    11.00000    0.02010    0.01828 =
         0.02012   -0.00086    0.00602   -0.00173
AFIX  43
H24   2    0.365866   -0.130221    0.449424    11.00000   -1.20000
AFIX   0
HKLF 4
 
REM  1 in C2/c
REM R1 =  0.0325 for    6137 Fo > 4sig(Fo)  and  0.0544 for all    7990 data
REM    240 parameters refined using      0 restraints
 
END  
     
WGHT      0.0303      1.8634 

REM Highest difference peak  0.434,  deepest hole -0.373,  1-sigma level  0.071
Q1    1   0.3193  0.0402  0.3971  11.00000  0.05    0.43
Q2    1   0.4107 -0.0227  0.3766  11.00000  0.05    0.43
Q3    1   0.4771 -0.1630  0.3341  11.00000  0.05    0.43
Q4    1   0.4150  0.0938  0.3801  11.00000  0.05    0.43
Q5    1   0.6008  0.2483  0.4280  11.00000  0.05    0.43
Q6    1   0.4394 -0.1022  0.3580  11.00000  0.05    0.42
Q7    1   0.4024 -0.1150  0.3991  11.00000  0.05    0.41
Q8    1   0.2816  0.1138  0.4966  11.00000  0.05    0.41
Q9    1   0.2977  0.0762  0.4588  11.00000  0.05    0.40
Q10   1   0.5367  0.1108  0.4104  11.00000  0.05    0.40
Q11   1   0.3252  0.0514  0.3204  11.00000  0.05    0.40
Q12   1   0.2185  0.0177  0.2464  11.00000  0.05    0.39
Q13   1   0.6546  0.1927  0.4304  11.00000  0.05    0.38
Q14   1   0.2425  0.0253  0.4305  11.00000  0.05    0.38
Q15   1   0.3144  0.0952  0.2498  11.00000  0.05    0.37
Q16   1   0.1586 -0.0038  0.1997  11.00000  0.05    0.36
Q17   1   0.4763  0.1606  0.3849  11.00000  0.05    0.36
Q18   1   0.6187  0.1140  0.4411  11.00000  0.05    0.36
Q19   1   0.2999  0.0311  0.3379  11.00000  0.05    0.36
Q20   1   0.5057 -0.2199  0.3653  11.00000  0.05    0.34

REM The information below was added by Olex2.
REM
REM R1 = 0.0325 for 6137 Fo > 4sig(Fo) and 0.0544 for all 32847 data
REM n/a parameters refined using n/a restraints
REM Highest difference peak 0.43, deepest hole -0.37
REM Mean Shift 0, Max Shift 0.002.

REM +++ Tabular Listing of Refinement Information +++
REM R1_all = 0.0544
REM R1_gt = 0.0325
REM wR_ref = 0.0709
REM GOOF = 1.010
REM Shift_max = 0.002
REM Shift_mean = 0
REM Reflections_all = 32847
REM Reflections_gt = 6137
REM Parameters = n/a
REM Hole = -0.37
REM Peak = 0.43
REM Flack = n/a

;
_olex2_submission_special_instructions 'No special instructions were received'
loop_
  _refln_index_h
  _refln_index_k
  _refln_index_l
  _refln_F_squared_meas
  _refln_F_squared_sigma
 2 0 -2 422.05 6.7
 -2 0 2 435.5 7.04
 2 0 -2 431.43 6.54
 -2 0 2 447.95 6.83
 4 0 -4 77.69 1.45
 -4 0 4 78.7 1.44
 -4 0 4 75.82 1.62
 6 0 -6 301.38 4.79
 -6 0 6 307.25 5.36
 -6 0 6 307.33 4.84
 -8 0 8 284.68 5.39
 8 0 -8 292.94 4.83
 -8 0 8 295.35 4.84
 -10 0 10 41.19 1.31
 -10 0 10 39.58 1.55
 10 0 -10 40.28 1.37
 12 0 -12 97.82 2.53
 -12 0 12 99.59 2.84
 -12 0 12 99.58 2.39
 -14 0 14 32.52 1.75
 14 0 -14 34.26 1.64
 -16 0 16 4.67 1.04
 16 0 -16 5.97 1.03
 18 0 -18 12.63 1.47
 -18 0 18 11.89 1.55
 1 1 -1 1.68 0.12
 1 1 -1 1.45 0.1
 1 1 -1 1.74 0.11
 -1 -1 1 1.5 0.13
 1 -1 -1 1.62 0.13
 -3 1 3 6.02 0.36
 -3 1 3 6 0.24
 3 1 -3 6.41 0.32
 -3 -1 3 6.57 0.34
 3 -1 -3 6.33 0.24
 -3 -1 3 6.52 0.33
 3 -1 -3 6.35 0.31
 -5 1 5 9.77 0.4
 -5 1 5 8.72 0.53
 5 1 -5 9.44 0.49
 5 -1 -5 9.25 0.46
 -5 -1 5 8.6 0.49
 -5 -1 5 8.12 0.47
 -7 1 7 17.85 0.65
 7 1 -7 17.62 0.76
 -7 1 7 17.11 0.85
 -7 -1 7 18.53 0.75
 7 -1 -7 18.26 0.77
 -7 -1 7 17.52 0.83
 -9 1 9 9.75 0.61
 9 1 -9 11.05 0.79
 -9 1 9 10.66 0.84
 9 -1 -9 10.96 0.77
 -9 -1 9 9.84 0.69
 -9 -1 9 10.83 0.77
 -11 1 11 3.68 0.71
 11 1 -11 3.13 0.63
 -11 1 11 3.07 0.44
 11 -1 -11 2.64 0.6
 -11 -1 11 2.12 0.48
 -11 -1 11 2.86 0.61
 13 1 -13 2.05 0.69
 -13 1 13 3.4 0.7
 -13 1 13 2.12 0.68
 -13 -1 13 2.69 0.57
 -13 -1 13 2.71 0.7
 13 -1 -13 2.22 0.65
 -15 1 15 1 0.72
 15 1 -15 0.99 0.76
 15 -1 -15 0.02 0.69
 -15 -1 15 0.33 0.65
 -17 1 17 1.53 0.89
 17 1 -17 2.1 0.93
 17 -1 -17 1.71 0.96
 -17 -1 17 2.82 0.93
 19 1 -19 1.61 1.02
 19 -1 -19 1.21 1.01
 0 2 0 481.07 7.37
 0 2 0 475.74 8.14
 0 -2 0 483.96 7.43
 0 -2 0 482.67 6.81
 0 -2 0 493.15 8.04
 -2 2 2 356.54 5.72
 2 2 -2 355.85 5.54
 2 2 -2 341.55 5.14
 2 2 -2 360.16 5.56
 2 -2 -2 366.53 5.21
 -2 -2 2 358.94 5.36
 4 2 -4 205.66 3.25
 -4 2 4 205.49 3.08
 -4 2 4 199.17 3.67
 4 -2 -4 201.59 3.07
 -4 -2 4 213.91 3.44
 -4 -2 4 207.48 3.53
 4 -2 -4 209.14 3.31
 -6 2 6 213.92 4.08
 6 2 -6 211.56 3.57
 -6 2 6 218.78 3.39
 -6 -2 6 220.05 3.75
 6 -2 -6 211.51 3.61
 -6 -2 6 216.32 3.91
 -8 2 8 60.64 1.32
 -8 2 8 59.66 1.82
 8 2 -8 59.34 1.55
 -8 -2 8 60.61 1.62
 8 -2 -8 60.74 1.55
 -8 -2 8 58.79 1.67
 10 2 -10 28.2 1.18
 -10 2 10 27.26 1.38
 -10 2 10 26.57 0.91
 10 -2 -10 28.95 1.2
 -10 -2 10 28.49 1.23
 -10 -2 10 24.33 1.2
 -12 2 12 51.57 1.44
 12 2 -12 50.09 1.73
 -12 2 12 46.06 1.99
 12 -2 -12 47.58 1.74
 -12 -2 12 48.34 1.83
 -12 -2 12 48.82 1.71
 14 2 -14 20.11 1.36
 -14 2 14 20.49 1.53
 -14 -2 14 24.1 1.51
 14 -2 -14 24.94 1.46
 -14 -2 14 20.25 1.26
 -16 2 16 6.94 1.23
 16 2 -16 5.87 1.07
 16 -2 -16 7.68 1.19
 -16 -2 16 7.36 1.1
 -18 2 18 5.48 1.24
 18 2 -18 6.04 1.19
 18 -2 -18 5.4 1.23
 -1 3 1 50.78 1.1
 1 3 -1 50.52 1.04
 1 3 -1 49.03 0.97
 -1 3 1 50.88 1.01
 -1 3 1 50.4 0.86
 -1 -3 1 52.3 0.99
 1 -3 -1 50.06 0.86
 -1 -3 1 50.23 1.01
 3 3 -3 2.12 0.2
 3 3 -3 1.88 0.24
 -3 3 3 1.93 0.29
 -3 -3 3 2.77 0.34
 3 -3 -3 1.79 0.23
 -5 3 5 7.56 0.26
 5 3 -5 8.19 0.48
 -5 3 5 8.48 0.58
 5 -3 -5 7.97 0.26
 -5 -3 5 8.21 0.46
 5 -3 -5 8.13 0.48
 -5 -3 5 8.51 0.55
 -7 3 7 38.98 1.38
 7 3 -7 37.69 1.14
 -7 3 7 38.12 0.84
 -7 -3 7 36.98 1.18
 -7 -3 7 38.73 1.25
 7 -3 -7 39.67 1.18
 9 3 -9 31.83 1.2
 -9 3 9 32.03 0.86
 -9 3 9 31.69 1.41
 -9 -3 9 31.14 1.25
 -9 -3 9 31.89 1.24
 9 -3 -9 32.08 1.22
 -11 3 11 -0.53 0.18
 -11 3 11 0.25 0.47
 11 3 -11 0.16 0.49
 -11 -3 11 0.93 0.45
 11 -3 -11 -0.25 0.42
 -11 -3 11 -0.03 0.38
 13 3 -13 1.34 0.67
 -13 3 13 1.44 0.72
 -13 -3 13 1.78 0.6
 13 -3 -13 2.04 0.66
 -13 -3 13 1.3 0.58
 15 3 -15 28.95 1.62
 -15 3 15 26.9 1.84
 -15 -3 15 29.67 1.68
 -15 -3 15 30.32 1.58
 15 -3 -15 27.43 1.66
 -17 3 17 9.01 1.41
 17 3 -17 5.98 1.07
 17 -3 -17 7.44 1.26
 19 3 -19 2 1.05
 -19 3 19 0.58 0.99
 19 -3 -19 2.71 1.17
 0 4 0 7.24 0.43
 0 4 0 7.56 0.35
 0 -4 0 8.11 0.34
 2 4 -2 73.27 1.41
 -2 4 2 72.38 1.15
 2 4 -2 72.78 1.4
 -2 4 2 69.64 1.56
 2 -4 -2 68.92 1.43
 2 -4 -2 72.38 1.16
 -2 -4 2 73.71 1.48
 4 4 -4 163.29 2.8
 4 4 -4 162.05 2.82
 -4 4 4 166.87 3.2
 -4 -4 4 168.45 2.99
 4 -4 -4 159.35 2.85
 6 4 -6 52.93 1.31
 6 4 -6 53.48 1.34
 -6 4 6 54.51 1.62
 -6 4 6 52.42 0.89
 6 -4 -6 50.83 1.35
 6 -4 -6 52.23 0.88
 -6 -4 6 52.74 1.47
 -8 4 8 10.68 0.87
 8 4 -8 10.94 0.73
 -8 4 8 10.36 0.39
 -8 -4 8 10.86 0.81
 -8 -4 8 11.29 0.69
 8 -4 -8 11.33 0.71
 -10 4 10 9.87 0.48
 -10 4 10 11.04 1.01
 10 4 -10 9.18 0.82
 -10 -4 10 10.33 0.96
 10 -4 -10 10.2 0.86
 -10 -4 10 8.92 0.79
 12 4 -12 7.49 0.89
 -12 4 12 6.89 1
 12 -4 -12 7.17 0.89
 -12 -4 12 7.93 0.88
 -12 -4 12 7.93 0.93
 -14 4 14 5.84 1.06
 14 4 -14 7.14 0.95
 -14 -4 14 5 0.87
 -14 -4 14 5.87 0.92
 14 -4 -14 5.21 0.87
 16 4 -16 2.53 0.87
 -16 -4 16 2.02 0.72
 16 -4 -16 1.3 0.9
 -18 4 18 2.68 1.16
 18 4 -18 2.62 0.98
 18 -4 -18 2.04 1.11
 -1 5 1 1.49 0.24
 1 5 -1 1.26 0.24
 -1 5 1 1.47 0.28
 1 5 -1 2.57 0.36
 -1 -5 1 1.6 0.26
 1 -5 -1 1.51 0.21
 -3 5 3 57.75 1.5
 3 5 -3 61.15 1.33
 3 5 -3 58.6 1.26
 -3 -5 3 60.1 1.42
 3 -5 -3 59.27 0.96
 3 -5 -3 59.63 1.37
 3 -5 -3 59.44 0.97
 -5 5 5 18.21 0.87
 5 5 -5 17.71 0.73
 5 5 -5 17.75 0.61
 5 -5 -5 18.12 0.77
 -7 5 7 21.01 1.1
 7 5 -7 20.09 0.79
 7 5 -7 21.82 0.91
 7 -5 -7 21.25 0.91
 -7 -5 7 21.74 1.03
 9 5 -9 34.19 1.27
 -9 5 9 32.83 1.52
 9 5 -9 32.78 1.18
 -9 -5 9 33.75 1.4
 9 -5 -9 34.17 1.28
 11 5 -11 26.68 1.22
 -11 5 11 26.76 1.57
 11 5 -11 26.86 1.28
 -11 -5 11 27.69 1.4
 11 -5 -11 26.74 1.32
 13 5 -13 29 1.51
 13 5 -13 29.48 1.42
 -13 5 13 26.33 1.8
 -13 -5 13 27.89 1.56
 13 -5 -13 28.25 1.53
 -15 5 15 27.64 1.93
 15 5 -15 28.19 1.62
 -15 -5 15 27.83 1.69
 15 -5 -15 24.89 1.65
 17 5 -17 24.7 1.7
 -17 5 17 22.2 1.97
 17 -5 -17 17.52 1.63
 -17 -5 17 16.31 1.67
 0 6 0 58.56 1.45
 0 6 0 60.24 1.36
 0 -6 0 60.32 1.28
 -2 6 2 11.67 0.63
 2 6 -2 12.84 0.57
 2 6 -2 11.6 0.62
 -2 6 2 11.48 0.59
 -2 -6 2 11.99 0.61
 2 -6 -2 11.97 0.42
 -4 6 4 17.75 0.87
 4 6 -4 17.5 0.66
 4 6 -4 17.59 0.73
 4 -6 -4 18.11 0.77
 -6 6 6 12.65 0.86
 6 6 -6 12.79 0.58
 6 6 -6 13.2 0.72
 6 -6 -6 12 0.74
 -6 -6 6 12.91 0.84
 8 6 -8 0.43 0.27
 8 6 -8 0.59 0.38
 -8 6 8 1.04 0.5
 8 -6 -8 0.47 0.35
 -8 -6 8 0.75 0.49
 10 6 -10 0.65 0.37
 -10 6 10 0.5 0.52
 10 6 -10 0.42 0.45
 10 -6 -10 0.61 0.44
 -10 -6 10 0.67 0.53
 12 6 -12 0.38 0.53
 -12 6 12 0.09 0.58
 12 6 -12 -0.09 0.4
 12 -6 -12 0.53 0.59
 -12 -6 12 0.43 0.57
 14 6 -14 3.63 0.85
 -14 6 14 3.14 0.95
 14 -6 -14 3.33 0.87
 -14 -6 14 3.82 0.89
 16 6 -16 1.35 0.86
 -16 6 16 0.19 0.83
 16 -6 -16 0.9 0.94
 -16 -6 16 1.82 0.78
 -18 6 18 0.65 0.97
 18 6 -18 0.64 0.95
 18 -6 -18 -0.74 0.97
 -1 7 1 12.56 0.67
 1 7 -1 13.13 0.64
 -1 7 1 12.89 0.62
 1 7 -1 10.85 0.64
 1 -7 -1 12.52 0.52
 -1 -7 1 12.51 0.61
 -3 7 3 2.33 0.43
 3 7 -3 1.5 0.32
 3 7 -3 1.95 0.38
 3 -7 -3 2.77 0.41
 3 -7 -3 2.03 0.21
 -3 -7 3 2.52 0.44
 -5 7 5 0.5 0.36
 5 7 -5 0.78 0.29
 5 7 -5 0.22 0.29
 -5 -7 5 0.32 0.35
 5 -7 -5 -0.13 0.27
 -7 7 7 4.27 0.7
 7 7 -7 4.63 0.45
 7 7 -7 4.67 0.57
 -7 -7 7 5.44 0.73
 7 -7 -7 4.74 0.58
 -9 7 9 3.65 0.73
 9 7 -9 3.87 0.61
 9 7 -9 4.12 0.49
 9 -7 -9 3.4 0.64
 -9 -7 9 4.23 0.75
 -11 7 11 7.47 1.07
 11 7 -11 8.87 0.92
 11 7 -11 8.42 0.74
 -11 -7 11 8.85 1.03
 11 -7 -11 7.75 0.87
 13 7 -13 18.44 1.36
 -13 7 13 18.32 1.6
 -13 -7 13 17.27 1.52
 13 -7 -13 18.79 1.41
 -15 7 15 14.5 1.72
 15 7 -15 12.6 1.3
 -15 -7 15 11.19 1.35
 15 -7 -15 14.54 1.43
 -17 7 17 6.83 1.45
 17 7 -17 8.42 1.25
 17 -7 -17 6.03 1.22
 -17 -7 17 6.64 1.2
 0 8 0 6.94 0.58
 0 8 0 7.53 0.56
 0 -8 0 8.36 0.53
 -2 8 2 54.68 1.48
 2 8 -2 51.21 1.48
 -2 8 2 52.29 1.55
 2 8 -2 53.72 1.43
 -2 -8 2 55.8 1.46
 2 -8 -2 56.06 1.19
 -4 8 4 13.38 0.86
 4 8 -4 12.11 0.71
 4 8 -4 13.13 0.76
 -4 -8 4 14.69 0.85
 4 -8 -4 12.79 0.78
 4 -8 -4 12.72 0.4
 -6 8 6 55.89 1.91
 6 8 -6 56.91 1.44
 6 8 -6 55.09 1.59
 6 -8 -6 55.14 1.66
 -6 -8 6 53.37 1.72
 8 8 -8 2.44 0.5
 -8 8 8 1.83 0.61
 8 8 -8 2.97 0.43
 -8 -8 8 2.59 0.6
 8 -8 -8 2.27 0.56
 10 8 -10 10.87 0.94
 10 8 -10 10.83 0.95
 -10 8 10 13.71 1.37
 -10 -8 10 12.8 1.19
 10 -8 -10 11.71 1.02
 -12 8 12 6.91 1.15
 12 8 -12 8.65 0.99
 12 -8 -12 9.99 1.13
 -12 -8 12 7.84 1.08
 -14 8 14 5.78 1.17
 14 8 -14 5.37 0.95
 14 -8 -14 4.63 0.99
 -14 -8 14 6.22 1.08
 -16 8 16 1.94 1.11
 16 8 -16 4.16 1.01
 -16 -8 16 4.04 1.02
 16 -8 -16 1.45 0.98
 -18 8 18 0.68 1.07
 -18 -8 18 0.52 0.87
 18 -8 -18 0.02 1.08
 1 9 -1 0.19 0.27
 -1 9 1 -0.09 0.26
 1 9 -1 -0.28 0.24
 -1 9 1 0.14 0.26
 1 -9 -1 0.16 0.26
 -1 -9 1 0.51 0.31
 3 9 -3 0.4 0.31
 3 9 -3 1.64 0.43
 -3 9 3 0.96 0.37
 3 -9 -3 0.72 0.36
 -3 -9 3 1.35 0.42
 3 -9 -3 1.49 0.26
 -5 9 5 1.73 0.52
 5 9 -5 1.67 0.43
 5 9 -5 0.59 0.42
 -5 -9 5 0.97 0.47
 5 -9 -5 1.73 0.45
 -7 9 7 0.2 0.47
 7 9 -7 0.33 0.38
 7 9 -7 -0.19 0.35
 7 -9 -7 0.28 0.41
 -7 -9 7 0.65 0.54
 -9 9 9 3.25 0.79
 9 9 -9 3.22 0.64
 9 -9 -9 3.47 0.7
 -9 -9 9 1.81 0.66
 -11 9 11 3.19 0.84
 11 9 -11 3.75 0.74
 11 -9 -11 3.41 0.76
 -11 -9 11 2.44 0.76
 13 9 -13 6.74 1.01
 -13 9 13 6.34 1.19
 13 -9 -13 4.16 0.94
 -13 -9 13 4.78 0.99
 -15 9 15 0.45 0.87
 15 9 -15 2.41 0.9
 -15 -9 15 0.43 0.81
 15 -9 -15 2.64 1
 -17 9 17 6.41 1.41
 17 9 -17 5.37 1.49
 17 -9 -17 3.99 1.23
 -17 -9 17 1.95 1.08
 0 10 0 28.59 1.15
 0 10 0 31.31 1.18
 0 -10 0 30.9 1.06
 2 10 -2 43.58 1.44
 -2 10 2 43.95 1.54
 -2 10 2 46.11 1.48
 2 10 -2 46.61 1.45
 -2 -10 2 44.07 1.42
 2 -10 -2 45.26 1.17
 4 10 -4 55.98 1.67
 4 10 -4 57.23 1.68
 -4 10 4 57.61 1.91
 4 -10 -4 55.38 1.15
 -4 -10 4 53.62 1.71
 4 -10 -4 55.54 1.7
 6 10 -6 33.53 1.25
 -6 10 6 32.23 1.55
 6 10 -6 30.91 1.28
 6 -10 -6 29.86 1.29
 -6 -10 6 31.79 1.43
 8 10 -8 67.48 2.02
 -8 10 8 68.56 2.49
 8 -10 -8 66.73 2.08
 -8 -10 8 66.14 2.22
 -10 10 10 28.18 1.78
 10 10 -10 25.21 1.36
 10 -10 -10 22.57 1.39
 -10 -10 10 21.08 1.47
 -12 10 12 1.33 0.82
 12 10 -12 1.83 0.71
 -12 -10 12 2.65 0.85
 12 -10 -12 1.35 0.72
 14 10 -14 6.62 1.07
 -14 10 14 6.2 1.32
 -14 -10 14 5.48 1.13
 14 -10 -14 8.07 1.23
 -16 10 16 -0.01 0.95
 16 10 -16 2.66 0.99
 -16 -10 16 0.54 0.92
 16 -10 -16 1.13 1.03
 -1 11 1 2.6 0.53
 1 11 -1 2.11 0.47
 1 11 -1 2.09 0.5
 -1 11 1 3.04 0.53
 -1 -11 1 2.33 0.49
 1 -11 -1 2.74 0.44
 -3 11 3 16.6 1.07
 3 11 -3 19.33 1
 3 11 -3 17.96 0.96
 3 -11 -3 17.65 0.71
 3 -11 -3 19.09 1.04
 -3 -11 3 17.98 1.06
 5 11 -5 0.11 0.37
 5 11 -5 0.33 0.41
 -5 11 5 0.52 0.45
 -5 -11 5 -0.01 0.45
 5 -11 -5 0.59 0.4
 -7 11 7 11.43 1.2
 7 11 -7 10.06 0.93
 7 -11 -7 8.02 0.85
 -7 -11 7 9.78 1.01
 -9 11 9 1.68 0.77
 9 11 -9 3.13 0.69
 9 -11 -9 2.8 0.74
 -9 -11 9 4.39 0.89
 -11 11 11 0.43 0.72
 11 11 -11 0.07 0.64
 -11 -11 11 -0.61 0.63
 11 -11 -11 0.14 0.66
 -13 11 13 2.69 1.02
 13 11 -13 1.73 0.81
 -13 -11 13 1.82 0.92
 13 -11 -13 2.16 0.91
 -15 11 15 0.35 0.96
 15 11 -15 1.07 0.83
 15 -11 -15 0.95 0.96
 -15 -11 15 1.63 0.9
 -17 -11 17 0.48 0.99
 0 12 0 16.32 0.96
 0 12 0 16.61 1.02
 0 -12 0 17.43 0.93
 -2 12 2 25.72 1.24
 2 12 -2 22.06 1.09
 2 12 -2 21.02 1.09
 -2 12 2 23.39 1.2
 -2 -12 2 23.64 1.14
 2 -12 -2 24.05 0.93
 4 12 -4 23.9 1.12
 -4 12 4 23.91 1.33
 4 12 -4 24.83 1.19
 4 -12 -4 24.25 1.25
 4 -12 -4 24.58 0.8
 -4 -12 4 23.37 1.28
 -6 12 6 21.95 1.41
 6 12 -6 21.65 1.21
 -6 -12 6 21.25 1.33
 6 -12 -6 19.7 1.18
 8 12 -8 10.96 1.04
 -8 12 8 11.88 1.33
 8 -12 -8 14.68 1.25
 -8 -12 8 13.02 1.26
 -10 12 10 9.87 1.36
 10 12 -10 14.9 1.21
 -10 -12 10 12.79 1.32
 10 -12 -10 12.19 1.18
 -12 12 12 13.68 1.66
 12 12 -12 12.7 1.27
 12 -12 -12 13.33 1.43
 -12 -12 12 9.75 1.33
 14 12 -14 6.14 1.08
 -14 12 14 5.68 1.38
 -14 -12 14 5.32 1.14
 14 -12 -14 7.68 1.22
 -16 12 16 3.64 1.48
 -16 -12 16 3.48 1.12
 16 -12 -16 0.11 1.05
 -1 13 1 0.04 0.47
 -1 13 1 0.39 0.41
 1 13 -1 0.72 0.51
 1 13 -1 0.27 0.38
 -1 -13 1 0.16 0.42
 1 -13 -1 0.37 0.38
 3 13 -3 5.94 0.73
 3 13 -3 5.66 0.67
 -3 13 3 5.41 0.79
 3 -13 -3 5.61 0.72
 3 -13 -3 6.98 0.58
 -3 -13 3 6.36 0.81
 -5 13 5 3.69 0.77
 5 13 -5 3.66 0.71
 5 -13 -5 2.78 0.66
 -5 -13 5 2.19 0.67
 7 13 -7 -0.01 0.52
 -7 13 7 -0.21 0.53
 -7 -13 7 0.47 0.62
 7 -13 -7 0.31 0.56
 -9 13 9 1.1 0.69
 9 13 -9 0.33 0.63
 -9 -13 9 0.27 0.68
 9 -13 -9 0.51 0.64
 -11 13 11 0.31 0.73
 11 13 -11 0.81 0.74
 -11 -13 11 1.35 0.82
 11 -13 -11 0.39 0.77
 -13 13 13 2.14 1.07
 13 13 -13 0.7 0.79
 13 -13 -13 0.19 0.85
 -13 -13 13 -0.2 0.76
 -15 13 15 1.37 1.03
 15 -13 -15 -0.11 1
 -15 -13 15 0.57 1.01
 0 14 0 8.58 0.96
 0 14 0 9.08 0.91
 0 -14 0 8.29 0.8
 -2 14 2 20.02 1.24
 2 14 -2 20.22 1.09
 2 14 -2 19.15 1.16
 -2 14 2 21.2 1.29
 -2 -14 2 18.08 1.14
 2 -14 -2 20.27 0.97
 -4 14 4 7.53 1
 4 14 -4 7.22 0.91
 4 -14 -4 7.76 0.97
 -4 -14 4 6.25 0.88
 -6 14 6 27.05 1.68
 6 14 -6 27.53 1.48
 -6 -14 6 26.36 1.55
 6 -14 -6 28.44 1.54
 -8 14 8 9.97 1.37
 8 14 -8 9.43 1.1
 -8 -14 8 9.06 1.16
 8 -14 -8 8.13 1.06
 -10 14 10 11.82 1.56
 10 14 -10 13.01 1.3
 -10 -14 10 10.62 1.32
 10 -14 -10 9.92 1.17
 -12 14 12 1.39 0.99
 12 14 -12 2.26 0.89
 -12 -14 12 1.23 0.9
 12 -14 -12 2.38 0.98
 -14 14 14 1.5 1.07
 14 14 -14 2.3 1.09
 14 -14 -14 0.83 0.86
 -14 -14 14 2.78 1.15
 1 15 -1 2.35 0.69
 -1 15 1 1.73 0.55
 -1 15 1 2.39 0.71
 1 15 -1 2.36 0.54
 -1 -15 1 2.58 0.61
 1 -15 -1 1.47 0.49
 -3 15 3 0.85 0.5
 3 15 -3 -0.31 0.51
 -3 -15 3 0.39 0.57
 3 -15 -3 0.68 0.56
 5 15 -5 1.67 0.74
 -5 15 5 2.9 0.79
 -5 -15 5 2.79 0.79
 5 -15 -5 4.57 0.82
 -7 15 7 -0.23 0.54
 7 15 -7 0.69 0.67
 -7 -15 7 -0.12 0.66
 7 -15 -7 0.25 0.67
 -9 15 9 1.41 0.81
 9 15 -9 0.8 0.73
 -9 -15 9 1.33 0.81
 9 -15 -9 1.96 0.75
 -11 15 11 0.17 0.82
 11 15 -11 1.38 0.83
 -11 -15 11 0.31 0.83
 11 -15 -11 -0.01 0.8
 13 15 -13 2.11 0.98
 -13 15 13 -0.62 0.92
 -13 -15 13 2.66 1.13
 13 -15 -13 -0.91 0.77
 0 16 0 18.04 1.35
 0 16 0 18.11 1.18
 0 -16 0 18.23 1.14
 -2 16 2 43.64 1.91
 2 16 -2 43.86 1.9
 -2 16 2 41.74 1.89
 -2 -16 2 42.51 1.75
 -4 16 4 18.21 1.46
 4 16 -4 19.33 1.38
 4 -16 -4 21.02 1.45
 -4 -16 4 19.17 1.37
 6 16 -6 18.92 1.43
 -6 16 6 18.98 1.62
 6 -16 -6 20.98 1.49
 -6 -16 6 17 1.43
 8 16 -8 11.38 1.26
 -8 16 8 9.79 1.42
 -8 -16 8 9.15 1.23
 8 -16 -8 7.87 1.17
 -10 16 10 6.91 1.33
 10 16 -10 4.77 1.02
 10 -16 -10 7.51 1.24
 -10 -16 10 5.83 1.15
 -12 16 12 0.99 1.08
 12 16 -12 2.13 1.01
 12 -16 -12 1.84 1.06
 -12 -16 12 3.63 1.12
 1 17 -1 1.32 0.66
 -1 17 1 1.57 0.76
 -1 17 1 1.33 0.59
 -1 -17 1 2.15 0.65
 -3 17 3 0.21 0.53
 3 17 -3 0.8 0.67
 -3 -17 3 -0.08 0.61
 3 -17 -3 0.66 0.67
 -5 17 5 0.27 0.65
 5 17 -5 -0.35 0.68
 5 -17 -5 -0.37 0.66
 -5 -17 5 0.63 0.7
 7 17 -7 0.29 0.78
 -7 17 7 0.33 0.69
 7 -17 -7 -1.1 0.6
 -7 -17 7 -0.3 0.67
 9 17 -9 0.85 0.86
 -9 17 9 0.22 0.79
 9 -17 -9 1.94 0.89
 -9 -17 9 1.27 0.86
 11 17 -11 2.64 1.05
 -11 17 11 3.05 1.21
 -11 -17 11 4.72 1.18
 11 -17 -11 1.9 1
 0 18 0 27.25 1.7
 -2 18 2 21.44 1.52
 2 18 -2 21.32 1.57
 -2 -18 2 21.03 1.42
 2 -18 -2 19.09 1.43
 4 18 -4 18.85 1.52
 -4 18 4 17.82 1.53
 4 -18 -4 17.56 1.55
 -4 -18 4 20.26 1.49
 6 18 -6 13.91 1.45
 -6 18 6 12.69 1.5
 6 -18 -6 12.36 1.39
 -6 -18 6 15.49 1.51
 8 18 -8 6.93 1.2
 -8 18 8 4.39 1.19
 8 -18 -8 5.38 1.08
 -8 -18 8 4.46 1.07
 -10 18 10 8.81 1.67
 10 18 -10 6.54 1.23
 -10 -18 10 8.87 1.38
 10 -18 -10 4.23 1.09
 1 19 -1 -0.69 0.69
 1 -19 -1 0.68 0.77
 -3 19 3 2.37 0.85
 3 19 -3 1.95 0.88
 3 -19 -3 1.57 0.85
 -3 -19 3 2.24 0.82
 -5 19 5 0.84 0.78
 5 19 -5 0.67 0.82
 5 -19 -5 1.85 0.81
 -5 -19 5 1.54 0.82
 -7 19 7 -0.21 0.73
 7 19 -7 0.65 0.89
 -7 -19 7 -0.1 0.8
 7 -19 -7 -1.06 0.72
 9 19 -9 -0.52 0.78
 -9 19 9 -0.84 0.82
 9 -19 -9 -1.06 0.8
 -9 -19 9 1.82 0.93
 0 20 0 7.79 1.27
 2 20 -2 9.72 1.34
 2 -20 -2 7.88 1.21
 -4 20 4 6.81 1.2
 4 20 -4 6.06 1.17
 4 -20 -4 6.13 1.19
 -4 -20 4 7.85 1.17
 6 20 -6 4.43 1.12
 -6 20 6 2.77 1.09
 6 -20 -6 4.56 1.1
 -6 -20 6 5.2 1.09
 -8 20 8 1.63 1.04
 8 20 -8 2.28 1.02
 8 -20 -8 4.37 1.14
 -8 -20 8 2.41 1.04
 1 21 -1 1.81 0.99
 1 -21 -1 0.45 0.87
 3 21 -3 0 0.86
 3 -21 -3 1.12 0.96
 5 21 -5 7.54 1.29
 -5 -21 5 13.24 1.47
 5 -21 -5 9.87 1.46
 -7 21 7 2.86 1.22
 7 21 -7 1.83 1.02
 -7 -21 7 4.68 1.14
 0 -22 0 0.3 0.92
 2 22 -2 0.34 0.93
 2 -22 -2 -0.66 0.93
 4 22 -4 0.37 0.99
 18 0 -17 0.12 0.9
 16 0 -15 0.28 0.81
 -16 0 15 0.11 0.71
 14 0 -13 0.43 0.64
 -14 0 13 -0.07 0.56
 -12 0 11 0.65 0.38
 12 0 -11 0.74 0.55
 -12 0 11 0.13 0.47
 10 0 -9 0.61 0.42
 -10 0 9 -0.38 0.29
 -10 0 9 -0.23 0.33
 -8 0 7 0.25 0.24
 8 0 -7 0.22 0.34
 -8 0 7 -0.09 0.25
 -6 0 5 -0.19 0.17
 -6 0 5 -0.02 0.2
 6 0 -5 0.12 0.22
 -4 0 3 0.12 0.15
 4 0 -3 0.45 0.17
 -4 0 3 -0.15 0.13
 -2 0 1 -0.04 0.06
 -2 0 1 0 0.06
 2 0 -1 0.07 0.07
 2 0 -1 0.09 0.06
 2 0 -1 0 0.02
 0 0 1 0.02 0.01
 0 0 -1 -0.03 0.01
 0 0 -1 0.01 0.01
 0 0 1 -0.05 0.01
 -2 0 3 -0.06 0.07
 2 0 -3 0.06 0.08
 -2 0 3 -0.07 0.09
 2 0 -3 -0.02 0.07
 4 0 -5 -0.02 0.15
 -4 0 5 -0.12 0.15
 -4 0 5 -0.03 0.14
 6 0 -7 0.04 0.23
 -6 0 7 -0.14 0.16
 -6 0 7 0.12 0.23
 8 0 -9 0.1 0.33
 -8 0 9 -0.01 0.29
 -8 0 9 0.16 0.25
 -10 0 11 -0.6 0.25
 -10 0 11 0.26 0.4
 10 0 -11 0.06 0.43
 12 0 -13 0.26 0.55
 -12 0 13 0.12 0.5
 -12 0 13 0.02 0.37
 -14 0 15 -0.09 0.6
 14 0 -15 0.45 0.65
 -16 0 17 -0.78 0.66
 16 0 -17 -0.17 0.76
 18 0 -19 -0.32 0.85
 -18 0 19 0.11 0.84
 19 1 -18 8.97 1.36
 19 -1 -18 8.57 1.4
 -17 1 16 3.17 0.99
 17 1 -16 4.16 1.04
 -17 -1 16 2.82 0.93
 17 -1 -16 3.57 1.07
 15 1 -14 4.26 0.92
 -15 1 14 3.48 0.86
 -15 -1 14 5.56 0.97
 15 -1 -14 4.72 0.95
 -13 1 12 -0.18 0.35
 13 1 -12 0.47 0.61
 -13 1 12 0.55 0.59
 -13 -1 12 0.76 0.54
 -13 -1 12 3.9 0.7
 13 -1 -12 0.83 0.66
 -11 1 10 2.41 0.59
 11 1 -10 2.68 0.61
 -11 1 10 2.9 0.45
 -11 -1 10 2.71 0.53
 -11 -1 10 1.29 0.48
 11 -1 -10 2.46 0.56
 -9 1 8 0.41 0.27
 -9 1 8 0.59 0.36
 9 1 -8 0.62 0.43
 -9 -1 8 0.63 0.32
 -9 -1 8 0.05 0.31
 9 -1 -8 1.1 0.42
 7 1 -6 13.63 0.69
 -7 1 6 12.95 0.56
 -7 1 6 12.1 0.72
 -7 -1 6 13.24 0.66
 -7 -1 6 13.09 0.69
 7 -1 -6 12.02 0.66
 -5 1 4 46.2 1.22
 -5 1 4 47.62 0.98
 5 1 -4 46.92 1.1
 5 -1 -4 47.24 1.1
 -5 -1 4 45.26 1.1
 -5 -1 4 44.73 1.15
 -3 1 2 42.05 0.74
 -3 1 2 40.8 0.95
 3 1 -2 41.35 0.86
 3 -1 -2 40.5 0.72
 -3 -1 2 41.35 0.87
 3 -1 -2 39.08 0.84
 -3 -1 2 40.72 0.87
 -1 1 0 246.57 3.57
 -1 1 0 252.47 4.37
 1 1 0 248.17 3.8
 -1 -1 0 243.04 3.5
 -1 -1 0 242.94 3.87
 1 -1 0 246.62 3.56
 1 -1 0 230.5 4.06
 1 -1 0 241.54 3.59
 -1 1 2 268.62 4.37
 -1 1 2 284.64 4.07
 1 1 -2 273.93 4.14
 -1 1 2 252.42 4.05
 1 1 -2 275.54 4.08
 1 1 -2 288.67 4.33
 -1 -1 2 281.98 4.09
 1 -1 -2 278.96 4.13
 -1 -1 2 284.95 4.09
 1 -1 -2 267.86 4.36
 1 -1 -2 285.63 4.16
 -1 -1 2 278.61 4.33
 -3 1 4 136.4 2.1
 -3 1 4 130.39 2.45
 3 1 -4 133.81 2.12
 -3 -1 4 133.41 2.24
 3 -1 -4 131.08 2.16
 -3 -1 4 136.2 2.41
 5 1 -6 233.19 3.7
 -5 1 6 227.5 4.22
 -5 1 6 240.93 3.7
 -5 -1 6 238.67 3.86
 5 -1 -6 233.72 3.73
 -5 -1 6 232.22 4.16
 -7 1 8 154.05 2.69
 -7 1 8 150.81 3.23
 7 1 -8 147.91 2.74
 7 -1 -8 152.89 2.79
 -7 -1 8 149.59 3.13
 -7 -1 8 153.02 2.85
 -9 1 10 157.01 3.54
 9 1 -10 153.66 3.03
 -9 1 10 154.14 2.91
 -9 -1 10 154.95 3.09
 9 -1 -10 160.04 3.07
 -9 -1 10 153.68 3.44
 -11 1 12 107.55 2.96
 11 1 -12 101.79 2.48
 -11 1 12 102.69 2.3
 -11 -1 12 105.66 2.5
 11 -1 -12 103.45 2.51
 -11 -1 12 99.78 2.8
 -13 1 14 73.68 2.6
 13 1 -14 75.59 2.28
 13 -1 -14 78.09 2.3
 -13 -1 14 75.01 2.56
 -13 -1 14 77.21 2.22
 -15 1 16 24.47 1.75
 15 1 -16 23.43 1.5
 -15 -1 16 25.87 1.67
 15 -1 -16 28.2 1.6
 17 1 -18 23.71 1.68
 -17 1 18 25.03 1.88
 -17 -1 18 24.02 1.85
 17 -1 -18 21.93 1.68
 19 1 -20 15.84 1.62
 19 -1 -20 12.36 1.53
 18 2 -17 4.48 1.1
 -18 2 17 6.39 1.26
 18 -2 -17 5.56 1.18
 16 2 -15 8.11 1.12
 -16 2 15 10.13 1.31
 16 -2 -15 10.66 1.3
 -16 -2 15 9.72 1.22
 -14 2 13 3.21 0.84
 14 2 -13 2.95 0.79
 -14 -2 13 3.4 0.69
 14 -2 -13 4.45 0.9
 -14 -2 13 3.24 0.75
 12 2 -11 49.31 1.73
 -12 2 11 49.31 1.39
 -12 2 11 49.38 1.99
 -12 -2 11 49.3 1.72
 -12 -2 11 47.14 1.8
 12 -2 -11 48.88 1.71
 -10 2 9 48.63 1.26
 10 2 -9 48.91 1.55
 -10 2 9 47.58 1.74
 10 -2 -9 48.91 1.53
 -10 -2 9 46.59 1.6
 -10 -2 9 46.54 1.53
 -8 2 7 135.26 3.05
 8 2 -7 134.46 2.67
 -8 2 7 136.48 2.41
 8 -2 -7 139.11 2.7
 -8 -2 7 137.14 2.87
 -8 -2 7 135.94 2.76
 -6 2 5 15.95 0.5
 6 2 -5 15.71 0.68
 -6 2 5 16.97 0.79
 -6 -2 5 16.35 0.72
 6 -2 -5 17 0.7
 -6 -2 5 15.61 0.66
 4 2 -3 18.05 0.61
 -4 2 3 17.77 0.68
 -4 2 3 19.36 0.42
 -4 -2 3 18.4 0.57
 4 -2 -3 18.61 0.6
 -4 -2 3 18.96 0.65
 4 -2 -3 18.14 0.39
 2 2 -1 19.06 0.5
 -2 2 1 19.05 0.58
 2 2 -1 19.66 0.4
 2 2 -1 18.97 0.41
 2 -2 -1 19.61 0.51
 -2 -2 1 18.74 0.53
 0 2 -1 71.01 1.36
 0 2 1 72.89 1.22
 0 2 -1 73.14 1.18
 0 2 1 72.57 1.25
 0 -2 1 72 1.2
 0 -2 -1 72.55 1.17
 0 -2 1 73.36 1.34
 0 -2 -1 73.35 1.26
 2 2 -3 45.75 0.93
 2 2 -3 43.74 0.85
 -2 2 3 44.46 0.74
 2 -2 -3 46.23 0.75
 -2 -2 3 45.85 0.96
 2 -2 -3 44.7 0.91
 -4 2 5 33.86 1.02
 4 2 -5 34.17 0.83
 -4 2 5 33.23 0.68
 4 -2 -5 32.92 0.85
 -4 -2 5 33.55 0.92
 -4 -2 5 33.02 0.92
 -6 2 7 40.18 1.31
 -6 2 7 39.13 0.9
 6 2 -7 39.27 1.06
 -6 -2 7 40.5 1.21
 6 -2 -7 40.01 1.1
 -6 -2 7 41.21 1.16
 8 2 -9 2.28 0.44
 -8 2 9 2.41 0.49
 -8 2 9 2.71 0.33
 -8 -2 9 1.99 0.44
 8 -2 -9 2.41 0.44
 -8 -2 9 2.29 0.45
 -10 2 11 18.05 0.75
 -10 2 11 16.41 1.12
 10 2 -11 16.39 0.96
 -10 -2 11 17.67 0.97
 -10 -2 11 16.83 1.04
 10 -2 -11 16.49 0.92
 -12 2 13 4.42 0.55
 -12 2 13 1.43 0.64
 12 2 -13 2.66 0.64
 -12 -2 13 3.31 0.7
 -12 -2 13 2.62 0.6
 12 -2 -13 2.89 0.66
 14 2 -15 14.05 1.22
 -14 2 15 12.3 1.34
 -14 -2 15 12.19 1.12
 -14 -2 15 11.24 1.21
 14 -2 -15 11.32 1.14
 16 2 -17 0.12 0.73
 -16 2 17 0.28 0.78
 -16 -2 17 0.38 0.72
 16 -2 -17 0.09 0.76
 -18 2 19 2.63 1.08
 18 2 -19 2.59 1.01
 18 -2 -19 3.85 1.19
 -19 3 18 1.21 1.02
 19 3 -18 0.77 0.94
 19 -3 -18 0.15 1.03
 17 3 -16 0.07 0.75
 -17 3 16 1.33 0.89
 17 -3 -16 0.36 0.9
 15 3 -14 0.54 0.69
 -15 3 14 0.38 0.68
 -15 -3 14 -0.34 0.52
 -15 -3 14 1.04 0.56
 15 -3 -14 -0.18 0.76
 -13 3 12 0.64 0.59
 13 3 -12 0.92 0.62
 -13 -3 12 0.23 0.51
 -13 -3 12 0.93 0.54
 13 -3 -12 0.28 0.64
 -11 3 10 0.18 0.21
 11 3 -10 -0.37 0.47
 -11 3 10 0.44 0.48
 -11 -3 10 -0.09 0.42
 -11 -3 10 0.49 0.39
 11 -3 -10 0.2 0.47
 9 3 -8 9.05 0.75
 -9 3 8 8.39 0.84
 -9 3 8 7.8 0.43
 -9 -3 8 7.88 0.65
 -9 -3 8 8.5 0.77
 9 -3 -8 8.56 0.69
 7 3 -6 1.88 0.39
 -7 3 6 2.27 0.22
 -7 3 6 1.87 0.4
 7 -3 -6 1.37 0.33
 -7 -3 6 2.29 0.44
 -7 -3 6 2.21 0.34
 -5 3 4 0.48 0.24
 5 3 -4 0.22 0.22
 -5 3 4 0.24 0.08
 -5 -3 4 0.18 0.16
 5 -3 -4 0.74 0.24
 5 -3 -4 0.21 0.07
 -5 -3 4 -0.15 0.23
 -3 3 2 18.7 0.68
 3 3 -2 19.73 0.5
 3 3 -2 19.36 0.48
 3 3 -2 20.27 0.62
 -3 -3 2 20.15 0.66
 -1 3 0 65.71 1.22
 -1 3 0 68.67 1.12
 -1 3 0 65.75 1.41
 1 3 0 66.01 1.23
 -1 -3 0 66.93 1.24
 -1 -3 0 68.06 1.23
 1 -3 0 67.6 1.11
 -1 3 2 49.75 1.01
 -1 3 2 48.52 1.06
 1 3 -2 49.85 1.04
 1 3 -2 49 0.94
 1 -3 -2 49.48 0.85
 1 -3 -2 50.74 0.85
 3 3 -4 102.45 1.87
 3 3 -4 98.17 1.77
 -3 3 4 100.96 1.55
 -3 3 4 101.19 2.07
 3 -3 -4 101.71 1.86
 3 -3 -4 102.77 1.55
 -3 -3 4 102.86 1.93
 -5 3 6 146.13 2.35
 -5 3 6 152.85 3.08
 5 3 -6 150.85 2.61
 5 -3 -6 153.42 2.7
 -5 -3 6 151.55 2.82
 -5 -3 6 149.76 2.85
 -7 3 8 79.78 1.49
 -7 3 8 79.15 2.15
 7 3 -8 80.78 1.79
 -7 -3 8 81.15 1.96
 7 -3 -8 79.66 1.82
 -7 -3 8 82.02 1.95
 -9 3 10 79.87 2.37
 -9 3 10 80.08 1.63
 9 3 -10 81.17 1.97
 -9 -3 10 79.41 2.14
 9 -3 -10 82.34 2.02
 -9 -3 10 80.19 2.1
 11 3 -12 10.83 0.94
 -11 3 12 10.39 0.61
 -11 3 12 8.24 0.98
 -11 -3 12 10.53 0.93
 11 -3 -12 12.07 0.95
 -11 -3 12 9.69 0.9
 13 3 -14 28.12 1.44
 -13 3 14 24.68 1.64
 13 -3 -14 31.4 1.53
 -13 -3 14 27.19 1.4
 -13 -3 14 28.96 1.53
 15 3 -16 25.67 1.55
 -15 3 16 29.69 1.92
 -15 -3 16 26.53 1.67
 -15 -3 16 28.1 1.56
 15 -3 -16 25.14 1.62
 17 3 -18 13.3 1.39
 -17 3 18 13.45 1.66
 17 -3 -18 12.4 1.41
 -19 3 20 6.06 1.36
 19 -3 -20 11.06 1.53
 18 4 -17 17.44 1.63
 -18 4 17 16.84 1.87
 18 -4 -17 17.62 1.7
 16 4 -15 25.4 1.63
 -16 4 15 28.37 2.03
 -16 -4 15 23.21 1.55
 16 -4 -15 23.96 1.6
 14 4 -13 40.71 1.82
 -14 4 13 41.51 2.12
 -14 -4 13 40.75 1.81
 -14 -4 13 40.75 1.79
 14 -4 -13 43.41 1.88
 12 4 -11 78.88 2.27
 -12 4 11 81.19 2.69
 12 -4 -11 77.72 2.29
 -12 -4 11 79.39 2.37
 -12 -4 11 80.54 2.31
 10 4 -9 110.76 2.54
 -10 4 9 108.38 2.97
 -10 4 9 106.02 1.92
 -10 -4 9 111.51 2.71
 -10 -4 9 107.45 2.57
 10 -4 -9 106.67 2.53
 -8 4 7 66.34 2
 8 4 -7 66.77 1.7
 -8 4 7 65.08 1.18
 8 -4 -7 65.1 1.71
 -8 -4 7 66.86 1.83
 -8 -4 7 65.43 1.66
 6 4 -5 378.82 6.19
 6 4 -5 377.85 5.92
 -6 4 5 363.63 6.63
 -6 -4 5 380.08 6.21
 6 -4 -5 385.24 5.99
 4 4 -3 346.9 5.55
 -4 4 3 353.02 6.03
 4 4 -3 353.01 5.41
 4 -4 -3 355.34 5.45
 -4 -4 3 350.45 5.62
 2 4 -1 48.56 1.06
 -2 4 1 51.37 0.88
 -2 4 1 52.24 1.28
 2 4 -1 48.78 1.1
 -2 -4 1 52.46 1.16
 -2 -4 1 53.49 0.98
 2 -4 -1 50.46 0.87
 2 -4 -1 50.29 1.12
 0 4 -1 49.71 1.03
 0 4 -1 44.95 1.2
 0 4 1 48.87 1.05
 0 4 1 49.34 1.07
 0 -4 1 49.38 1
 0 -4 -1 49.99 0.98
 -2 4 3 95.89 1.94
 2 4 -3 96.34 1.79
 2 4 -3 93.38 1.69
 -2 4 3 95.08 1.78
 2 -4 -3 95.45 1.49
 2 -4 -3 94.3 1.49
 2 -4 -3 92.91 1.77
 -4 4 5 85.97 1.99
 4 4 -5 86.88 1.69
 4 4 -5 86.12 1.71
 -4 4 5 85.39 1.33
 4 -4 -5 84.69 1.76
 -4 -4 5 88.39 1.86
 4 -4 -5 87.74 1.34
 6 4 -7 103.16 2.19
 6 4 -7 106.19 2.1
 -6 4 7 104.9 2.52
 -6 4 7 103.75 1.7
 6 -4 -7 107.32 2.2
 -6 -4 7 108.29 2.32
 8 4 -9 37.7 1.22
 -8 4 9 37.25 0.86
 -8 4 9 40.77 1.58
 -8 -4 9 39.21 1.38
 8 -4 -9 41.37 1.32
 -8 -4 9 37.88 1.31
 10 4 -11 1.22 0.48
 -10 4 11 1.02 0.53
 -10 4 11 2.16 0.31
 -10 -4 11 1.83 0.52
 -10 -4 11 1.24 0.46
 10 -4 -11 1.69 0.51
 -12 4 13 19.5 1.44
 12 4 -13 20.15 1.22
 12 -4 -13 20.79 1.19
 -12 -4 13 20.17 1.24
 -12 -4 13 18.61 1.23
 14 4 -15 3.71 0.8
 -14 4 15 1.91 0.87
 14 -4 -15 2.89 0.84
 -14 -4 15 2.46 0.75
 16 4 -17 1.8 0.83
 -16 4 17 -0.65 0.76
 16 -4 -17 -0.43 0.74
 -16 -4 17 0.39 0.64
 18 4 -19 0.82 0.88
 -18 4 19 -0.35 0.81
 18 -4 -19 -0.36 0.95
 -19 5 18 0.02 0.93
 19 5 -18 2.08 1.03
 19 -5 -18 0.16 1.02
 -17 5 16 -0.11 0.83
 17 5 -16 1.24 0.85
 17 -5 -16 0.34 0.9
 -17 -5 16 1.36 0.72
 15 5 -14 0.29 0.69
 -15 5 14 1.12 0.82
 -15 -5 14 0.22 0.59
 15 -5 -14 0.43 0.79
 13 5 -12 7.28 0.93
 13 5 -12 6.93 0.87
 -13 5 12 6.02 1.02
 13 -5 -12 5.42 0.88
 -13 -5 12 4.9 0.88
 11 5 -10 0.61 0.4
 -11 5 10 1.1 0.6
 11 5 -10 1.36 0.57
 -11 -5 10 0.82 0.54
 11 -5 -10 2.55 0.65
 9 5 -8 8 0.77
 9 5 -8 8.12 0.63
 -9 5 8 7.24 0.88
 -9 -5 8 9.29 0.89
 9 -5 -8 9.36 0.83
 7 5 -6 2.39 0.33
 -7 5 6 2.55 0.52
 7 5 -6 2.5 0.43
 7 -5 -6 2.43 0.4
 -7 -5 6 3.51 0.56
 5 5 -4 2.44 0.34
 5 5 -4 3.01 0.27
 -5 5 4 2.44 0.4
 5 -5 -4 2.6 0.36
 -5 -5 4 3.06 0.44
 3 5 -2 1.15 0.23
 -3 5 2 0.89 0.26
 -3 5 2 1.35 0.11
 3 5 -2 0.88 0.22
 -3 -5 2 1.11 0.27
 3 -5 -2 0.58 0.24
 3 -5 -2 1.17 0.12
 1 5 0 15.58 0.59
 1 5 0 15.03 0.58
 -1 5 0 15.06 0.7
 -1 5 0 16.5 0.6
 1 -5 0 16.49 0.5
 -1 -5 0 15.84 0.57
 1 5 -2 16.06 0.72
 1 5 -2 16.6 0.57
 -1 5 2 17.22 0.64
 -1 5 2 17.95 0.63
 -1 -5 2 16.42 0.61
 1 -5 -2 17.79 0.5
 -3 5 4 116.15 2.43
 3 5 -4 117.32 2.11
 3 5 -4 116.22 2.16
 3 -5 -4 115.19 1.78
 3 -5 -4 113.71 2.2
 3 -5 -4 113.63 1.78
 5 5 -6 43.61 1.09
 5 5 -6 41.79 1.14
 -5 5 6 42.17 1.39
 -5 -5 6 42.27 1.29
 5 -5 -6 41.88 1.2
 7 5 -8 1.21 0.36
 7 5 -8 1.27 0.34
 -7 5 8 1.02 0.43
 -7 -5 8 0.82 0.4
 7 -5 -8 1.45 0.39
 -9 5 10 53.27 1.96
 9 5 -10 50.68 1.55
 -9 5 10 49.59 1.2
 9 5 -10 52.75 1.57
 -9 -5 10 50.51 1.73
 9 -5 -10 49.8 1.57
 11 5 -12 0.38 0.38
 -11 5 12 0.62 0.57
 11 5 -12 0.58 0.51
 -11 -5 12 1.34 0.6
 11 -5 -12 1.06 0.57
 13 5 -14 3.28 0.69
 13 5 -14 2.85 0.71
 -13 5 14 2.96 0.87
 -13 -5 14 2.88 0.74
 13 -5 -14 2.01 0.74
 -15 5 16 4.6 1.16
 15 5 -16 5.35 0.96
 15 -5 -16 4.69 0.98
 -15 -5 16 6.56 1.04
 17 5 -18 3.06 0.94
 -17 5 18 1.77 1.02
 17 -5 -18 3.19 1.08
 18 6 -17 17.14 1.66
 -18 6 17 16.49 1.92
 18 -6 -17 13.95 1.61
 -16 6 15 29.83 2.21
 16 6 -15 30.62 1.79
 16 -6 -15 30.54 1.89
 -16 -6 15 27.72 1.81
 14 6 -13 76.83 2.49
 -14 6 13 75.27 2.96
 14 -6 -13 74.31 2.5
 -14 -6 13 70.03 2.55
 12 6 -11 53.27 2.56
 12 6 -11 56.85 1.93
 -12 6 11 52.9 2.29
 12 -6 -11 52.62 1.89
 -12 -6 11 51.22 2.01
 -10 6 9 91.01 2.8
 10 6 -9 91.03 2.35
 10 6 -9 89.79 2.15
 -10 -6 9 93.17 2.56
 10 -6 -9 92.21 2.4
 -8 6 7 102.48 2.77
 8 6 -7 103.47 2.37
 8 6 -7 101.3 2.13
 8 -6 -7 104.19 2.41
 -8 -6 7 100.9 2.53
 6 6 -5 126.76 2.6
 -6 6 5 131.57 3.03
 6 6 -5 126.71 2.38
 -6 -6 5 130.91 2.8
 6 -6 -5 136.49 2.7
 4 6 -3 153.11 2.81
 4 6 -3 152.94 2.73
 -4 6 3 155.05 3.18
 4 -6 -3 153.45 2.87
 -4 -6 3 151.1 2.95
 2 6 -1 166.77 2.88
 2 6 -1 147.89 2.92
 -2 6 1 170.04 3.23
 -2 6 1 163.64 2.88
 -2 -6 1 161.33 2.9
 2 -6 -1 165.74 2.6
 0 6 1 76.34 1.65
 0 6 -1 67.79 1.75
 0 6 1 77.74 1.62
 0 6 -1 77.83 1.59
 0 -6 -1 77.02 1.49
 0 -6 1 73.38 1.5
 -2 6 3 113.3 2.24
 -2 6 3 117.15 2.41
 2 6 -3 116.03 2.17
 2 6 -3 116.38 2.37
 -2 -6 3 116.96 2.27
 2 -6 -3 116.34 1.94
 4 6 -5 40.24 1.07
 -4 6 5 41.99 1.36
 4 6 -5 42.53 1.13
 -4 -6 5 39.22 1.24
 4 -6 -5 40.25 0.71
 4 -6 -5 39.84 1.18
 4 -6 -5 40.53 0.71
 -6 6 7 13.8 0.92
 6 6 -7 13.4 0.62
 6 6 -7 12.26 0.69
 -6 -6 7 12.53 0.81
 6 -6 -7 12.96 0.74
 -8 6 9 17.58 1.14
 8 6 -9 18.86 0.97
 8 6 -9 19.16 0.86
 8 -6 -9 17.68 0.98
 -8 -6 9 17.52 1.07
 10 6 -11 0.06 0.34
 10 6 -11 0.42 0.45
 -10 6 11 0.2 0.48
 10 -6 -11 0.12 0.45
 -10 -6 11 0.92 0.57
 12 6 -13 2.47 0.67
 -12 6 13 2.48 0.81
 12 6 -13 1.82 0.57
 12 -6 -13 1.87 0.68
 -12 -6 13 1.56 0.61
 14 6 -15 0.57 0.66
 -14 6 15 -0.3 0.67
 -14 -6 15 1.2 0.74
 14 -6 -15 -0.35 0.71
 -16 6 17 0.64 0.9
 16 6 -17 0.72 0.82
 -16 -6 17 0.03 0.7
 16 -6 -17 -0.51 0.83
 -18 6 19 0.36 1.08
 18 -6 -19 -0.55 0.94
 -17 7 16 0.76 0.9
 17 7 -16 1.3 0.93
 -17 -7 16 1.18 0.8
 17 -7 -16 -0.57 0.86
 15 7 -14 1.39 0.81
 -15 7 14 1.33 0.89
 15 -7 -14 1.33 0.89
 -15 -7 14 0.93 0.73
 -13 7 12 0.82 0.73
 13 7 -12 0.73 0.68
 13 -7 -12 0.4 0.67
 -13 -7 12 -0.26 0.61
 11 7 -10 1.47 0.6
 -11 7 10 1.06 0.62
 -11 -7 10 1.78 0.69
 11 -7 -10 1.36 0.56
 9 7 -8 9.46 0.61
 -9 7 8 9.77 1.07
 9 7 -8 10.06 0.88
 -9 -7 8 10.5 1.02
 9 -7 -8 9.99 0.83
 -7 7 6 1.55 0.51
 7 7 -6 3.25 0.54
 7 7 -6 3.64 0.37
 7 -7 -6 3.06 0.53
 -7 -7 6 2 0.51
 5 7 -4 17.41 0.82
 5 7 -4 17.94 0.71
 -5 7 4 17.65 0.97
 5 -7 -4 17.55 0.82
 -5 -7 4 18.69 0.94
 3 7 -2 3.23 0.41
 -3 7 2 3.61 0.49
 3 7 -2 2.78 0.37
 -3 -7 2 3.58 0.44
 3 -7 -2 3.92 0.27
 3 -7 -2 3.42 0.41
 1 7 0 12.9 0.64
 -1 7 0 12.2 0.62
 -1 7 0 11.27 0.68
 1 7 0 12.15 0.59
 1 -7 0 11.98 0.51
 -1 -7 0 12.94 0.61
 1 7 -2 0.06 0.28
 -1 7 2 -0.04 0.21
 1 7 -2 0.25 0.23
 -1 7 2 0.34 0.22
 1 -7 -2 0.07 0.17
 -1 -7 2 0.29 0.24
 3 7 -4 0.41 0.34
 3 7 -4 0.72 0.27
 -3 7 4 0.85 0.3
 3 -7 -4 0.44 0.16
 3 -7 -4 0.57 0.28
 -3 -7 4 0.5 0.31
 5 7 -6 1.71 0.36
 5 7 -6 1.32 0.32
 -5 7 6 1.34 0.42
 5 -7 -6 1.22 0.37
 -5 -7 6 2.01 0.46
 -7 7 8 7.79 0.89
 7 7 -8 6.04 0.62
 7 7 -8 5.64 0.51
 7 -7 -8 6.35 0.69
 -7 -7 8 5.49 0.7
 9 7 -10 0.72 0.36
 -9 7 10 -0.31 0.42
 9 7 -10 0.15 0.41
 -9 -7 10 -0.2 0.44
 9 -7 -10 -0.17 0.41
 -11 7 12 8.15 1.15
 11 7 -12 7.74 0.89
 11 7 -12 6.52 0.72
 11 -7 -12 7.75 0.93
 -11 -7 12 7.95 1
 13 7 -14 -0.3 0.62
 -13 7 14 0.3 0.75
 13 -7 -14 -0.02 0.68
 -13 -7 14 1.15 0.73
 -15 7 16 0.97 0.87
 15 7 -16 0.49 0.74
 -15 -7 16 0.63 0.82
 15 -7 -16 0.84 0.76
 17 7 -18 2.16 0.95
 -17 7 18 2.3 1.08
 17 -7 -18 0.62 0.98
 -17 -7 18 1.54 0.94
 18 8 -17 9.77 1.38
 -18 8 17 7.85 1.64
 18 -8 -17 7.38 1.35
 -18 -8 17 7.46 1.3
 -16 8 15 20.7 2.09
 16 8 -15 23.66 1.68
 -16 -8 15 21.93 1.81
 16 -8 -15 23.17 1.79
 14 8 -13 18.6 1.4
 -14 8 13 19.53 1.9
 -14 -8 13 18.33 1.55
 14 -8 -13 15.15 1.37
 -12 8 11 11.46 1.38
 12 8 -11 12.08 1.11
 12 -8 -11 11.25 1.11
 -12 -8 11 10.85 1.18
 10 8 -9 15.38 1.06
 -10 8 9 15.39 1.29
 10 -8 -9 14.15 1.08
 -10 -8 9 13.81 1.17
 8 8 -7 29.75 0.98
 8 8 -7 28.36 1.24
 -8 8 7 28.69 1.49
 -8 -8 7 27.2 1.36
 8 -8 -7 30.41 1.31
 -6 8 5 14.93 1.02
 6 8 -5 15.95 0.88
 6 8 -5 15.55 0.76
 6 -8 -5 15.25 0.86
 -6 -8 5 15.06 0.99
 4 8 -3 18.05 0.82
 -4 8 3 20.23 1.02
 4 8 -3 18.17 0.86
 4 -8 -3 21.24 0.92
 4 -8 -3 20.29 0.5
 -4 -8 3 19.51 0.96
 -2 8 1 45.21 1.46
 -2 8 1 50.06 1.38
 2 8 -1 48.2 1.35
 2 8 -1 47.24 1.31
 -2 -8 1 49.29 1.36
 2 -8 -1 47.8 1.09
 0 8 1 101.39 2.19
 0 8 -1 93.86 2.3
 0 8 -1 101.73 2.11
 0 8 1 97.79 2.13
 0 -8 -1 99.09 1.98
 0 -8 1 101.34 2.01
 -2 8 3 13.07 0.75
 2 8 -3 11.44 0.77
 -2 8 3 14.07 0.75
 2 8 -3 12.72 0.68
 2 -8 -3 13.08 0.53
 -2 -8 3 12.52 0.71
 4 8 -5 0.18 0.27
 4 8 -5 -0.43 0.32
 -4 8 5 -0.33 0.26
 4 -8 -5 -0.23 0.25
 -4 -8 5 0.19 0.35
 4 -8 -5 0.36 0.16
 6 8 -7 16.99 0.83
 6 8 -7 17.65 0.89
 -6 8 7 17.52 1.11
 6 -8 -7 17.53 0.95
 -6 -8 7 17.38 1.05
 8 8 -9 20.91 0.91
 -8 8 9 20.8 1.32
 8 8 -9 20.48 1.07
 -8 -8 9 20.53 1.23
 8 -8 -9 19.36 1.06
 -10 8 11 1.46 0.65
 10 8 -11 1.53 0.57
 10 8 -11 2.04 0.46
 10 -8 -11 1.82 0.55
 -10 -8 11 1.91 0.69
 -12 8 13 -0.19 0.6
 12 8 -13 0.48 0.58
 12 -8 -13 0.8 0.66
 -12 -8 13 0.64 0.69
 14 8 -15 0.92 0.71
 -14 8 15 1.12 0.85
 -14 -8 15 -0.1 0.62
 14 -8 -15 -0.33 0.72
 -16 8 17 -1.15 0.84
 16 8 -17 1.85 0.88
 -16 -8 17 -0.8 0.76
 16 -8 -17 -1.23 0.77
 -18 -8 19 0.66 0.92
 -17 9 16 1.49 1.15
 17 9 -16 3.44 1.06
 -17 -9 16 3.55 1.03
 17 -9 -16 -0.64 0.94
 -15 9 14 1.46 0.98
 15 9 -14 0.19 0.74
 -15 -9 14 0.38 0.84
 15 -9 -14 0.5 0.89
 -13 9 12 1 0.81
 13 9 -12 0.27 0.67
 -13 -9 12 1.64 0.81
 13 -9 -12 0.62 0.74
 11 9 -10 1.35 0.65
 -11 9 10 1.68 0.74
 -11 -9 10 1.04 0.69
 11 -9 -10 1.35 0.6
 -9 9 8 1.04 0.6
 9 9 -8 0 0.47
 -9 -9 8 1.36 0.61
 9 -9 -8 1.12 0.52
 -7 9 6 6.62 0.87
 7 9 -6 8 0.66
 7 9 -6 8.41 0.79
 7 -9 -6 7.08 0.74
 -7 -9 6 7.25 0.83
 -5 9 4 6.13 0.75
 5 9 -4 6.92 0.64
 5 9 -4 6.8 0.67
 -5 -9 4 6.1 0.71
 5 -9 -4 6.33 0.68
 3 9 -2 -0.07 0.26
 3 9 -2 -0.01 0.3
 -3 9 2 0.02 0.32
 3 -9 -2 0.06 0.26
 3 -9 -2 0.28 0.2
 -3 -9 2 0.34 0.35
 -1 9 0 0.01 0.26
 1 9 0 0.24 0.3
 -1 9 0 0.32 0.3
 1 9 0 0.23 0.26
 1 -9 0 0.11 0.24
 -1 -9 0 0.43 0.3
 -1 9 2 13.9 0.77
 1 9 -2 12.52 0.83
 -1 9 2 15.19 0.79
 1 9 -2 15.67 0.78
 1 -9 -2 14.18 0.65
 -1 -9 2 14.72 0.78
 3 9 -4 28.89 1.2
 -3 9 4 31.64 1.25
 3 9 -4 31.7 1.11
 3 -9 -4 30.2 0.81
 -3 -9 4 27.82 1.13
 3 -9 -4 29.91 1.14
 5 9 -6 10.63 0.83
 5 9 -6 11.16 0.75
 -5 9 6 11.49 0.92
 5 -9 -6 10.63 0.77
 -5 -9 6 9.66 0.87
 -7 9 8 26.07 1.4
 7 9 -8 25.17 1.02
 7 9 -8 22.6 1.09
 -7 -9 8 22.98 1.28
 7 -9 -8 23.51 1.15
 9 9 -10 16.09 0.89
 9 9 -10 17.79 1.05
 -9 9 10 14.74 1.29
 9 -9 -10 16.11 1.13
 -9 -9 10 15.21 1.21
 11 9 -12 12.14 1.08
 -11 9 12 10.4 1.34
 -11 -9 12 11.2 1.23
 11 -9 -12 11.69 1.2
 13 9 -14 5.86 0.92
 -13 9 14 5.71 1.17
 -13 -9 14 4.66 0.97
 13 -9 -14 4.18 0.99
 15 9 -16 14.66 1.41
 -15 9 16 12.87 1.74
 15 -9 -16 10.64 1.26
 -15 -9 16 10.69 1.41
 -17 9 18 5.69 1.49
 -17 -9 18 6.09 1.25
 17 -9 -18 5.08 1.24
 -16 10 15 13.25 1.85
 16 10 -15 16 1.57
 -16 -10 15 12.66 1.59
 16 -10 -15 10.99 1.49
 -14 10 13 4.82 1.17
 14 10 -13 3.62 0.95
 14 -10 -13 4.92 1.08
 -14 -10 13 3.55 1.03
 12 10 -11 8.76 1.07
 -12 10 11 8.42 1.29
 12 -10 -11 9.54 1.17
 -12 -10 11 8.14 1.14
 -10 10 9 14.06 1.49
 10 10 -9 11.74 1.06
 -10 -10 9 11.04 1.19
 10 -10 -9 9.7 1.01
 8 10 -7 23.2 1.23
 -8 10 7 22.01 1.46
 -8 -10 7 22.11 1.34
 8 -10 -7 24.93 1.3
 -6 10 5 1.9 0.54
 6 10 -5 2.4 0.53
 6 10 -5 2.78 0.5
 -6 -10 5 3.56 0.69
 6 -10 -5 1.14 0.45
 -4 10 3 0.39 0.39
 4 10 -3 0.06 0.36
 4 10 -3 0.14 0.33
 -4 -10 3 0.7 0.45
 4 -10 -3 0.18 0.19
 4 -10 -3 0.88 0.41
 -2 10 1 9.49 0.78
 -2 10 1 12.26 0.81
 2 10 -1 10.78 0.77
 2 10 -1 9.66 0.67
 2 -10 -1 9.73 0.58
 -2 -10 1 10.63 0.77
 0 10 1 14.1 0.81
 0 10 -1 15.87 0.86
 0 10 1 16.1 0.84
 0 10 -1 14.65 0.91
 0 -10 1 15.28 0.79
 0 -10 -1 16.06 0.79
 2 10 -3 1.26 0.44
 -2 10 3 0.6 0.34
 2 10 -3 1.59 0.41
 -2 10 3 1.27 0.42
 2 -10 -3 0.8 0.29
 -2 -10 3 1.47 0.44
 4 10 -5 1.07 0.47
 4 10 -5 1.08 0.4
 -4 10 5 1.05 0.45
 4 -10 -5 1.97 0.48
 4 -10 -5 0.88 0.25
 -4 -10 5 1.27 0.49
 6 10 -7 0.16 0.44
 6 10 -7 0.29 0.4
 -6 10 7 0.14 0.44
 6 -10 -7 1.01 0.49
 -6 -10 7 0.03 0.47
 8 10 -9 20.43 1.12
 8 10 -9 17.8 1.03
 -8 10 9 20.92 1.43
 -8 -10 9 17.43 1.25
 8 -10 -9 18.46 1.13
 -10 10 11 -0.04 0.57
 10 10 -11 0.01 0.49
 -10 -10 11 -0.57 0.55
 10 -10 -11 -0.7 0.53
 12 10 -13 1 0.66
 -12 10 13 0.79 0.76
 12 -10 -13 0.07 0.67
 -12 -10 13 -0.58 0.63
 -14 10 15 1.12 0.91
 14 10 -15 2.13 0.84
 14 -10 -15 1.25 0.77
 -14 -10 15 1.36 0.92
 -16 10 17 2.1 1.17
 16 -10 -17 -0.85 0.89
 -16 -10 17 1.75 0.89
 -17 -11 16 0.51 1.01
 15 11 -14 0.98 0.87
 -15 11 14 -0.31 0.84
 15 -11 -14 -0.02 0.94
 -15 -11 14 1.61 0.89
 13 11 -12 2.54 0.86
 -13 11 12 2.23 1.01
 13 -11 -12 2.07 0.9
 -13 -11 12 1.18 0.85
 -11 11 10 5.53 1.14
 11 11 -10 6.56 0.95
 -11 -11 10 3.53 0.91
 11 -11 -10 3.52 0.85
 9 11 -8 1.54 0.6
 -9 11 8 1.93 0.76
 9 -11 -8 0.57 0.58
 -9 -11 8 0.8 0.64
 7 11 -6 -0.37 0.43
 -7 11 6 -0.52 0.46
 -7 -11 6 0.74 0.58
 7 -11 -6 1.12 0.53
 5 11 -4 23.07 1.16
 -5 11 4 22.4 1.33
 5 11 -4 22.28 1
 5 -11 -4 22.04 1.17
 -5 -11 4 24.99 1.28
 -3 11 2 17.18 1.07
 3 11 -2 18.9 1.03
 3 11 -2 18.91 0.89
 3 -11 -2 18.88 1.04
 3 -11 -2 17.7 0.71
 -3 -11 2 15.96 1
 -1 11 0 33.92 1.38
 1 11 0 33.34 1.29
 1 11 0 33.95 1.23
 -1 11 0 34.63 1.32
 -1 -11 0 33.92 1.23
 1 -11 0 33.85 1.11
 1 11 -2 44.17 1.47
 -1 11 2 42.75 1.5
 -1 11 2 44.72 1.51
 1 11 -2 42.72 1.54
 -1 -11 2 41.91 1.38
 1 -11 -2 42.33 1.25
 3 11 -4 43.43 1.5
 -3 11 4 44.93 1.68
 3 11 -4 51 1.66
 3 -11 -4 46.65 1.17
 -3 -11 4 43.99 1.55
 3 -11 -4 44.61 1.58
 -5 11 6 18.7 1.21
 5 11 -6 18.14 1.09
 5 11 -6 17.4 1.02
 -5 -11 6 18.91 1.16
 5 -11 -6 17.29 1.07
 7 11 -8 61.15 2.03
 -7 11 8 62.01 2.33
 7 11 -8 56.49 1.85
 7 -11 -8 59.91 1.97
 -7 -11 8 57.47 2.06
 9 11 -10 27.16 1.38
 -9 11 10 26.52 1.73
 9 -11 -10 25.47 1.45
 -9 -11 10 25.6 1.55
 11 11 -12 15.64 1.23
 -11 11 12 13.23 1.53
 11 -11 -12 16.77 1.3
 -11 -11 12 15.79 1.48
 -13 11 14 19.42 1.95
 13 11 -14 18.47 1.42
 13 -11 -14 15.92 1.52
 -13 -11 14 19.68 1.77
 15 11 -16 15.84 2
 -15 11 16 17 2.07
 15 -11 -16 15.99 1.64
 -15 -11 16 14.24 1.64
 -16 12 15 -0.78 0.86
 16 12 -15 2.11 0.99
 -16 -12 15 -1.33 0.72
 16 -12 -15 -0.04 0.88
 -14 12 13 5.05 1.34
 14 12 -13 5.22 1.07
 14 -12 -13 4.31 1.19
 -14 -12 13 5.66 1.17
 12 12 -11 6.2 1.01
 -12 12 11 6.52 1.28
 12 -12 -11 4.46 0.96
 -12 -12 11 5.22 1.1
 10 12 -9 6.23 0.94
 -10 12 9 5.1 1.05
 -10 -12 9 5.23 0.98
 10 -12 -9 5.07 0.86
 -8 12 7 0.83 0.66
 8 12 -7 1.82 0.62
 -8 -12 7 0.53 0.58
 8 -12 -7 1.77 0.63
 -6 12 5 7 0.96
 6 12 -5 6.66 0.82
 -6 -12 5 5.51 0.86
 6 -12 -5 5.64 0.78
 -4 12 3 1.95 0.55
 4 12 -3 2.18 0.58
 4 12 -3 2.33 0.45
 4 -12 -3 1.89 0.56
 4 -12 -3 2.17 0.33
 -4 -12 3 1.16 0.54
 -2 12 1 0.25 0.41
 2 12 -1 0.92 0.47
 -2 12 1 0.4 0.43
 2 12 -1 0.51 0.31
 -2 -12 1 0.46 0.45
 2 -12 -1 0.21 0.32
 0 12 -1 -0.14 0.38
 0 12 1 0.89 0.43
 0 12 -1 0.71 0.42
 0 12 1 0.71 0.35
 0 -12 -1 0.89 0.42
 0 -12 1 0.44 0.38
 -2 12 3 1.64 0.51
 -2 12 3 1.06 0.46
 2 12 -3 2.63 0.55
 2 12 -3 0.74 0.46
 -2 -12 3 2.09 0.53
 2 -12 -3 1.49 0.4
 4 12 -5 0.93 0.49
 -4 12 5 0.79 0.49
 4 12 -5 1.86 0.52
 4 -12 -5 1.49 0.53
 -4 -12 5 1.16 0.55
 4 -12 -5 0.8 0.29
 6 12 -7 0.66 0.72
 -6 12 7 2.11 0.7
 6 12 -7 2.76 0.63
 -6 -12 7 1.59 0.66
 6 -12 -7 2.23 0.65
 -8 12 9 0.92 0.64
 8 12 -9 0.14 0.52
 8 -12 -9 0.33 0.56
 -8 -12 9 0.88 0.65
 10 12 -11 3.66 0.8
 -10 12 11 4.31 1.03
 -10 -12 11 4.86 0.98
 10 -12 -11 5.64 0.94
 12 12 -13 0.01 0.69
 -12 12 13 0.53 0.78
 12 -12 -13 0.35 0.72
 -12 -12 13 1.9 0.91
 14 12 -15 -0.47 0.76
 -14 12 15 0.13 0.91
 14 -12 -15 -1.05 0.86
 -14 -12 15 -0.27 0.76
 16 -12 -17 -0.8 1.11
 -16 -12 17 1.23 1.01
 -15 13 14 1.07 1.1
 15 13 -14 -0.09 0.88
 15 -13 -14 1.37 1.07
 -15 -13 14 2.67 1.14
 13 13 -12 1.61 0.88
 -13 13 12 1.68 1.06
 13 -13 -12 -1.06 0.75
 -13 -13 12 2.16 0.98
 11 13 -10 10.05 1.22
 -11 13 10 9.93 1.47
 -11 -13 10 10.75 1.33
 11 -13 -10 9.16 1.17
 -9 13 8 -0.44 0.62
 9 13 -8 0.17 0.61
 -9 -13 8 0.12 0.67
 9 -13 -8 -0.14 0.57
 7 13 -6 6.11 0.89
 -7 13 6 4.92 0.9
 -7 -13 6 5.96 0.96
 7 -13 -6 6.66 0.94
 5 13 -4 0.38 0.5
 -5 13 4 0.19 0.49
 -5 -13 4 0.95 0.63
 5 -13 -4 1.27 0.51
 -3 13 2 4.25 0.72
 3 13 -2 5.27 0.75
 3 13 -2 6.49 0.68
 3 -13 -2 6.28 0.81
 -3 -13 2 4.93 0.73
 3 -13 -2 4.81 0.51
 1 13 0 45.32 1.66
 -1 13 0 47.74 1.77
 -1 13 0 47.13 1.71
 1 13 0 50.3 1.62
 1 -13 0 46.7 1.45
 -1 -13 0 46.5 1.58
 1 13 -2 17.28 1.04
 1 13 -2 17.1 1.04
 -1 13 2 19.06 1.08
 -1 13 2 17.12 1.12
 1 -13 -2 17.8 0.92
 -1 -13 2 17.47 1.01
 3 13 -4 0.84 0.45
 -3 13 4 1.41 0.54
 3 13 -4 1.71 0.57
 -3 -13 4 1.35 0.56
 3 -13 -4 1.72 0.38
 -5 13 6 23.59 1.45
 5 13 -6 20.89 1.24
 5 13 -6 25.64 1.64
 5 -13 -6 21.65 1.31
 -5 -13 6 24.76 1.4
 7 13 -8 56.57 1.99
 -7 13 8 55.16 2.36
 7 -13 -8 56.54 2.09
 -7 -13 8 56.32 2.15
 9 13 -10 3.12 0.78
 -9 13 10 4.83 1.04
 -9 -13 10 3.79 0.87
 9 -13 -10 4.82 0.85
 -11 13 12 20.72 1.9
 11 13 -12 20.84 1.46
 11 -13 -12 22.19 1.63
 -11 -13 12 20.37 1.7
 13 13 -14 17.28 1.53
 -13 13 14 14 1.85
 -13 -13 14 12.78 1.53
 13 -13 -14 15.51 1.61
 -15 13 16 18.3 2.21
 15 -13 -16 19.78 1.8
 -15 -13 16 16.74 1.74
 14 14 -13 0.32 0.9
 -14 14 13 -0.49 0.97
 -14 -14 13 -0.68 0.9
 14 -14 -13 -0.5 0.99
 -12 14 11 2.63 1.09
 12 14 -11 1.87 0.86
 -12 -14 11 3.42 1.05
 12 -14 -11 3.16 1.08
 -10 14 9 1.58 0.88
 10 14 -9 3.12 0.86
 10 -14 -9 1.37 0.81
 -10 -14 9 2.45 0.88
 8 14 -7 0.94 0.68
 -8 14 7 2.13 0.8
 -8 -14 7 2.05 0.82
 8 -14 -7 1.68 0.73
 -6 14 5 2.44 0.77
 6 14 -5 2.22 0.7
 -6 -14 5 1.7 0.74
 6 -14 -5 1.89 0.6
 4 14 -3 9.22 1.01
 -4 14 3 9.66 1.1
 -4 -14 3 8.93 0.97
 4 -14 -3 9.37 0.98
 2 14 -1 13.85 1.09
 2 14 -1 11.88 0.85
 -2 14 1 7.8 0.9
 -2 14 1 10.34 1.05
 2 -14 -1 12.42 0.82
 -2 -14 1 12.18 1.04
 0 14 1 1.13 0.51
 0 14 1 0.88 0.41
 0 14 -1 0.19 0.46
 0 14 -1 0.67 0.46
 0 -14 1 0.67 0.46
 0 -14 -1 0.34 0.43
 2 14 -3 0.28 0.4
 2 14 -3 0.18 0.5
 -2 14 3 -0.48 0.36
 -2 14 3 -0.67 0.49
 2 -14 -3 0.14 0.37
 -2 -14 3 0.7 0.53
 4 14 -5 7.15 0.88
 -4 14 5 5.61 0.9
 4 14 -5 6.14 1
 4 -14 -5 5.48 0.85
 -4 -14 5 6.23 0.86
 6 14 -7 -0.14 0.56
 -6 14 7 0.66 0.59
 -6 -14 7 0.48 0.61
 6 -14 -7 0.02 0.57
 8 14 -9 0.69 0.67
 -8 14 9 0.54 0.67
 -8 -14 9 0.25 0.66
 8 -14 -9 0.77 0.71
 -10 14 11 0.7 0.76
 10 14 -11 1.61 0.76
 -10 -14 11 0.82 0.79
 10 -14 -11 1.07 0.74
 12 14 -13 -0.83 0.68
 -12 14 13 0.03 0.89
 -12 -14 13 -0.08 0.83
 12 -14 -13 0.95 0.85
 -14 14 15 1.6 1.11
 -14 -14 15 1.72 1.03
 14 -14 -15 -1.02 0.89
 13 15 -12 -0.38 0.79
 -13 15 12 -0.03 0.86
 -13 -15 12 0.39 0.97
 13 -15 -12 -0.61 0.82
 11 15 -10 -0.66 0.76
 -11 15 10 1.19 0.97
 11 -15 -10 2.11 0.92
 -11 -15 10 0.09 0.78
 -9 15 8 7 1.3
 9 15 -8 5.91 1.05
 9 -15 -8 7.23 1.08
 -9 -15 8 6.72 1.12
 -7 15 6 5.72 1.09
 7 15 -6 7.9 1.04
 -7 -15 6 6.8 1.02
 7 -15 -6 6.58 1.02
 -5 15 4 18.49 1.43
 5 15 -4 19.23 1.35
 5 -15 -4 18.39 1.36
 -5 -15 4 18.33 1.36
 -3 15 2 10.13 1.14
 3 15 -2 10.46 1.13
 3 -15 -2 10.91 1.07
 -3 -15 2 9 0.99
 1 15 0 10.44 0.86
 1 15 0 11.08 1.12
 -1 15 0 10.57 1.02
 -1 15 0 11.41 1.02
 1 -15 0 9.72 0.84
 -1 -15 0 12.21 1.03
 1 15 -2 27.09 1.35
 -1 15 2 24.21 1.43
 1 15 -2 25.1 1.41
 -1 15 2 26.97 1.4
 -1 -15 2 26.66 1.33
 1 -15 -2 26.12 1.17
 -3 15 4 39.93 1.86
 3 15 -4 40.05 1.73
 3 15 -4 44.27 2.41
 3 -15 -4 40.69 1.75
 -3 -15 4 40.86 1.71
 5 15 -6 19.73 1.33
 -5 15 6 18.63 1.47
 -5 -15 6 19.83 1.39
 5 -15 -6 16.81 1.26
 -7 15 8 11.86 1.42
 7 15 -8 12.74 1.22
 -7 -15 8 11.94 1.24
 7 -15 -8 13.47 1.36
 -9 15 10 13.96 1.63
 9 15 -10 14.63 1.33
 -9 -15 10 15.19 1.51
 9 -15 -10 10.32 1.22
 -11 15 12 9.8 1.57
 11 15 -12 12.26 1.36
 -11 -15 12 13.22 1.54
 11 -15 -12 15.36 1.56
 -13 15 14 12.34 1.85
 13 -15 -14 12.84 1.59
 -13 -15 14 11.96 1.6
 -12 16 11 -0.43 0.84
 12 16 -11 1.13 0.91
 -12 -16 11 0.51 0.91
 12 -16 -11 -0.2 0.94
 -10 16 9 0.1 0.83
 10 16 -9 0.05 0.76
 10 -16 -9 1.09 0.82
 -10 -16 9 -0.3 0.78
 8 16 -7 4.6 1.01
 -8 16 7 3.8 1.03
 -8 -16 7 2.9 0.92
 8 -16 -7 4.78 1.02
 -6 16 5 0.26 0.6
 6 16 -5 0.09 0.65
 6 -16 -5 0.95 0.7
 -6 -16 5 0.68 0.7
 4 16 -3 -0.05 0.59
 -4 16 3 0.22 0.57
 4 -16 -3 0.32 0.58
 -4 -16 3 -0.3 0.6
 -2 16 1 8.02 1.05
 2 16 -1 7.5 0.95
 2 -16 -1 7.28 0.96
 -2 -16 1 6.82 0.88
 0 16 1 0.14 0.61
 0 16 1 0.74 0.5
 0 16 -1 -0.04 0.58
 0 16 -1 0.39 0.48
 0 -16 1 0.54 0.52
 0 -16 -1 0.29 0.49
 -2 16 3 3.06 0.71
 -2 16 3 4.09 0.9
 2 16 -3 3.99 0.82
 -2 -16 3 2.87 0.68
 -4 16 5 1.83 0.73
 4 16 -5 1.37 0.7
 -4 -16 5 0.78 0.62
 4 -16 -5 2.5 0.79
 6 16 -7 0.08 0.62
 -6 16 7 0.79 0.64
 -6 -16 7 0.34 0.66
 6 -16 -7 -0.45 0.56
 8 16 -9 12.07 1.3
 -8 16 9 8.75 1.36
 8 -16 -9 9.23 1.21
 -8 -16 9 8.11 1.19
 -10 16 11 -0.48 0.74
 10 16 -11 -0.38 0.77
 -10 -16 11 0.74 0.85
 10 -16 -11 -0.25 0.77
 -12 16 13 -0.14 0.99
 -12 -16 13 1.02 0.97
 12 -16 -13 0.39 0.88
 -11 17 10 2.3 1.13
 11 17 -10 1.75 0.97
 11 -17 -10 3.76 1.09
 -11 -17 10 1.67 0.99
 9 17 -8 -0.15 0.81
 -9 17 8 0.51 0.84
 -9 -17 8 -0.62 0.74
 9 -17 -8 -1.04 0.68
 7 17 -6 4.29 0.97
 -7 17 6 4.42 1.07
 -7 -17 6 4.21 0.97
 7 -17 -6 2.45 0.83
 5 17 -4 2.74 0.83
 -5 17 4 3.23 0.94
 5 -17 -4 3.87 0.83
 -5 -17 4 4.17 0.9
 -3 17 2 7.83 1.1
 3 17 -2 6.27 1.02
 3 -17 -2 6.83 0.99
 -3 -17 2 5.98 0.92
 1 17 0 14.2 1.36
 -1 17 0 11.23 1.21
 -1 17 0 12.71 1.16
 -1 -17 0 13.51 1.14
 1 17 -2 9.85 1.18
 -1 17 2 11.02 1.25
 -1 17 2 9.09 1.06
 -1 -17 2 9.77 1.01
 -3 17 4 16.89 1.4
 3 17 -4 18.58 1.42
 3 -17 -4 20.5 1.48
 -3 -17 4 16.3 1.35
 -5 17 6 8.41 1.19
 5 17 -6 6.98 1.06
 -5 -17 6 10.35 1.18
 5 -17 -6 9.74 1.2
 -7 17 8 5.13 1.14
 7 17 -8 8.06 1.15
 -7 -17 8 6.81 1.14
 7 -17 -8 5.15 1.01
 9 17 -10 12.31 1.4
 9 -17 -10 14.52 1.56
 -9 -17 10 13.55 1.5
 11 17 -12 22.76 2.23
 -11 17 12 21.83 2.32
 -11 -17 12 18.29 1.85
 11 -17 -12 16.07 1.64
 -10 18 9 0.72 0.91
 10 18 -9 1.8 1.01
 -10 -18 9 2.49 1
 10 -18 -9 1.29 0.93
 -8 18 7 2.24 0.97
 8 18 -7 1.47 0.93
 -8 -18 7 0.5 0.8
 8 -18 -7 1.19 0.82
 6 18 -5 2.16 0.87
 -6 18 5 2.91 0.99
 6 -18 -5 3.13 0.95
 -6 -18 5 2.21 0.89
 -4 18 3 1.79 0.77
 4 18 -3 1.75 0.84
 -4 -18 3 1.84 0.81
 4 -18 -3 1.48 0.8
 -2 18 1 2.05 0.72
 2 18 -1 2.14 0.79
 2 -18 -1 2.02 0.77
 -2 -18 1 2.69 0.76
 0 18 -1 -0.2 0.71
 0 18 1 1.19 0.8
 2 18 -3 0.17 0.68
 -2 18 3 0.27 0.57
 -2 -18 3 -0.26 0.56
 2 -18 -3 1.03 0.72
 -4 18 5 2.16 0.8
 4 18 -5 0.7 0.78
 -4 -18 5 1.47 0.79
 4 -18 -5 1 0.77
 -6 18 7 0.6 0.79
 6 18 -7 0.95 0.77
 -6 -18 7 1.55 0.82
 6 -18 -7 1.4 0.73
 8 18 -9 -0.51 0.74
 -8 18 9 2.02 1.03
 -8 -18 9 2.03 0.91
 8 -18 -9 1.13 0.88
 10 18 -11 0.32 0.91
 -10 18 11 -0.98 0.83
 -10 -18 11 0.88 0.92
 10 -18 -11 1.19 0.98
 9 19 -8 0.84 0.94
 -9 19 8 -1.55 0.74
 -9 -19 8 -0.59 0.78
 9 -19 -8 1.49 0.96
 -7 19 6 0.03 0.82
 7 19 -6 0 0.84
 7 -19 -6 0.6 0.86
 -7 -19 6 -0.23 0.76
 5 19 -4 2.58 0.89
 -5 19 4 3.85 1.04
 5 -19 -4 3.8 1.01
 -5 -19 4 5.49 1.05
 3 19 -2 4.87 1.08
 -3 19 2 5.51 1
 3 -19 -2 5.73 0.98
 -3 -19 2 6.8 1.02
 1 19 0 -0.04 0.79
 1 -19 0 -0.02 0.7
 1 19 -2 0.71 0.79
 -1 19 2 0.83 0.82
 -1 -19 2 1.42 1.02
 3 19 -4 13.12 1.4
 -3 19 4 14.71 1.51
 -3 -19 4 13.89 1.33
 3 -19 -4 16.3 1.59
 -5 19 6 5.37 1.11
 5 19 -6 5.02 1.07
 -5 -19 6 6.41 1.08
 5 -19 -6 7.01 1.23
 -7 19 8 2.19 1
 7 19 -8 2.54 0.97
 7 -19 -8 1.36 0.9
 -7 -19 8 3.64 1.01
 -9 19 10 4.47 1.25
 9 19 -10 3.91 1.14
 9 -19 -10 4.03 1.13
 -9 -19 10 5.29 1.2
 8 20 -7 15.95 1.67
 -8 20 7 13.29 1.81
 8 -20 -7 13.43 1.61
 -8 -20 7 15.66 1.67
 6 20 -5 18.4 1.75
 -6 20 5 17.5 1.89
 6 -20 -5 17.79 1.72
 -6 -20 5 16.12 1.55
 4 20 -3 15.81 1.63
 -4 20 3 17.52 1.79
 -4 -20 3 17.02 1.54
 4 -20 -3 16.57 1.61
 2 20 -1 2.68 0.99
 2 -20 -1 1.01 0.84
 0 20 -1 1.16 0.85
 0 20 1 0.42 0.9
 2 20 -3 2.72 0.98
 2 -20 -3 3.11 0.89
 4 20 -5 -0.08 0.81
 -4 -20 5 0.84 0.75
 4 -20 -5 2.01 0.92
 -6 20 7 0.24 0.79
 6 20 -7 1.69 0.96
 -6 -20 7 1.78 0.89
 6 -20 -7 1.98 1.05
 -8 20 9 3.24 1.17
 8 20 -9 2.42 1.1
 8 -20 -9 2.25 1.13
 -8 -20 9 3.44 1.09
 -7 21 6 3.2 1.18
 7 21 -6 1.73 1.01
 -7 -21 6 5.7 1.2
 -5 21 4 2.91 1.28
 5 21 -4 5.14 1.22
 5 -21 -4 5.41 1.15
 -5 -21 4 4.83 1.05
 3 21 -2 -0.03 0.85
 3 -21 -2 0.62 0.86
 1 21 0 0.41 0.91
 1 -21 0 0.14 0.78
 1 21 -2 -0.42 0.85
 1 -21 -2 -0.26 0.65
 3 21 -4 0.86 0.92
 3 -21 -4 0.02 0.86
 5 21 -6 0.01 0.89
 -5 -21 6 1.99 0.91
 5 -21 -6 2.01 1.02
 -7 21 8 1.74 0.99
 7 21 -8 1.58 1.1
 -7 -21 8 3.09 1.03
 4 22 -3 15.87 1.78
 4 -22 -3 16.14 2.72
 2 22 -1 6.77 1.31
 2 -22 -1 9.25 1.33
 0 -22 1 5.76 1.16
 0 -22 -1 5.84 1.23
 2 22 -3 11.65 1.58
 2 -22 -3 8.33 1.4
 4 22 -5 4.26 1.21
 18 0 -16 19.32 1.73
 16 0 -14 69.7 2.52
 -16 0 14 73.22 2.74
 -14 0 12 21.73 1.44
 -14 0 12 23.51 1.51
 14 0 -12 21.9 1.41
 -12 0 10 18.06 1.19
 -12 0 10 17.95 0.96
 12 0 -10 19.23 1.19
 10 0 -8 154.51 3.13
 -10 0 8 154.57 3.04
 -10 0 8 153.44 3.44
 -8 0 6 36.9 1.26
 8 0 -6 35.54 1.15
 -8 0 6 39.36 1.13
 -6 0 4 6.12 0.42
 -6 0 4 6.57 0.46
 6 0 -4 6.91 0.46
 -4 0 2 1.29 0.21
 -4 0 2 1.8 0.21
 4 0 -2 1.21 0.22
 2 0 0 57.53 1.13
 2 0 0 60.77 1.05
 -2 0 0 63.15 1.03
 -2 0 0 64.71 1.13
 0 0 2 0.02 0.03
 0 0 -2 0.27 0.08
 0 0 2 0.03 0.06
 -2 0 4 1000 15.19
 2 0 -4 976.6 14.35
 -2 0 4 951.39 14.6
 -2 0 4 983.73 15.7
 4 0 -6 19.89 0.58
 -4 0 6 17.91 0.71
 -4 0 6 18.48 0.58
 -6 0 8 4.76 0.51
 -6 0 8 5.66 0.42
 6 0 -8 6.37 0.46
 8 0 -10 0.9 0.36
 -8 0 10 0.24 0.33
 -8 0 10 0.72 0.3
 -10 0 12 0.02 0.28
 10 0 -12 0.45 0.43
 -10 0 12 0.47 0.43
 -12 0 14 45.21 1.94
 12 0 -14 40.89 1.58
 -12 0 14 40.87 1.47
 -14 0 16 9.91 1.23
 14 0 -16 11.47 1.17
 16 0 -18 0.75 0.8
 -16 0 18 -0.06 0.72
 -18 0 20 12.01 1.63
 18 0 -20 14.23 1.52
 19 1 -17 0.37 0.98
 19 -1 -17 2.31 1.07
 17 1 -15 0.7 0.83
 -17 1 15 -0.05 0.71
 17 -1 -15 -1.26 0.78
 -17 -1 15 -0.67 1.04
 -15 1 13 0.69 0.63
 15 1 -13 0.88 0.76
 -15 -1 13 -0.12 0.59
 15 -1 -13 0.32 0.71
 -13 1 11 21.31 1.02
 -13 1 11 22.99 1.43
 13 1 -11 20.77 1.31
 -13 -1 11 18.69 1.13
 -13 -1 11 20.68 1.29
 13 -1 -11 22.48 1.27
 -11 1 9 1.43 0.52
 -11 1 9 1.21 0.38
 11 1 -9 0.9 0.47
 11 -1 -9 0.71 0.47
 -11 -1 9 1.48 0.48
 -11 -1 9 1.64 0.5
 -9 1 7 4.7 0.61
 9 1 -7 5.65 0.63
 -9 1 7 5.93 0.51
 -9 -1 7 4.36 0.55
 9 -1 -7 5.23 0.61
 -9 -1 7 5.25 0.57
 -7 1 5 4.06 0.47
 -7 1 5 4.29 0.39
 7 1 -5 4.17 0.48
 -7 -1 5 4.39 0.46
 7 -1 -5 3.6 0.44
 -7 -1 5 4.34 0.45
 -5 1 3 7.13 0.36
 5 1 -3 6.55 0.43
 -5 1 3 7.37 0.46
 -5 -1 3 6.79 0.4
 5 -1 -3 7.43 0.45
 -5 -1 3 7.37 0.43
 -3 1 1 0.04 0.08
 -3 1 1 0.11 0.13
 3 1 -1 0.2 0.15
 3 1 -1 0.12 0.09
 -3 -1 1 -0.1 0.08
 -3 -1 1 -0.08 0.1
 3 -1 -1 0.24 0.13
 1 1 1 8.44 0.26
 1 1 1 8.35 0.19
 -1 -1 -1 8 0.25
 1 -1 1 7.84 0.23
 1 -1 1 8.31 0.22
 -1 -1 -1 8 0.18
 -1 -1 -1 7.94 0.25
 1 -1 1 8.41 0.33
 1 1 -3 15.46 0.3
 -1 1 3 15.81 0.37
 1 1 -3 15.58 0.44
 1 -1 -3 15.33 0.37
 1 -1 -3 16.58 0.38
 1 -1 -3 15.85 0.36
 -1 -1 3 15.74 0.3
 -3 1 5 2.01 0.19
 3 1 -5 2.02 0.2
 -3 1 5 1.63 0.25
 3 -1 -5 1.7 0.19
 -3 -1 5 1.87 0.24
 -3 -1 5 2.04 0.27
 -5 1 7 12.69 0.49
 -5 1 7 12.35 0.67
 5 1 -7 14.02 0.55
 -5 -1 7 12.98 0.65
 5 -1 -7 13.5 0.55
 -5 -1 7 13.47 0.59
 -7 1 9 0.84 0.33
 7 1 -9 1.04 0.33
 -7 1 9 1.75 0.28
 7 -1 -9 1.13 0.33
 -7 -1 9 1.81 0.35
 -7 -1 9 1.05 0.34
 -9 1 11 1.68 0.5
 -9 1 11 2.41 0.4
 9 1 -11 1.64 0.45
 9 -1 -11 2.26 0.45
 -9 -1 11 1.91 0.45
 -9 -1 11 1.67 0.46
 11 1 -13 3.09 0.62
 -11 1 13 2.7 0.47
 -11 1 13 3.08 0.68
 -11 -1 13 2.28 0.64
 -11 -1 13 4.01 0.58
 11 -1 -13 2.62 0.61
 13 1 -15 19.62 1.32
 -13 1 15 21.48 1.5
 -13 -1 15 18.71 1.37
 13 -1 -15 21.79 1.3
 -13 -1 15 19.44 1.14
 15 1 -17 2.16 0.79
 -15 1 17 2.58 0.89
 -15 -1 17 2.38 0.84
 15 -1 -17 2.02 0.8
 -17 1 19 1.33 0.95
 17 1 -19 0.32 0.86
 -17 -1 19 0.37 0.81
 17 -1 -19 1.52 0.9
 19 -1 -21 1.66 1.08
 -18 2 16 16.05 1.73
 18 2 -16 15.47 1.54
 18 -2 -16 16.44 1.66
 16 2 -14 26.59 1.7
 -16 2 14 30.02 1.93
 16 -2 -14 25.52 1.7
 -16 -2 14 27.77 1.75
 -14 2 12 46.47 2.08
 14 2 -12 49.11 1.92
 14 -2 -12 43.56 1.8
 -14 -2 12 47.16 1.94
 -14 -2 12 46.32 1.77
 -12 2 10 10.38 1.05
 12 2 -10 8.25 0.88
 -12 2 10 10.16 0.65
 -12 -2 10 9.35 0.92
 -12 -2 10 11.04 0.93
 12 -2 -10 10.08 0.96
 -10 2 8 80.66 2.34
 -10 2 8 85.27 1.79
 10 2 -8 81.68 2.1
 -10 -2 8 81.34 2.1
 10 -2 -8 79.27 2.08
 -10 -2 8 83.29 2.17
 8 2 -6 26.41 1.01
 -8 2 6 27.15 0.78
 -8 2 6 24.62 1.09
 8 -2 -6 25.36 0.97
 -8 -2 6 25.69 0.98
 -8 -2 6 26.14 1.02
 6 2 -4 7.96 0.51
 -6 2 4 7.04 0.54
 -6 2 4 8.14 0.37
 -6 -2 4 7.37 0.51
 6 -2 -4 8.14 0.52
 -6 -2 4 7.66 0.46
 -4 2 2 67.12 1.09
 4 2 -2 65.86 1.36
 -4 2 2 69.67 1.52
 -4 2 2 68.24 1.13
 -4 -2 2 68.43 1.41
 4 -2 -2 64.98 1.35
 -4 -2 2 69.73 1.31
 2 2 0 437.06 6.5
 -2 2 0 439.77 6.37
 -2 2 0 426.65 6.97
 -2 -2 0 442.02 7.06
 2 -2 0 435.12 6.63
 2 -2 0 435.32 6.28
 0 2 -2 52.75 0.9
 0 2 2 53.53 0.93
 0 2 2 53.3 0.98
 0 2 2 53.02 1.01
 0 -2 -2 52.87 0.99
 0 -2 2 53.94 0.9
 0 -2 -2 54.99 0.94
 2 2 -4 11.17 0.42
 -2 2 4 10.25 0.3
 -2 2 4 10.3 0.45
 2 2 -4 10.16 0.33
 -2 -2 4 10.6 0.44
 2 -2 -4 10.18 0.38
 2 -2 -4 10.67 0.3
 -4 2 6 85.82 1.49
 -4 2 6 86.36 1.94
 4 2 -6 83.92 1.56
 4 -2 -6 84.51 1.63
 -4 -2 6 88.11 1.85
 -4 -2 6 87.93 1.75
 -6 2 8 3.52 0.32
 6 2 -8 3.57 0.4
 -6 2 8 4.16 0.53
 -6 -2 8 2.95 0.42
 6 -2 -8 3.64 0.39
 -6 -2 8 3.05 0.42
 -8 2 10 0.34 0.21
 8 2 -10 0.09 0.33
 -8 2 10 0.34 0.36
 8 -2 -10 0.53 0.34
 -8 -2 10 0.01 0.31
 -8 -2 10 0.07 0.33
 10 2 -12 6.68 0.69
 -10 2 12 6.09 0.81
 -10 2 12 6.33 0.57
 -10 -2 12 8 0.78
 10 -2 -12 7.8 0.78
 -10 -2 12 5.51 0.74
 12 2 -14 10.76 0.97
 -12 2 14 10.65 0.91
 -12 2 14 9.5 1.09
 -12 -2 14 9.31 1.04
 -12 -2 14 8.35 0.89
 12 -2 -14 10.77 0.99
 -14 2 16 15.24 1.52
 14 2 -16 12.33 1.16
 14 -2 -16 14.16 1.24
 -14 -2 16 15.24 1.36
 -14 -2 16 15.14 1.14
 -16 2 18 6.45 1.19
 16 2 -18 7.65 1.13
 -16 -2 18 6.14 1.13
 16 -2 -18 5.77 1.08
 18 2 -20 17.32 1.63
 -18 2 20 16.24 1.86
 18 -2 -20 16.44 1.63
 19 3 -17 0.91 0.92
 -19 3 17 -0.81 0.79
 19 -3 -17 1.05 1.03
 17 3 -15 -0.24 0.77
 -17 3 15 -0.15 0.72
 17 -3 -15 0 0.91
 15 3 -13 1.58 0.76
 -15 3 13 0.35 0.69
 -15 -3 13 0.83 0.58
 15 -3 -13 -0.37 0.64
 -15 -3 13 -0.02 0.57
 -13 3 11 10.89 1.19
 13 3 -11 10.95 1.08
 -13 -3 11 9.3 0.96
 -13 -3 11 10.81 1.07
 13 -3 -11 10.35 1.07
 -11 3 9 27.92 1.44
 11 3 -9 26.5 1.27
 -11 3 9 24.81 0.84
 -11 -3 9 25.97 1.21
 11 -3 -9 26.26 1.22
 -11 -3 9 25.56 1.25
 9 3 -7 32.73 1.2
 -9 3 7 34.78 0.89
 -9 3 7 33.45 1.4
 -9 -3 7 35.55 1.22
 -9 -3 7 34.54 1.31
 9 -3 -7 35.31 1.26
 -7 3 5 41.61 1.37
 7 3 -5 40.32 1.2
 -7 3 5 40.43 0.85
 7 -3 -5 41.19 1.21
 -7 -3 5 38.83 1.24
 -7 -3 5 40.31 1.13
 5 3 -3 5.39 0.44
 -5 3 3 5.72 0.49
 -5 3 3 6.09 0.22
 -5 3 3 5.48 0.19
 5 -3 -3 5.43 0.42
 -5 -3 3 5.44 0.33
 -5 -3 3 5.97 0.45
 3 3 -1 31.7 0.59
 3 3 -1 31.85 0.61
 -3 3 1 31.57 0.94
 3 3 -1 30.81 0.82
 -3 -3 1 30.25 0.83
 3 -3 -1 32.39 0.81
 1 3 1 439.16 6.34
 -1 3 -1 434.72 7.13
 1 3 1 434 6.98
 -1 3 -1 442.73 6.28
 -1 3 -1 425.58 7.07
 -1 -3 -1 436.6 6.43
 1 -3 1 437.81 6.71
 -1 -3 -1 438.45 7.02
 1 3 -3 21.06 0.6
 -1 3 3 20.28 0.61
 -1 3 3 21.19 0.58
 -1 3 3 20.89 0.46
 1 3 -3 20.28 0.5
 -1 -3 3 20.05 0.59
 3 3 -5 80.32 1.61
 -3 3 5 80.37 1.32
 3 3 -5 78.51 1.45
 -3 3 5 79.41 1.77
 3 -3 -5 80.33 1.56
 3 -3 -5 79.64 1.33
 -3 -3 5 80.88 1.64
 -5 3 7 140.42 3.03
 5 3 -7 149.51 2.56
 -5 3 7 147.19 2.37
 -5 -3 7 152.44 2.81
 5 -3 -7 148.67 2.65
 7 3 -9 83.22 1.81
 -7 3 9 81.87 2.21
 -7 3 9 81.11 1.56
 -7 -3 9 82.78 1.99
 -7 -3 9 80.26 2.02
 7 -3 -9 82.01 1.86
 -9 3 11 22.27 0.76
 9 3 -11 22.01 0.99
 -9 3 11 22.53 1.26
 -9 -3 11 21.25 1.06
 9 -3 -11 22.17 1.02
 -9 -3 11 21.76 1.09
 -11 3 13 65.14 2.35
 11 3 -13 66.63 1.93
 -11 3 13 68.19 1.67
 -11 -3 13 68.47 2.08
 -11 -3 13 63.82 2.13
 11 -3 -13 65.37 1.95
 -13 3 15 28.35 1.73
 13 3 -15 28.19 1.45
 -13 -3 15 27.05 1.44
 13 -3 -15 27.73 1.48
 -13 -3 15 28.66 1.59
 -15 3 17 8.34 1.29
 15 3 -17 9.16 1.1
 -15 -3 17 8.78 1.08
 15 -3 -17 10.48 1.23
 -15 -3 17 8.61 1.17
 -17 3 19 16.8 1.85
 17 3 -19 17.12 1.51
 17 -3 -19 19.8 1.71
 18 4 -16 0.58 0.87
 -18 4 16 1.13 0.97
 18 -4 -16 0.52 1
 -16 4 14 1.47 0.91
 16 4 -14 1.49 0.81
 16 -4 -14 0.76 0.84
 -16 -4 14 1.85 0.75
 -14 4 12 5.9 1.04
 14 4 -12 6.39 0.94
 -14 -4 12 6.23 0.87
 -14 -4 12 5.94 0.89
 14 -4 -12 6.29 0.93
 -12 4 10 6.9 0.95
 12 4 -10 6.56 0.84
 12 -4 -10 7.21 0.84
 -12 -4 10 8.01 0.93
 -12 -4 10 6.1 0.73
 10 4 -8 -0.09 0.41
 -10 4 8 0.42 0.46
 -10 4 8 1.19 0.2
 -10 -4 8 0.97 0.37
 -10 -4 8 0.24 0.48
 10 -4 -8 0.83 0.47
 -8 4 6 2.03 0.48
 8 4 -6 2.36 0.46
 -8 4 6 2.15 0.19
 8 -4 -6 1.96 0.4
 -8 -4 6 1.77 0.33
 -8 -4 6 1.35 0.44
 6 4 -4 2.49 0.39
 -6 4 4 1.87 0.39
 6 -4 -4 2.35 0.36
 -6 -4 4 2.78 0.3
 -6 -4 4 3.26 0.49
 4 4 -2 27.77 0.85
 4 4 -2 27 0.6
 4 4 -2 28.52 0.64
 -4 4 2 26.78 0.95
 4 -4 -2 26.8 0.84
 -4 -4 2 27.82 0.9
 -2 4 0 40.94 0.76
 -2 4 0 38.74 1.14
 2 4 0 38.3 0.94
 2 4 0 38.87 0.81
 -2 -4 0 40.73 0.97
 -2 -4 0 39.92 0.77
 2 -4 0 38.72 0.93
 2 -4 0 41.43 0.75
 0 4 -2 18.21 0.75
 0 4 -2 18.55 0.54
 0 4 2 18.61 0.59
 0 4 2 18.46 0.55
 0 -4 2 18.28 0.55
 0 -4 -2 18.74 0.51
 2 4 -4 15.07 0.55
 2 4 -4 13.67 0.47
 -2 4 4 14.33 0.61
 -2 4 4 14.5 0.55
 -2 -4 4 15.71 0.61
 4 4 -6 30.93 0.88
 -4 4 6 29.62 1.05
 -4 4 6 30.65 0.61
 4 4 -6 30.65 0.84
 -4 -4 6 31.61 0.99
 4 -4 -6 28.1 0.66
 4 -4 -6 30.9 0.92
 -6 4 8 2.54 0.22
 6 4 -8 2.44 0.36
 -6 4 8 2.3 0.43
 6 4 -8 2.51 0.38
 -6 -4 8 2.31 0.42
 6 -4 -8 2.22 0.36
 8 4 -10 15.93 0.87
 8 4 -10 16.61 0.86
 -8 4 10 14.65 0.53
 -8 4 10 14.8 1.02
 -8 -4 10 17.12 0.95
 8 -4 -10 17.27 0.89
 -10 4 12 14.54 0.64
 10 4 -12 16.23 0.95
 -10 4 12 13.94 1.14
 -10 -4 12 14.43 1.04
 -10 -4 12 15 1.01
 10 -4 -12 16.78 1
 -12 4 14 0.07 0.57
 12 4 -14 0.59 0.54
 12 -4 -14 0.16 0.57
 -12 -4 14 -0.35 0.47
 -12 -4 14 0.48 0.51
 14 4 -16 10.83 1.14
 14 4 -16 11.01 1.1
 -14 4 16 10.81 1.35
 14 -4 -16 8.87 1.09
 -14 -4 16 9.19 1.1
 -16 4 18 10.72 1.49
 16 4 -18 10.36 1.21
 16 -4 -18 7.95 1.22
 -16 -4 18 11.45 1.28
 -18 4 20 3.59 1.17
 18 -4 -20 3.56 1.14
 19 5 -17 1.58 0.99
 -19 5 17 1.04 1.03
 19 -5 -17 0.32 1.11
 -17 5 15 1.01 0.9
 17 5 -15 1.81 0.94
 -17 -5 15 0.04 0.69
 17 -5 -15 0.89 1
 15 5 -13 14.36 1.35
 -15 5 13 15.78 1.63
 15 -5 -13 11.99 1.31
 -15 -5 13 13.36 1.35
 13 5 -11 30.74 1.53
 -13 5 11 29.65 1.75
 13 -5 -11 30.88 1.57
 -13 -5 11 28.51 1.58
 11 5 -9 33.21 1.42
 -11 5 9 32.66 1.65
 11 -5 -9 32.47 1.44
 -11 -5 9 32.87 1.51
 9 5 -7 52.25 1.43
 -9 5 7 53.5 1.91
 9 5 -7 55.25 1.65
 9 -5 -7 54 1.63
 -9 -5 7 52.63 1.75
 -7 5 5 138.96 3.26
 7 5 -5 148.6 2.9
 7 5 -5 147.35 2.71
 7 -5 -5 149 2.92
 -7 -5 5 156.04 3.11
 5 5 -3 103.06 2.11
 5 5 -3 102.62 1.82
 -5 5 3 103.21 2.38
 -5 -5 3 104.24 2.21
 5 -5 -3 100.73 2.1
 -3 5 1 165.18 3.18
 -3 5 1 163.96 2.43
 3 5 -1 145.43 2.69
 3 5 -1 161.95 2.81
 -3 -5 1 161.08 2.61
 -3 -5 1 158.92 2.86
 3 -5 -1 160.63 2.81
 3 -5 -1 165.49 2.43
 1 5 1 206.64 3.38
 -1 5 -1 205.63 3.28
 1 5 1 204.87 3.33
 -1 5 -1 185.65 3.72
 1 -5 1 205.01 3.19
 -1 -5 -1 203.31 3.31
 1 5 -3 180.66 3.3
 -1 5 3 177.5 3.21
 1 5 -3 178.26 2.91
 -1 5 3 182.23 3.04
 1 -5 -3 176.13 2.82
 -1 -5 3 178.17 3.03
 -3 5 5 66.12 1.64
 3 5 -5 62.12 1.41
 3 5 -5 65.78 1.37
 3 -5 -5 65.99 1.49
 3 -5 -5 63.2 1.09
 -3 -5 5 63.89 1.52
 5 5 -7 171.8 3.19
 5 5 -7 174.45 3.05
 -5 5 7 173.25 2.63
 -5 5 7 178.53 3.62
 5 -5 -7 172.93 3.18
 5 -5 -7 172.58 2.65
 -5 -5 7 179.49 3.34
 7 5 -9 100.68 2.15
 -7 5 9 101.07 1.67
 7 5 -9 101.78 2.25
 -7 5 9 97.21 2.61
 -7 -5 9 100.35 2.41
 7 -5 -9 102.02 2.26
 -9 5 11 25.59 1.4
 9 5 -11 27.05 1.14
 9 5 -11 25.03 1.15
 -9 5 11 26.06 0.78
 -9 -5 11 26.23 1.28
 9 -5 -11 27.48 1.15
 -11 5 13 31.75 1.75
 11 5 -13 32.42 1.42
 11 5 -13 32.78 1.38
 11 -5 -13 35.72 1.48
 -11 -5 13 34.22 1.58
 13 5 -15 39.61 1.74
 13 5 -15 38.21 1.64
 -13 5 15 37.45 2.08
 -13 -5 15 37.54 1.82
 13 -5 -15 40.16 1.75
 -15 5 17 17.24 1.76
 15 5 -17 15.53 1.34
 15 -5 -17 14.09 1.36
 -15 -5 17 12.58 1.34
 17 5 -19 2.44 0.93
 -17 5 19 3.85 1.25
 17 -5 -19 2.13 1.08
 18 6 -16 0.1 0.88
 -18 6 16 -0.58 0.92
 18 -6 -16 -1.39 0.81
 16 6 -14 3.24 0.96
 -16 6 14 1.86 0.96
 16 -6 -14 2.28 0.97
 -16 -6 14 4.17 0.99
 14 6 -12 0.18 0.66
 -14 6 12 -0.42 0.62
 -14 -6 12 -1.23 0.53
 14 -6 -12 -0.83 0.65
 -12 6 10 1.12 0.66
 12 6 -10 1.1 0.62
 12 -6 -10 2.07 0.64
 -12 -6 10 1.51 0.66
 10 6 -8 1.01 0.5
 -10 6 8 1.09 0.56
 10 6 -8 0.8 0.33
 -10 -6 8 0.89 0.52
 10 -6 -8 0.53 0.53
 -8 6 6 1.27 0.5
 8 6 -6 1.35 0.45
 8 6 -6 1.71 0.31
 8 -6 -6 1.68 0.45
 -8 -6 6 0.71 0.47
 6 6 -4 0.02 0.16
 6 6 -4 -0.13 0.23
 -6 6 4 -0.05 0.31
 6 -6 -4 -0.29 0.22
 -6 -6 4 0 0.32
 4 6 -2 28.36 0.96
 4 6 -2 29.42 0.8
 -4 6 2 30.24 1.13
 4 -6 -2 28.64 0.96
 -4 -6 2 29.44 1.03
 -2 6 0 1.79 0.36
 2 6 0 2.04 0.25
 2 6 0 1.89 0.3
 2 -6 0 2.43 0.34
 -2 -6 0 2.2 0.34
 2 -6 0 1.72 0.21
 0 6 -2 4.66 0.41
 0 6 -2 3.02 0.46
 0 6 2 3.53 0.37
 0 6 2 4.46 0.36
 0 -6 2 4.25 0.37
 0 -6 -2 4.09 0.34
 2 6 -4 32.45 1.06
 2 6 -4 32.1 0.91
 -2 6 4 32.88 1
 -2 6 4 32.34 1.05
 -2 -6 4 33.23 1.01
 2 -6 -4 32.74 0.74
 -4 6 6 34.72 1.24
 4 6 -6 35.43 1.02
 4 6 -6 34.94 1.01
 -4 -6 6 34.59 1.16
 4 -6 -6 35.62 1.11
 4 -6 -6 34.8 0.67
 6 6 -8 1.15 0.33
 6 6 -8 1.18 0.31
 -6 6 8 0.78 0.41
 -6 -6 8 1.46 0.47
 6 -6 -8 1.15 0.37
 8 6 -10 18.31 0.88
 8 6 -10 17.89 0.91
 -8 6 10 17.25 1.12
 -8 -6 10 15.16 1.05
 8 -6 -10 17 0.96
 -10 6 12 44.9 1.96
 10 6 -12 41.84 1.52
 10 6 -12 43.71 1.54
 -10 -6 12 44.18 1.76
 10 -6 -12 42.17 1.59
 12 6 -14 12.1 1.03
 12 6 -14 12.82 1.04
 -12 6 14 13.37 1.45
 -12 -6 14 12.12 1.19
 12 -6 -14 9.84 1.05
 -14 6 16 7.09 1.28
 14 6 -16 6.7 0.97
 -14 -6 16 6.07 0.98
 14 -6 -16 7.37 1.11
 -16 6 18 3.76 1.16
 16 6 -18 5.54 1.06
 -16 -6 18 5.25 1.09
 16 -6 -18 4.12 1.09
 -18 6 20 -0.58 0.89
 18 -6 -20 1.73 1.09
 -17 7 15 2.29 1.09
 17 7 -15 3.04 0.99
 -17 -7 15 4.84 1.12
 17 -7 -15 4.22 1.21
 15 7 -13 26.85 1.68
 -15 7 13 26.38 2.02
 15 -7 -13 22.46 1.56
 -15 -7 13 21.65 1.63
 -13 7 11 6.07 1.13
 13 7 -11 4.37 0.84
 -13 -7 11 4.47 0.94
 13 -7 -11 4.17 0.8
 11 7 -9 8.18 0.89
 -11 7 9 9.39 1.16
 -11 -7 9 9.91 1.12
 11 -7 -9 6.44 0.81
 9 7 -7 83.53 2.22
 9 7 -7 82.51 1.82
 -9 7 7 88.56 2.66
 9 -7 -7 86.34 2.28
 -9 -7 7 80.7 2.36
 7 7 -5 151.93 2.75
 7 7 -5 153.48 3.12
 -7 7 5 146.85 3.53
 7 -7 -5 162.21 3.19
 -7 -7 5 156.04 3.32
 5 7 -3 84.92 1.97
 -5 7 3 84.17 2.22
 5 7 -3 85.14 1.71
 -5 -7 3 83.91 2.05
 5 -7 -3 81.95 1.96
 -3 7 1 146.79 3.15
 3 7 -1 145.14 2.7
 3 7 -1 151.16 2.82
 3 -7 -1 150.91 2.4
 3 -7 -1 147.61 2.8
 -3 -7 1 148.92 2.86
 -1 7 -1 151.77 2.74
 1 7 1 151.96 2.78
 -1 7 -1 136.44 3.08
 1 7 1 154.29 2.81
 -1 -7 -1 150.14 2.7
 1 -7 1 151.57 2.59
 -1 7 3 187.1 3.36
 -1 7 3 193.86 3.55
 1 7 -3 193.69 3.28
 1 7 -3 181.85 3.69
 -1 -7 3 189.62 3.33
 1 -7 -3 189.71 3.12
 3 7 -5 185.9 3.47
 3 7 -5 184.23 3.2
 -3 7 5 178.58 3.63
 3 -7 -5 182.31 3.36
 3 -7 -5 180.42 2.87
 -3 -7 5 177.52 3.38
 5 7 -7 53.03 1.41
 -5 7 7 55.44 1.76
 5 7 -7 53.33 1.41
 -5 -7 7 54.46 1.62
 5 -7 -7 54.11 1.54
 -7 7 9 81.14 2.45
 7 7 -9 81.53 1.97
 7 7 -9 85.14 1.95
 -7 -7 9 81.49 2.23
 7 -7 -9 82.6 2.11
 9 7 -11 75.6 1.93
 -9 7 11 73.55 2.52
 9 7 -11 75.64 2.01
 9 -7 -11 71.04 2.08
 -9 -7 11 70.1 2.23
 11 7 -13 22.87 1.23
 -11 7 13 22.24 1.58
 11 7 -13 20.9 1.1
 11 -7 -13 23.02 1.33
 -11 -7 13 21.52 1.37
 -13 7 15 10.22 1.37
 13 7 -15 11.2 1.11
 13 -7 -15 10.35 1.1
 -13 -7 15 12.12 1.34
 15 7 -17 8.09 1.1
 -15 7 17 9.55 1.52
 15 -7 -17 6.62 1.11
 -15 -7 17 5.29 1.06
 -17 7 19 3.93 1.27
 -17 -7 19 3.95 1.06
 17 -7 -19 2.76 1.15
 18 8 -16 4.92 1.14
 -18 8 16 4.19 1.3
 18 -8 -16 3.63 1.23
 -18 -8 16 4.28 1.07
 16 8 -14 8.38 1.2
 -16 8 14 8.32 1.47
 16 -8 -14 8.05 1.3
 -16 -8 14 10.61 1.37
 -14 8 12 1.06 0.84
 14 8 -12 1.8 0.78
 -14 -8 12 2.14 0.84
 14 -8 -12 3.26 0.92
 12 8 -10 10.54 1.1
 -12 8 10 12.28 1.42
 -12 -8 10 11.26 1.22
 12 -8 -10 8.94 0.99
 -10 8 8 17.65 1.37
 10 8 -8 19.09 1.11
 10 -8 -8 20.04 1.17
 -10 -8 8 17.4 1.27
 -8 8 6 6.65 0.85
 8 8 -6 6.73 0.73
 8 8 -6 6.14 0.52
 8 -8 -6 7.11 0.77
 -8 -8 6 7.45 0.88
 6 8 -4 0.33 0.31
 -6 8 4 0.16 0.37
 6 8 -4 0.84 0.38
 -6 -8 4 0.97 0.47
 6 -8 -4 0.91 0.37
 -4 8 2 68.57 1.99
 4 8 -2 72.12 1.8
 4 8 -2 71.33 1.59
 -4 -8 2 70.16 1.83
 4 -8 -2 72.76 1.26
 4 -8 -2 71.43 1.8
 2 8 0 18.28 0.7
 -2 8 0 16.26 0.9
 2 8 0 18.24 0.83
 -2 8 0 17.9 0.81
 -2 -8 0 18.18 0.81
 2 -8 0 17.75 0.63
 0 8 2 58.31 1.53
 0 8 -2 53.03 1.68
 0 8 -2 58.37 1.45
 0 8 2 56.73 1.46
 0 -8 2 58.47 1.39
 0 -8 -2 59.68 1.37
 2 8 -4 10.85 0.78
 -2 8 4 9.53 0.65
 2 8 -4 9.89 0.6
 -2 8 4 9.25 0.66
 -2 -8 4 10.74 0.67
 2 -8 -4 9.85 0.47
 4 8 -6 18.9 0.84
 -4 8 6 19.5 1.02
 4 8 -6 18.32 0.94
 -4 -8 6 19.03 0.97
 4 -8 -6 20.36 0.95
 4 -8 -6 18.67 0.53
 -6 8 8 7.46 0.83
 6 8 -8 8.31 0.67
 6 8 -8 9.18 0.68
 6 -8 -8 9.24 0.81
 -6 -8 8 9.38 0.81
 8 8 -10 2.26 0.51
 8 8 -10 2.51 0.45
 -8 8 10 1.66 0.6
 -8 -8 10 2.06 0.6
 8 -8 -10 1.84 0.5
 10 8 -12 0.65 0.4
 -10 8 12 0.37 0.6
 10 8 -12 0.74 0.51
 -10 -8 12 -0.17 0.56
 10 -8 -12 1.12 0.58
 -12 8 14 8.52 1.23
 12 8 -14 12.24 1.11
 -12 -8 14 11.25 1.27
 12 -8 -14 11.51 1.19
 -14 8 16 1.49 0.89
 14 8 -16 0.89 0.72
 14 -8 -16 0.57 0.81
 -14 -8 16 2.03 0.81
 -16 8 18 2.4 1.12
 -16 -8 18 2.76 1.01
 16 -8 -18 2.55 1.03
 -17 9 15 5.89 1.4
 17 9 -15 4.95 1.15
 -17 -9 15 5.31 1.16
 17 -9 -15 3.8 1.18
 15 9 -13 3.56 0.96
 -15 9 13 4.37 1.17
 15 -9 -13 2.35 0.88
 -15 -9 13 3 1.01
 -13 9 11 25.1 1.88
 13 9 -11 26.29 1.62
 13 -9 -11 23.49 1.59
 -13 -9 11 26.14 1.72
 -11 9 9 9.24 1.21
 11 9 -9 11.52 1.1
 11 -9 -9 9.88 1
 -11 -9 9 10.11 1.12
 -9 9 7 33.71 1.75
 9 9 -7 34.05 1.41
 9 -9 -7 35.01 1.5
 -9 -9 7 33.96 1.6
 7 9 -5 63.45 1.86
 -7 9 5 62.54 2.16
 7 9 -5 61.13 1.51
 -7 -9 5 58.12 1.93
 7 -9 -5 58.04 1.84
 5 9 -3 118.49 2.35
 5 9 -3 115.68 2.57
 -5 9 3 112.4 2.9
 -5 -9 3 112.9 2.68
 5 -9 -3 116.13 2.62
 3 9 -1 55.73 1.61
 -3 9 1 55.65 1.79
 3 9 -1 58.86 1.44
 3 -9 -1 57.61 1.6
 3 -9 -1 60.2 1.25
 -3 -9 1 60.19 1.64
 -1 9 -1 66.49 1.69
 1 9 1 69.5 1.65
 1 9 1 68.44 1.75
 -1 9 -1 59.18 1.86
 1 -9 1 68.66 1.53
 -1 -9 -1 66.84 1.63
 -1 9 3 45.49 1.39
 1 9 -3 45.88 1.56
 1 9 -3 46.7 1.34
 -1 9 3 44.97 1.38
 -1 -9 3 42.88 1.3
 1 -9 -3 44.99 1.17
 -3 9 5 44.71 1.54
 -3 9 5 45.29 1.46
 3 9 -5 44.65 1.34
 3 9 -5 48.51 1.59
 3 -9 -5 44.83 1.05
 -3 -9 5 45.92 1.46
 5 9 -7 67.74 1.83
 -5 9 7 63.28 2.06
 5 9 -7 63.05 1.7
 5 -9 -7 65.09 1.15
 -5 -9 7 63.21 1.91
 5 -9 -7 66.07 1.88
 -7 9 9 12.25 1.08
 7 9 -9 10.37 0.81
 7 9 -9 11.71 0.84
 7 -9 -9 10.18 0.83
 -7 -9 9 12.88 1.04
 -9 9 11 24.57 1.57
 9 9 -11 23.62 1.09
 9 9 -11 22.85 1.18
 -9 -9 11 25.88 1.47
 9 -9 -11 24.36 1.26
 11 9 -13 9.01 0.97
 -11 9 13 10.04 1.33
 -11 -9 13 8.45 1.09
 11 -9 -13 8.06 0.98
 13 9 -15 1.81 0.72
 -13 9 15 2.04 0.92
 13 -9 -15 0.71 0.79
 -13 -9 15 0.79 0.74
 -15 9 17 1.06 0.92
 15 9 -17 1.87 0.81
 15 -9 -17 1.05 0.89
 -15 -9 17 2.04 0.86
 -17 9 19 1.42 1.11
 -17 -9 19 3.91 1.12
 17 -9 -19 1.27 1.07
 16 10 -14 8.8 1.27
 -16 10 14 9.1 1.54
 16 -10 -14 8.53 1.39
 -16 -10 14 8.24 1.31
 14 10 -12 4.32 0.94
 -14 10 12 3.56 1.1
 -14 -10 12 2.88 0.97
 14 -10 -12 3.24 1.02
 12 10 -10 12.66 1.22
 -12 10 10 11.32 1.41
 -12 -10 10 11.84 1.3
 12 -10 -10 10.37 1.21
 10 10 -8 1.41 0.6
 -10 10 8 0.69 0.66
 -10 -10 8 1.55 0.71
 10 -10 -8 0.83 0.61
 -8 10 6 20.03 1.39
 8 10 -6 19.22 1.16
 -8 -10 6 19.74 1.28
 8 -10 -6 19.62 1.13
 -6 10 4 8.56 0.98
 6 10 -4 7.53 0.61
 6 10 -4 8.59 0.83
 6 -10 -4 7.58 0.79
 -6 -10 4 7.27 0.8
 4 10 -2 3.68 0.59
 4 10 -2 3.93 0.44
 -4 10 2 2.6 0.57
 4 -10 -2 3.31 0.55
 -4 -10 2 4.09 0.63
 4 -10 -2 3 0.3
 -2 10 0 11.36 0.78
 2 10 0 12.09 0.81
 2 10 0 11.93 0.65
 -2 10 0 10.75 0.85
 -2 -10 0 12.28 0.8
 2 -10 0 12.3 0.63
 0 10 2 0.44 0.36
 0 10 2 0.4 0.28
 0 10 -2 0.27 0.37
 0 10 -2 0.34 0.33
 0 -10 -2 0.27 0.3
 0 -10 2 0.44 0.32
 -2 10 4 12.24 0.82
 2 10 -4 10.77 0.92
 2 10 -4 11.26 0.74
 -2 10 4 11.84 0.83
 2 -10 -4 11.11 0.61
 -2 -10 4 10.88 0.79
 4 10 -6 8.58 0.85
 -4 10 6 7.87 0.9
 4 10 -6 6.2 0.64
 -4 -10 6 6.82 0.78
 4 -10 -6 6.77 0.69
 4 -10 -6 6.74 0.44
 -6 10 8 -0.28 0.43
 6 10 -8 0.41 0.5
 6 10 -8 -0.25 0.35
 -6 -10 8 -0.31 0.47
 6 -10 -8 -0.19 0.4
 -8 10 10 20.46 1.44
 8 10 -10 18.35 1.06
 8 10 -10 21.04 1.15
 8 -10 -10 17.74 1.14
 -8 -10 10 17.97 1.26
 -10 10 12 -0.32 0.59
 10 10 -12 0.07 0.52
 10 -10 -12 1.11 0.62
 -10 -10 12 0.27 0.59
 -12 10 14 4.65 1.13
 12 10 -14 3.08 0.78
 12 -10 -14 2.05 0.75
 -12 -10 14 2.76 0.88
 14 10 -16 7.27 1.08
 -14 10 16 8.25 1.47
 14 -10 -16 6.25 1.14
 -14 -10 16 7.16 1.26
 -16 10 18 4.53 1.38
 -16 -10 18 7.68 1.33
 16 -10 -18 6.61 1.28
 -17 11 15 -1.21 1.02
 17 11 -15 1.04 0.95
 -17 -11 15 2.2 1.05
 17 -11 -15 -0.66 1.67
 -15 11 13 3.43 1.23
 15 11 -13 3.7 0.98
 15 -11 -13 2.7 1.04
 -15 -11 13 4.43 1.14
 -13 11 11 11.57 1.59
 13 11 -11 11.62 1.28
 13 -11 -11 12.24 1.29
 -13 -11 11 11.25 1.41
 11 11 -9 26.3 1.53
 -11 11 9 26.13 1.87
 -11 -11 9 27.93 1.73
 11 -11 -9 28.57 1.62
 9 11 -7 27.35 1.43
 -9 11 7 26.7 1.66
 -9 -11 7 28.7 1.6
 9 -11 -7 28.38 1.43
 -7 11 5 18.95 1.34
 7 11 -5 17.1 1.12
 7 -11 -5 17.77 1.09
 -7 -11 5 19.24 1.27
 -5 11 3 19.38 1.23
 5 11 -3 20.35 0.85
 5 11 -3 20.39 1.08
 5 -11 -3 18.83 1.05
 -5 -11 3 20.37 1.19
 3 11 -1 53.26 1.72
 3 11 -1 55.81 1.48
 -3 11 1 51.93 1.85
 3 -11 -1 58.18 1.74
 -3 -11 1 51.33 1.67
 3 -11 -1 53.85 1.3
 1 11 1 58.56 1.62
 -1 11 -1 58.4 1.72
 1 11 1 57.88 1.73
 -1 11 -1 52.84 1.84
 -1 -11 -1 56.31 1.62
 1 -11 1 57.5 1.51
 -1 11 3 15.58 0.9
 1 11 -3 16.98 0.93
 -1 11 3 16.11 0.98
 1 11 -3 18.52 1.1
 -1 -11 3 16.71 0.9
 1 -11 -3 18.41 0.83
 3 11 -5 59.83 1.74
 -3 11 5 61.56 1.85
 -3 11 5 59.34 1.96
 3 11 -5 60.29 1.95
 -3 -11 5 57.59 1.79
 3 -11 -5 57.55 1.38
 5 11 -7 3.47 0.6
 5 11 -7 4.42 0.73
 -5 11 7 4.12 0.73
 -5 -11 7 2.67 0.63
 5 -11 -7 3.28 0.65
 -7 11 9 1.38 0.64
 7 11 -9 1.44 0.53
 7 11 -9 2.14 0.61
 7 -11 -9 1.55 0.52
 -7 -11 9 2.13 0.67
 9 11 -11 7.5 0.87
 -9 11 11 6.92 1.14
 9 -11 -11 5.18 0.8
 -9 -11 11 5.57 0.96
 -11 11 13 4.77 1.08
 11 11 -13 5.28 0.88
 11 -11 -13 4.92 0.95
 -11 -11 13 4.4 0.98
 -13 11 15 2.45 0.98
 13 11 -15 -0.21 0.7
 13 -11 -15 0.68 0.74
 -13 -11 15 1.49 0.88
 -15 11 17 -0.35 0.89
 15 -11 -17 -0.88 0.89
 -15 -11 17 -0.44 0.82
 16 12 -14 0.83 0.93
 -16 12 14 0.34 1
 16 -12 -14 0.16 1.04
 -16 -12 14 0.91 0.98
 14 12 -12 1.46 0.9
 -14 12 12 2.66 1.09
 -14 -12 12 2.79 1.02
 14 -12 -12 1.77 0.93
 12 12 -10 1.67 0.82
 -12 12 10 1.15 0.85
 12 -12 -10 1.89 0.8
 -12 -12 10 1.16 0.85
 10 12 -8 4.34 0.85
 -10 12 8 3.5 0.92
 10 -12 -8 3.99 0.81
 -10 -12 8 4.61 0.93
 -8 12 6 11.84 1.33
 8 12 -6 11.98 1.08
 8 -12 -6 11.24 1.07
 -8 -12 6 15.07 1.27
 -6 12 4 5.3 0.87
 6 12 -4 7.6 0.88
 -6 -12 4 5.45 0.83
 6 -12 -4 7.22 0.84
 4 12 -2 0.84 0.32
 4 12 -2 0.6 0.47
 -4 12 2 1.26 0.51
 -4 -12 2 0.7 0.53
 4 -12 -2 0.88 0.27
 4 -12 -2 1.07 0.43
 -2 12 0 1.34 0.5
 2 12 0 1.43 0.52
 2 12 0 1.01 0.35
 -2 12 0 1.29 0.46
 -2 -12 0 1.01 0.48
 2 -12 0 0.71 0.35
 0 12 -2 3.22 0.59
 0 12 2 4.19 0.67
 0 12 2 3.97 0.59
 0 12 -2 4.77 0.73
 0 -12 2 3.69 0.55
 0 -12 -2 3.24 0.54
 -2 12 4 13.27 0.95
 -2 12 4 12.55 0.98
 2 12 -4 12.89 0.91
 2 12 -4 12.62 1.02
 -2 -12 4 11.65 0.94
 2 -12 -4 11.35 0.72
 4 12 -6 2.87 0.68
 4 12 -6 4 0.65
 -4 12 6 3.21 0.65
 4 -12 -6 3.31 0.4
 -4 -12 6 3.42 0.66
 4 -12 -6 3.8 0.67
 -6 12 8 4.72 0.84
 6 12 -8 5.79 0.81
 -6 -12 8 5.41 0.85
 6 -12 -8 5.74 0.83
 8 12 -10 25.38 1.33
 -8 12 10 22.61 1.63
 8 -12 -10 25.89 1.42
 -8 -12 10 27.24 1.59
 10 12 -12 28.91 1.51
 -10 12 12 29.81 1.99
 10 -12 -12 26.76 1.6
 -10 -12 12 27.35 1.73
 12 12 -14 15.12 1.33
 -12 12 14 15.8 1.84
 12 -12 -14 17.13 1.59
 -12 -12 14 13.6 1.49
 -14 12 16 5.97 1.42
 14 -12 -16 6.72 1.32
 -14 -12 16 7.68 1.34
 -15 13 13 0.92 1.04
 15 13 -13 0.15 0.84
 -15 -13 13 0.02 0.94
 15 -13 -13 0.39 0.85
 13 13 -11 4.29 1.01
 -13 13 11 4.3 1.23
 13 -13 -11 3.05 1
 -13 -13 11 2.04 0.97
 11 13 -9 7.39 1.09
 -11 13 9 7.98 1.35
 -11 -13 9 6.51 1.15
 11 -13 -9 6.99 1.04
 9 13 -7 3.63 0.82
 -9 13 7 3.74 0.96
 9 -13 -7 3 0.73
 -9 -13 7 3.07 0.84
 7 13 -5 7.69 0.98
 -7 13 5 6.22 1.05
 7 -13 -5 5.49 0.82
 -7 -13 5 6.45 0.97
 -5 13 3 13.21 1.16
 5 13 -3 14.34 1.11
 -5 -13 3 12.85 1.15
 5 -13 -3 13.57 1.09
 3 13 -1 6.21 0.6
 -3 13 1 4.52 0.75
 3 13 -1 4.89 0.77
 3 -13 -1 5.58 0.53
 3 -13 -1 6.65 0.81
 -3 -13 1 4.76 0.71
 -1 13 -1 0.13 0.4
 1 13 1 0.08 0.34
 1 13 1 0.41 0.46
 -1 13 -1 0.54 0.46
 -1 -13 -1 -0.47 0.41
 1 -13 1 0.26 0.4
 1 13 -3 -0.5 0.35
 -1 13 3 0.33 0.4
 -1 13 3 0.24 0.43
 1 13 -3 0.26 0.47
 1 -13 -3 -0.38 0.35
 -1 -13 3 0.22 0.42
 3 13 -5 1.48 0.54
 -3 13 5 2.47 0.59
 3 13 -5 0.58 0.5
 3 -13 -5 2.75 0.65
 3 -13 -5 2.2 0.42
 -3 -13 5 1.24 0.56
 5 13 -7 8.35 0.92
 -5 13 7 8.59 1.06
 5 13 -7 5.91 0.78
 -5 -13 7 6.31 0.85
 5 -13 -7 6.11 0.87
 7 13 -9 -0.1 0.49
 -7 13 9 0.66 0.59
 -7 -13 9 -0.38 0.57
 7 -13 -9 0.08 0.53
 -9 13 11 0.41 0.63
 9 13 -11 0.27 0.61
 9 -13 -11 -0.29 0.6
 -9 -13 11 -0.41 0.62
 -11 13 13 0.61 0.78
 11 13 -13 0.81 0.73
 11 -13 -13 0.11 0.77
 -11 -13 13 0 0.74
 -13 13 15 1.82 1.03
 -13 -13 15 1 0.92
 13 -13 -15 1.37 0.92
 -15 13 17 -0.79 1.59
 15 -13 -17 0.36 1.01
 -15 -13 17 0.91 0.89
 -14 14 12 3.99 1.32
 14 14 -12 2.19 0.97
 14 -14 -12 2.51 0.99
 -14 -14 12 1.24 1.01
 -12 14 10 2.04 1.05
 12 14 -10 1.86 0.89
 -12 -14 10 1.88 0.93
 12 -14 -10 0.4 0.83
 10 14 -8 0.84 0.76
 -10 14 8 0.62 0.8
 -10 -14 8 1.73 0.86
 10 -14 -8 2.51 0.86
 8 14 -6 2.33 0.79
 -8 14 6 2.25 0.85
 8 -14 -6 1.56 0.75
 -8 -14 6 2.34 0.85
 6 14 -4 0.92 0.56
 -6 14 4 1.34 0.66
 6 -14 -4 0.11 0.55
 -6 -14 4 0.67 0.67
 -4 14 2 1.33 0.58
 4 14 -2 1.08 0.6
 -4 -14 2 1.26 0.62
 4 -14 -2 2.82 0.65
 2 14 0 9.64 1.04
 -2 14 0 10.4 1.06
 -2 14 0 8.43 0.9
 2 14 0 8.75 0.72
 -2 -14 0 8.99 0.9
 2 -14 0 9.79 0.76
 0 14 -2 3.31 0.68
 0 14 2 3.23 0.66
 0 14 -2 2.22 0.57
 0 14 2 2.19 0.54
 0 -14 2 2.8 0.56
 0 -14 -2 2.98 0.59
 2 14 -4 6.28 0.84
 -2 14 4 3.21 0.7
 2 14 -4 4.67 0.76
 -2 14 4 4.18 0.72
 2 -14 -4 4.07 0.58
 -2 -14 4 4.76 0.72
 4 14 -6 3.59 0.68
 4 14 -6 4.61 0.76
 -4 14 6 3.36 0.75
 4 -14 -6 4.38 0.78
 -4 -14 6 4.14 0.77
 -6 14 8 17.23 1.46
 6 14 -8 17.5 1.27
 6 -14 -8 19.71 1.31
 -6 -14 8 17.3 1.34
 8 14 -10 8.61 1.03
 -8 14 10 8.87 1.29
 -8 -14 10 10.96 1.3
 8 -14 -10 9.15 1.15
 -10 14 12 11.22 1.58
 10 14 -12 10.39 1.17
 -10 -14 12 10.85 1.31
 10 -14 -12 6.26 1.09
 12 14 -14 11.37 1.36
 -12 14 14 10.44 1.65
 12 -14 -14 9.35 1.29
 -12 -14 14 11.61 1.53
 -14 14 16 11.19 1.77
 14 -14 -16 11.51 1.59
 -14 -14 16 8.71 1.38
 -13 15 11 0 0.95
 13 15 -11 0.25 0.88
 -13 -15 11 1.49 0.96
 13 -15 -11 -0.77 0.89
 11 15 -9 1.05 0.83
 -11 15 9 -0.99 0.73
 -11 -15 9 -0.41 0.74
 11 -15 -9 0.09 0.81
 9 15 -7 0.28 0.75
 -9 15 7 -0.4 0.61
 -9 -15 7 -0.82 0.69
 9 -15 -7 0.61 0.68
 7 15 -5 -0.15 0.64
 -7 15 5 1.1 0.73
 -7 -15 5 0.95 0.76
 7 -15 -5 1 0.66
 -5 15 3 5.52 0.98
 5 15 -3 3.6 0.8
 5 -15 -3 4.74 0.85
 -5 -15 3 4.71 0.88
 3 15 -1 11.26 1.15
 -3 15 1 9.32 1.08
 3 -15 -1 8.1 0.99
 -3 -15 1 6.81 0.9
 1 15 1 4.49 0.66
 1 15 1 5.8 0.87
 -1 15 -1 3.77 0.78
 -1 15 -1 3.7 0.73
 1 -15 1 4.46 0.64
 -1 -15 -1 4.45 0.72
 -1 15 3 0.87 0.49
 -1 15 3 -0.14 0.5
 1 15 -3 1.51 0.55
 1 15 -3 1.01 0.58
 1 -15 -3 0.94 0.46
 -1 -15 3 0.15 0.5
 3 15 -5 6.11 0.88
 -3 15 5 6.26 0.93
 3 15 -5 7.27 0.88
 -3 -15 5 6.64 0.88
 3 -15 -5 4.74 0.82
 -5 15 7 2.37 0.77
 5 15 -7 2.56 0.72
 -5 -15 7 2.9 0.77
 5 -15 -7 0.97 0.6
 -7 15 9 -0.43 0.55
 7 15 -9 -0.54 0.58
 -7 -15 9 0.44 0.69
 7 -15 -9 0.74 0.73
 -9 15 11 0.13 0.69
 9 15 -11 0.06 0.68
 9 -15 -11 0.84 0.78
 -9 -15 11 0.63 0.79
 11 15 -13 2.41 0.92
 -11 15 13 1.46 1
 11 -15 -13 1.63 0.92
 -11 -15 13 1.15 0.93
 -13 15 15 -0.27 0.94
 -13 -15 15 -0.53 0.8
 13 -15 -15 0.21 0.93
 14 16 -12 -0.25 0.91
 12 16 -10 5.28 1.21
 -12 16 10 5.11 1.33
 -12 -16 10 6.07 1.2
 12 -16 -10 5.5 1.1
 10 16 -8 1.59 0.91
 -10 16 8 2.04 0.99
 10 -16 -8 0.68 0.72
 -10 -16 8 0.55 0.87
 8 16 -6 0.5 0.74
 -8 16 6 0.65 0.76
 -8 -16 6 0.56 0.78
 8 -16 -6 0 0.75
 -6 16 4 -0.19 0.55
 6 16 -4 0.24 0.66
 -6 -16 4 0.39 0.68
 6 -16 -4 0.95 0.74
 4 16 -2 0.02 0.66
 -4 16 2 0.67 0.61
 -4 -16 2 0.43 0.63
 4 -16 -2 -0.2 0.53
 2 16 0 -0.04 0.59
 -2 16 0 0.16 0.47
 -2 -16 0 -0.72 0.48
 2 -16 0 -0.11 0.55
 0 16 -2 0.42 0.47
 0 16 2 0 0.41
 0 16 -2 0.03 0.56
 0 16 2 -0.15 0.6
 0 -16 2 -0.11 0.47
 0 -16 -2 0.01 0.48
 -2 16 4 4.65 0.81
 2 16 -4 5.23 0.89
 2 16 -4 3.25 0.7
 -2 16 4 4.52 0.92
 -2 -16 4 4.71 0.81
 -4 16 6 6.29 1.03
 4 16 -6 5.5 0.91
 -4 -16 6 4.76 0.87
 4 -16 -6 8.63 1.13
 6 16 -8 6.09 0.96
 -6 16 8 5.83 1.12
 -6 -16 8 6.34 1.04
 6 -16 -8 4.39 0.96
 8 16 -10 1.68 0.77
 -8 16 10 0.97 0.79
 8 -16 -10 1.55 0.75
 -8 -16 10 1.48 0.86
 10 16 -12 5.55 1.08
 -10 16 12 5.53 1.32
 10 -16 -12 4.93 1.06
 -10 -16 12 5.7 1.22
 -12 16 14 12.23 1.85
 -12 -16 14 14.49 1.7
 12 -16 -14 12.95 1.55
 13 17 -11 0.86 1.02
 -11 17 9 2.69 1.12
 11 17 -9 5.47 1.18
 11 -17 -9 3.86 1.08
 -11 -17 9 4.02 1.08
 -9 17 7 0.73 0.84
 9 17 -7 1.43 0.9
 -9 -17 7 1.7 0.9
 9 -17 -7 1.85 0.92
 7 17 -5 15.57 1.51
 -7 17 5 15.02 1.67
 7 -17 -5 10.86 1.22
 -7 -17 5 14.6 1.42
 5 17 -3 10.13 1.28
 -5 17 3 7.74 1.19
 -5 -17 3 8.45 1.13
 5 -17 -3 10.6 1.22
 3 17 -1 4.96 1
 -3 17 1 5.35 0.96
 3 -17 -1 5.7 0.98
 -3 -17 1 4.27 0.83
 1 17 1 9.92 1.23
 -1 17 -1 9.39 1.09
 -1 17 -1 10.32 1.18
 -1 -17 -1 9.1 0.97
 1 17 -3 22.38 1.43
 1 17 -3 23.5 1.5
 -1 17 3 21.49 1.39
 -1 17 3 23.67 1.6
 -1 -17 3 20.48 1.32
 -3 17 5 3.04 0.79
 3 17 -5 3.02 0.84
 -3 -17 5 2.91 0.76
 3 -17 -5 5.42 0.97
 5 17 -7 1.97 0.77
 -5 17 7 2.22 0.84
 -5 -17 7 2.53 0.82
 5 -17 -7 1.16 0.65
 -7 17 9 2.26 0.94
 7 17 -9 0.62 0.77
 7 -17 -9 1.13 0.86
 -7 -17 9 1.36 0.84
 9 17 -11 4.21 1.06
 -9 17 11 2.76 1.03
 -9 -17 11 4.09 1.13
 9 -17 -11 1.29 0.9
 -11 17 13 1.4 1.02
 11 -17 -13 1.78 1.07
 -11 -17 13 1.59 1.02
 12 18 -10 3.43 1.2
 10 18 -8 3.52 1.06
 -10 18 8 2.22 1.14
 10 -18 -8 1.65 0.99
 -10 -18 8 3.97 1.1
 8 18 -6 0.3 0.8
 -8 18 6 2.35 0.99
 -8 -18 6 0.44 0.79
 8 -18 -6 1.28 0.76
 6 18 -4 1.54 0.87
 -6 18 4 0.92 0.73
 -6 -18 4 2.86 0.92
 6 -18 -4 1.73 0.82
 4 18 -2 6.56 1.12
 -4 18 2 5.81 1.08
 4 -18 -2 5.32 0.98
 -4 -18 2 5.95 0.99
 2 18 0 1.37 0.74
 -2 18 0 2.58 0.78
 2 -18 0 1.59 0.78
 -2 -18 0 1.2 0.66
 0 18 -2 2.95 0.86
 0 18 2 1.65 0.86
 0 -18 2 4.32 0.95
 -2 18 4 2.21 0.74
 2 18 -4 1.09 0.79
 -2 -18 4 1.35 0.68
 2 -18 -4 1.6 0.75
 -4 18 6 2.05 0.79
 4 18 -6 2.22 0.82
 4 -18 -6 2.89 0.94
 -4 -18 6 2.64 0.84
 6 18 -8 0.38 0.8
 -6 18 8 -0.05 0.7
 6 -18 -8 -0.33 0.65
 -6 -18 8 0.35 0.69
 -8 18 10 -0.12 0.73
 8 18 -10 0.95 0.87
 8 -18 -10 -0.96 0.73
 -8 -18 10 -0.02 0.8
 -10 18 12 -0.79 0.91
 -10 -18 12 0.2 0.89
 10 -18 -12 -0.5 0.73
 9 19 -7 6.02 1.22
 -9 19 7 5.87 1.44
 9 -19 -7 3.62 1.06
 -9 -19 7 5.96 1.24
 -7 19 5 4.51 1.18
 7 19 -5 4.97 1.16
 7 -19 -5 6.39 1.23
 -7 -19 5 6.91 1.19
 -5 19 3 18.01 1.66
 5 19 -3 17.93 1.65
 5 -19 -3 16.11 1.53
 -5 -19 3 18.5 1.61
 -3 19 1 21 1.62
 3 19 -1 24.33 1.77
 3 -19 -1 19.18 1.61
 -3 -19 1 20.37 1.54
 1 19 1 4.98 1.06
 1 -19 1 4.64 0.99
 1 19 -3 12.02 1.37
 -1 19 3 11.87 1.39
 -1 -19 3 15.24 1.54
 -3 19 5 7.18 1.19
 3 19 -5 6.61 1.12
 -3 -19 5 7.33 1.06
 3 -19 -5 6.93 1.12
 5 19 -7 9.07 1.27
 -5 19 7 8.7 1.36
 5 -19 -7 6.87 1.21
 -5 -19 7 9.99 1.27
 7 19 -9 12.8 1.44
 -7 19 9 13.93 1.71
 7 -19 -9 9.62 1.33
 -7 -19 9 10.67 1.36
 -9 19 11 7.78 1.52
 9 -19 -11 6.64 1.27
 -9 -19 11 8.85 1.4
 -8 20 6 1.08 1.02
 8 20 -6 0.35 0.95
 -8 -20 6 1.08 0.94
 8 -20 -6 1 1.03
 6 20 -4 1.12 0.94
 -6 20 4 1.15 0.83
 6 -20 -4 2.59 1.07
 -6 -20 4 2.09 0.91
 -4 20 2 3.69 1.01
 4 20 -2 4.68 1.15
 4 -20 -2 3.76 1.03
 -4 -20 2 3.28 0.92
 2 20 0 3.35 1.03
 2 -20 0 1.9 0.86
 0 20 2 2.57 0.96
 0 -20 2 1.5 0.84
 2 20 -4 4.17 1.05
 -2 -20 4 2.97 1.12
 2 -20 -4 2.76 0.84
 4 20 -6 3.32 1.01
 -4 -20 6 4.19 0.98
 4 -20 -6 3.17 1.01
 6 20 -8 1.22 0.89
 -6 20 8 -0.11 0.85
 -6 -20 8 0.55 0.86
 6 -20 -8 0.03 0.81
 -8 20 10 0.87 0.94
 -8 -20 10 3.3 1.06
 -7 21 5 11.35 1.66
 7 21 -5 10.03 1.47
 -7 -21 5 11.26 1.49
 5 21 -3 13.47 1.64
 -5 21 3 13.99 1.66
 -5 -21 3 14.67 1.52
 5 -21 -3 15.3 1.67
 3 21 -1 10.67 1.46
 3 -21 -1 9.14 1.3
 1 21 1 17.95 1.72
 1 -21 1 21.43 1.74
 1 21 -3 14.16 1.6
 1 -21 -3 13.53 1.49
 3 21 -5 6.5 1.27
 3 -21 -5 6.8 1.25
 5 21 -7 11.43 1.45
 -5 -21 7 9.89 1.34
 5 -21 -7 8.43 1.4
 4 22 -2 1.99 1.11
 4 -22 -2 1.75 1.01
 2 22 0 -1.48 0.84
 2 -22 0 0.39 0.92
 0 -22 2 0.46 0.87
 0 -22 -2 3.52 1.12
 2 22 -4 2.7 1.13
 2 -22 -4 3.31 1.15
 4 22 -6 3.04 1.13
 18 0 -15 -0.71 0.84
 16 0 -13 0.76 0.7
 -16 0 13 2 0.76
 14 0 -11 -0.29 0.57
 -14 0 11 0.53 0.44
 -14 0 11 0.24 0.54
 12 0 -9 -0.33 0.53
 -12 0 9 0.15 0.32
 -12 0 9 -0.03 0.4
 -10 0 7 0.18 0.34
 -10 0 7 0.26 0.3
 10 0 -7 -0.35 0.43
 -8 0 5 -0.02 0.24
 8 0 -5 -0.09 0.31
 -8 0 5 -0.63 0.22
 6 0 -3 -0.03 0.23
 -6 0 3 -0.1 0.16
 -6 0 3 0.1 0.2
 -4 0 1 -0.04 0.13
 -4 0 1 -0.2 0.12
 4 0 -1 0.08 0.17
 -2 0 -1 0.29 0.12
 2 0 1 0.17 0.11
 2 0 1 0.02 0.07
 2 0 1 -0.05 0.08
 0 0 3 -0.28 0.07
 0 0 -3 -0.22 0.08
 0 0 3 -0.12 0.1
 0 0 -3 -0.21 0.04
 0 0 3 -0.22 0.04
 -2 0 5 -0.05 0.1
 -2 0 5 0.07 0.14
 -2 0 5 0.07 0.08
 2 0 -5 0.02 0.07
 -4 0 7 -0.14 0.14
 -4 0 7 0.05 0.2
 4 0 -7 -0.07 0.14
 -6 0 9 0.17 0.2
 6 0 -9 0.21 0.22
 -6 0 9 -0.04 0.23
 8 0 -11 0.29 0.32
 -8 0 11 0.25 0.34
 -8 0 11 -0.5 0.22
 -10 0 13 0.15 0.42
 -10 0 13 0.3 0.3
 10 0 -13 0.61 0.44
 12 0 -15 -0.35 0.51
 -12 0 15 -0.33 0.48
 -12 0 15 0.41 0.35
 -14 0 17 1.3 0.7
 14 0 -17 -0.16 0.65
 16 0 -19 -0.87 0.71
 -16 0 19 0.26 0.8
 -18 0 21 -0.18 0.87
 18 0 -21 1.06 0.94
 19 1 -16 9.14 1.34
 19 -1 -16 9.62 1.46
 17 1 -14 14.43 1.44
 -17 1 14 13.68 1.5
 17 -1 -14 17.1 1.61
 15 1 -12 22.58 1.51
 -15 1 12 24.08 1.62
 15 -1 -12 22.89 1.53
 -15 -1 12 23.01 1.49
 -13 1 10 34.88 1.27
 13 1 -10 32.49 1.48
 -13 1 10 34.2 1.67
 -13 -1 10 30.5 1.35
 13 -1 -10 33.25 1.57
 -13 -1 10 32.2 1.51
 -11 1 8 39.09 1.56
 11 1 -8 35.89 1.39
 -11 1 8 35.87 1.2
 -11 -1 8 38.15 1.47
 -11 -1 8 35.07 1.35
 11 -1 -8 35.6 1.39
 -9 1 6 98.83 2.44
 9 1 -6 99.05 2.25
 -9 1 6 99.13 2.06
 9 -1 -6 99.45 2.26
 -9 -1 6 101.58 2.37
 -9 -1 6 101.1 2.24
 -7 1 4 163.02 3.21
 -7 1 4 162.09 2.79
 7 1 -4 157.78 2.92
 7 -1 -4 163.64 2.94
 -7 -1 4 160.82 2.95
 -7 -1 4 162.03 3.09
 -5 1 2 119.89 2.34
 5 1 -2 121.49 2.18
 -5 1 2 119.94 2.03
 5 -1 -2 119.24 2.16
 -5 -1 2 121.83 2.18
 -5 -1 2 120.05 2.21
 3 1 0 11.7 0.38
 3 1 0 11.52 0.42
 -3 1 0 12.62 0.49
 -3 1 0 11.78 0.36
 -3 -1 0 11.11 0.34
 -3 -1 0 12.19 0.4
 3 -1 0 11.38 0.4
 1 1 2 151.19 2.35
 1 1 2 143.65 2.28
 1 1 2 148.27 2.22
 -1 1 -2 147.37 2.15
 -1 1 -2 144.95 2.5
 -1 -1 -2 145.09 2.33
 -1 -1 -2 150.79 2.29
 1 -1 2 141.52 2.14
 1 -1 2 147.84 2.26
 1 1 -4 165.87 2.37
 1 1 -4 170.05 2.84
 -1 1 4 169.69 2.5
 -1 1 4 163.89 2.59
 -1 1 4 167.61 2.87
 -1 -1 4 167.77 2.65
 -1 -1 4 165.17 2.36
 1 -1 -4 170.69 2.51
 -3 1 6 70.72 1.33
 -3 1 6 72.49 1.63
 3 1 -6 72.65 1.25
 3 -1 -6 71.34 1.31
 -3 -1 6 73.51 1.59
 -3 -1 6 70.96 1.42
 5 1 -8 138.01 2.4
 -5 1 8 142.3 2.46
 -5 1 8 140.37 2.93
 -5 -1 8 142.74 2.59
 5 -1 -8 142.81 2.46
 -5 -1 8 142.37 2.89
 -7 1 10 83.24 2.2
 7 1 -10 80.63 1.75
 -7 1 10 81.8 1.73
 -7 -1 10 82.92 1.87
 7 -1 -10 81.79 1.78
 -7 -1 10 81.42 2.13
 -9 1 12 27.34 1.32
 9 1 -12 28.78 1.12
 -9 1 12 27.62 1
 -9 -1 12 28.09 1.3
 9 -1 -12 27.75 1.1
 -9 -1 12 27.03 1.11
 -11 1 14 18.97 0.92
 -11 1 14 17.56 1.27
 11 1 -14 19.05 1.07
 -11 -1 14 16.5 0.99
 11 -1 -14 17.04 1.05
 -11 -1 14 15.91 1.16
 -13 1 16 8.95 1.15
 13 1 -16 10.66 1.04
 -13 -1 16 8.86 0.9
 13 -1 -16 8 0.95
 -13 -1 16 7.99 1.1
 15 1 -18 0.26 0.72
 -15 1 18 0.58 0.72
 -15 -1 18 -0.22 0.63
 15 -1 -18 -0.44 0.7
 17 1 -20 0.95 0.9
 -17 1 20 0.72 0.84
 -17 -1 20 1.68 0.88
 17 -1 -20 0.38 0.9
 -18 2 15 2.97 1.01
 18 2 -15 1.76 0.94
 18 -2 -15 2.15 1.02
 -16 2 13 3.7 0.93
 16 2 -13 5.22 1
 16 -2 -13 3.7 0.99
 -14 2 11 0.66 0.61
 14 2 -11 1.21 0.68
 14 -2 -11 1.24 0.74
 -14 -2 11 1.55 0.57
 -14 -2 11 0.65 0.53
 12 2 -9 2.4 0.67
 -12 2 9 3.03 0.44
 -12 2 9 1.87 0.59
 -12 -2 9 2.64 0.6
 -12 -2 9 2.38 0.57
 12 -2 -9 2.71 0.66
 10 2 -7 29.95 1.26
 -10 2 7 33.12 1.01
 -10 2 7 32.34 1.38
 -10 -2 7 31.7 1.22
 10 -2 -7 32.77 1.26
 -10 -2 7 31.15 1.23
 8 2 -5 33.78 1.16
 -8 2 5 32.59 1.25
 -8 2 5 33.74 0.91
 -8 -2 5 32.85 1.15
 -8 -2 5 35.42 1.12
 8 -2 -5 34.32 1.13
 -6 2 3 9.19 0.39
 -6 2 3 9.75 0.59
 6 2 -3 9.5 0.57
 -6 -2 3 9.88 0.56
 -6 -2 3 9.17 0.47
 6 -2 -3 8.73 0.51
 -4 2 1 0.61 0.11
 -4 2 1 0.73 0.24
 4 2 -1 0.51 0.13
 -4 2 1 0.73 0.11
 4 2 -1 0.64 0.21
 -4 -2 1 0.57 0.2
 4 -2 -1 0.87 0.2
 -4 -2 1 0.63 0.13
 -2 2 -1 93.85 1.5
 2 2 1 95.11 1.63
 -2 2 -1 93.99 1.9
 2 -2 1 93.4 1.49
 -2 -2 -1 96.2 1.63
 2 -2 1 91.43 1.56
 0 2 3 10.9 0.36
 0 2 3 11.72 0.38
 0 2 -3 11.2 0.28
 0 2 3 11.21 0.34
 0 -2 3 10.95 0.27
 0 -2 3 11.42 0.37
 2 2 -5 0.35 0.15
 2 2 -5 0.17 0.11
 -2 2 5 0.14 0.15
 -2 2 5 0.14 0.1
 2 -2 -5 0.39 0.12
 -2 -2 5 -0.04 0.15
 -4 2 7 23.3 0.9
 -4 2 7 22.34 0.61
 4 2 -7 23.07 0.64
 4 -2 -7 22.87 0.7
 -4 -2 7 22.36 0.77
 -4 -2 7 23.21 0.84
 -6 2 9 0.53 0.19
 6 2 -9 1.07 0.28
 -6 2 9 0.41 0.28
 -6 -2 9 1.08 0.32
 6 -2 -9 1.06 0.28
 -6 -2 9 1.03 0.32
 -8 2 11 2.62 0.35
 -8 2 11 1.51 0.45
 8 2 -11 2.1 0.43
 -8 -2 11 0.78 0.39
 8 -2 -11 1.97 0.43
 -8 -2 11 2.44 0.5
 -10 2 13 15.3 0.77
 10 2 -13 16.82 0.98
 -10 2 13 15.23 1.14
 -10 -2 13 15.53 1.06
 10 -2 -13 14.98 0.93
 -10 -2 13 15.8 0.97
 -12 2 15 12.84 1.29
 12 2 -15 13.16 1.01
 -12 -2 15 11.1 0.96
 -12 -2 15 11.44 1.13
 12 -2 -15 12.65 1.06
 -14 2 17 4.1 0.98
 14 2 -17 4.88 0.85
 -14 -2 17 5.3 0.81
 14 -2 -17 4.75 0.9
 -14 -2 17 4.47 0.93
 -16 2 19 0.23 0.8
 16 2 -19 0.82 0.78
 -16 -2 19 -0.32 0.72
 16 -2 -19 1.02 0.85
 -18 2 21 1.39 1.06
 18 -2 -21 3.32 1.12
 -19 3 16 11.44 1.6
 19 3 -16 12.21 1.5
 19 -3 -16 13.52 1.6
 17 3 -14 8.91 1.26
 -17 3 14 7.97 1.31
 17 -3 -14 6.39 1.2
 15 3 -12 19.96 1.43
 -15 3 12 19 1.54
 -15 -3 12 15.56 1.67
 15 -3 -12 17.45 1.46
 -15 -3 12 14.6 1.31
 13 3 -10 25.3 1.35
 -13 3 10 27.67 1.56
 -13 -3 10 25.87 1.33
 13 -3 -10 26.45 1.38
 -13 -3 10 23.91 1.31
 -11 3 8 24.48 0.83
 -11 3 8 24.62 1.33
 11 3 -8 22.13 1.15
 -11 -3 8 21.45 1.16
 11 -3 -8 23.59 1.21
 -11 -3 8 23.29 1.11
 9 3 -6 36.37 1.27
 -9 3 6 38.25 1.46
 -9 3 6 37.8 0.94
 9 -3 -6 36.92 1.3
 -9 -3 6 36.97 1.36
 -9 -3 6 35.58 1.19
 7 3 -4 41.9 1.24
 -7 3 4 44.32 1.42
 -7 3 4 44.25 0.91
 7 -3 -4 42.43 1.22
 -7 -3 4 41.5 1.27
 -7 -3 4 42.48 1.12
 5 3 -2 156.28 2.79
 -5 3 2 155.5 2.41
 -5 3 2 156.16 2.39
 -5 3 2 161.42 3.1
 -5 -3 2 161.06 2.7
 5 -3 -2 160.04 2.79
 -5 -3 2 162.19 2.89
 -3 3 0 20.41 0.79
 -3 3 0 20.63 0.44
 3 3 0 22.2 0.67
 -3 -3 0 22.19 0.67
 3 -3 0 21.59 0.44
 3 -3 0 20.64 0.62
 -1 3 -2 168.36 3.18
 1 3 2 178.37 2.82
 -1 -3 -2 175 2.79
 1 -3 2 175.97 2.69
 -1 -3 -2 176.11 2.77
 1 -3 2 174.57 2.72
 -1 3 4 18.24 0.6
 1 3 -4 18.88 0.6
 -1 3 4 18.09 0.55
 1 3 -4 18.11 0.45
 -1 3 4 18.07 0.46
 -1 -3 4 17.59 0.57
 3 3 -6 94.03 1.86
 -3 3 6 90.56 1.54
 -3 3 6 88.34 1.97
 3 3 -6 91.07 1.59
 -3 -3 6 89.86 1.81
 3 -3 -6 90.77 1.72
 5 3 -8 18.78 0.66
 -5 3 8 19.75 0.91
 5 3 -8 18.85 0.79
 -5 3 8 19.4 0.56
 -5 -3 8 20.69 0.82
 5 -3 -8 18.84 0.71
 -7 3 10 83.49 2.29
 -7 3 10 78.82 1.59
 7 3 -10 82.14 1.79
 7 -3 -10 81.78 1.85
 -7 -3 10 80.63 2
 -7 -3 10 80.05 2.08
 -9 3 12 8.83 0.93
 9 3 -12 10.73 0.76
 -9 3 12 11.46 0.58
 -9 -3 12 10.59 0.87
 9 -3 -12 10.92 0.79
 -9 -3 12 12.91 0.87
 11 3 -14 18.77 1.07
 -11 3 14 19.56 1.37
 -11 3 14 18.47 0.94
 11 -3 -14 17.8 1.1
 -11 -3 14 20.39 1.24
 -11 -3 14 18.77 1.16
 13 3 -16 0.86 0.64
 -13 3 16 0.36 0.66
 13 -3 -16 -0.15 0.61
 -13 -3 16 0.23 0.52
 -13 -3 16 0.3 0.55
 -15 3 18 0.18 0.78
 15 3 -18 0.48 0.69
 -15 -3 18 -0.09 0.66
 15 -3 -18 0.09 0.76
 -15 -3 18 0.71 0.58
 -17 3 20 0.47 0.88
 17 3 -20 1.62 0.85
 17 -3 -20 -0.45 0.89
 18 4 -15 1.28 0.92
 -18 4 15 1.56 0.95
 18 -4 -15 0.91 1.02
 16 4 -13 9.43 1.21
 -16 4 13 9.29 1.31
 16 -4 -13 9.1 1.28
 -16 -4 13 7.81 1.11
 14 4 -11 6.5 0.89
 -14 4 11 7.2 1.04
 -14 -4 11 5.57 0.9
 -14 -4 11 7.6 1.34
 14 -4 -11 6.81 1.03
 12 4 -9 1.46 0.57
 -12 4 9 1.21 0.6
 12 -4 -9 0.9 0.6
 -12 -4 9 0.95 0.54
 -12 -4 9 1.23 0.44
 -10 4 7 7.56 0.39
 -10 4 7 7.66 0.85
 10 4 -7 8.9 0.83
 10 -4 -7 6.67 0.71
 -10 -4 7 7.91 0.66
 -10 -4 7 7.34 0.8
 8 4 -5 2.53 0.48
 -8 4 5 2.83 0.54
 -8 4 5 3.39 0.24
 8 -4 -5 2.5 0.43
 -8 -4 5 2.74 0.37
 -8 -4 5 2.32 0.48
 -6 4 3 15.42 0.82
 6 4 -3 13.77 0.68
 6 -4 -3 14.49 0.7
 -6 -4 3 15.05 0.77
 -6 -4 3 15.15 0.53
 -4 4 1 35.86 1.14
 -4 4 1 35.85 0.61
 4 4 -1 36.09 0.66
 4 4 -1 35.59 0.98
 4 4 -1 35.25 0.66
 -4 -4 1 37.53 1.03
 4 -4 -1 34.71 0.96
 4 -4 -1 35.15 0.6
 2 4 1 14.82 0.35
 2 4 1 14.41 0.56
 -2 4 -1 14.59 0.74
 -2 -4 -1 14.76 0.53
 2 -4 1 15.79 0.54
 -2 -4 -1 14.76 0.41
 2 -4 1 14.71 0.42
 0 4 -3 144.55 2.31
 0 4 -3 142.52 2.74
 0 4 3 143.71 2.44
 0 4 3 141.03 2.51
 0 -4 3 143.77 2.41
 0 -4 -3 145.27 2.33
 2 4 -5 9.46 0.47
 -2 4 5 8.92 0.32
 2 4 -5 9.04 0.38
 -2 4 5 9.47 0.47
 -2 4 5 9.06 0.51
 -2 -4 5 8.45 0.5
 4 4 -7 0.62 0.23
 -4 4 7 0.95 0.28
 4 4 -7 1.04 0.23
 -4 4 7 0.93 0.15
 -4 -4 7 1.06 0.3
 4 -4 -7 1.35 0.28
 6 4 -9 75.54 1.64
 -6 4 9 74.23 1.41
 -6 4 9 75.94 2.1
 6 4 -9 74.53 1.84
 -6 -4 9 77.69 1.91
 6 -4 -9 76.45 1.76
 -8 4 11 51.74 1.16
 8 4 -11 52.2 1.62
 8 4 -11 51.14 1.42
 -8 4 11 53.19 1.88
 -8 -4 11 51.56 1.64
 8 -4 -11 49.83 1.5
 -10 4 13 22.91 1.41
 10 4 -13 21.78 1.05
 -10 4 13 20.36 0.81
 10 4 -13 20.91 1.17
 10 -4 -13 22.7 1.14
 -10 -4 13 22.84 1.24
 12 4 -15 17.8 1.11
 -12 4 15 15.19 1.37
 12 4 -15 17.93 1.25
 12 -4 -15 20.06 1.25
 -12 -4 15 17.57 1.2
 14 4 -17 10.83 1.16
 14 4 -17 12.29 1.16
 -14 4 17 10.82 1.4
 -14 -4 17 13.16 1.3
 14 -4 -17 9.75 1.1
 -16 4 19 11.62 1.56
 16 4 -19 8.76 1.15
 16 -4 -19 8.37 1.24
 -16 -4 19 10.02 1.24
 -18 4 21 3.01 1.18
 18 -4 -21 2.37 1.14
 19 5 -16 3.14 1.08
 -19 5 16 2.45 1.11
 19 -5 -16 3.65 1.27
 -17 5 14 5.33 1.24
 17 5 -14 5.89 1.15
 17 -5 -14 3.22 1.11
 -17 -5 14 3.78 0.96
 -15 5 12 3.61 0.96
 15 5 -12 4.25 0.92
 15 -5 -12 1.94 0.85
 -15 -5 12 1.46 0.74
 13 5 -10 10.7 1.09
 -13 5 10 13.5 1.35
 13 -5 -10 10.61 1.11
 -13 -5 10 13.45 1.23
 11 5 -8 33.73 1.4
 -11 5 8 33.03 1.65
 -11 -5 8 34.15 1.26
 -11 -5 8 36.28 1.59
 11 -5 -8 35.48 1.43
 -9 5 6 12.05 0.96
 9 5 -6 11.85 0.86
 9 -5 -6 13.89 0.86
 -9 -5 6 11.99 0.94
 7 5 -4 4.54 0.54
 7 5 -4 5.16 0.36
 -7 5 4 4.4 0.62
 7 -5 -4 4.36 0.51
 -7 -5 4 4.6 0.6
 5 5 -2 8.32 0.31
 5 5 -2 8.5 0.32
 -5 5 2 9.41 0.67
 5 5 -2 9.26 0.58
 5 -5 -2 9.09 0.56
 -5 -5 2 8.68 0.61
 3 5 0 0.5 0.11
 -3 5 0 0.35 0.25
 3 5 0 0.47 0.22
 3 -5 0 0.16 0.11
 3 -5 0 0.36 0.2
 -3 -5 0 0.33 0.08
 -3 -5 0 0.47 0.23
 -1 5 -2 42.04 0.98
 1 5 2 40.15 1.03
 -1 5 -2 38.71 1.27
 1 5 2 40.75 0.91
 -1 -5 -2 41.06 0.97
 1 -5 2 40.75 0.92
 -1 5 4 18.26 0.67
 1 5 -4 17.79 0.58
 -1 5 4 18.49 0.66
 1 5 -4 18.6 0.79
 -1 -5 4 17.6 0.66
 1 -5 -4 17.8 0.51
 -3 5 6 1.01 0.16
 -3 5 6 0.86 0.28
 3 5 -6 0.97 0.22
 3 5 -6 1.16 0.26
 3 -5 -6 0.81 0.25
 -3 -5 6 1.11 0.32
 -5 5 8 15.11 0.44
 -5 5 8 15.69 0.87
 5 5 -8 14.88 0.68
 5 5 -8 14.14 0.64
 -5 -5 8 14.67 0.81
 5 -5 -8 15.27 0.73
 7 5 -10 0.69 0.33
 7 5 -10 1.36 0.4
 -7 5 10 1.21 0.47
 -7 5 10 1.48 0.2
 -7 -5 10 1.62 0.49
 7 -5 -10 0.72 0.36
 9 5 -12 7.98 0.73
 9 5 -12 7.89 0.71
 -9 5 12 5.96 0.83
 -9 5 12 6.92 0.43
 -9 -5 12 6.67 0.81
 9 -5 -12 7.27 0.75
 -11 5 14 11.71 1.29
 11 5 -14 10.48 0.96
 11 5 -14 9.88 0.92
 -11 -5 14 8.5 0.99
 11 -5 -14 9 0.88
 13 5 -16 1.4 0.62
 -13 5 16 1.03 0.77
 13 5 -16 0.95 0.61
 -13 -5 16 1.39 0.67
 13 -5 -16 0.8 0.7
 15 5 -18 2.79 0.82
 -15 5 18 1.93 0.9
 -15 -5 18 2.46 0.79
 15 -5 -18 2.03 0.88
 -17 5 20 0.26 0.93
 17 -5 -20 0.2 0.94
 18 6 -15 1.05 0.97
 -18 6 15 1.57 0.95
 18 -6 -15 1.25 1.06
 16 6 -13 0.98 0.83
 -16 6 13 0.29 0.85
 -16 -6 13 -0.34 0.67
 16 -6 -13 0.83 0.94
 -14 6 11 3.98 1.01
 14 6 -11 5.43 0.96
 14 -6 -11 2.43 0.86
 -14 -6 11 2.21 0.78
 -12 6 9 7.49 1.04
 12 6 -9 8.54 0.96
 12 -6 -9 6.31 0.84
 -12 -6 9 10.39 1.12
 10 6 -7 5.59 0.51
 -10 6 7 6.65 0.94
 10 6 -7 7.02 0.82
 -10 -6 7 6.9 0.87
 10 -6 -7 5.01 0.7
 -8 6 5 -0.09 0.38
 8 6 -5 -0.01 0.33
 8 6 -5 1.43 0.24
 8 -6 -5 0.57 0.38
 -8 -6 5 0.39 0.41
 6 6 -3 3.01 0.46
 -6 6 3 2.9 0.48
 6 6 -3 3.24 0.28
 6 -6 -3 2.88 0.42
 -6 -6 3 5.1 0.61
 -4 6 1 35.57 1.26
 -4 6 1 35.97 0.68
 4 6 -1 33.66 0.78
 4 6 -1 34.93 1.09
 -4 -6 1 37.09 1.14
 4 -6 -1 35.19 0.67
 4 -6 -1 35.7 1.08
 -2 6 -1 53.94 1.61
 2 6 1 57.88 1.4
 2 6 1 58.65 1.17
 2 -6 1 58.21 1.16
 2 -6 1 57.96 1.35
 -2 -6 -1 60.06 1.37
 0 6 -3 98.5 2.34
 0 6 3 100.92 2.03
 0 6 -3 101.8 1.92
 0 6 3 102.65 2.03
 0 -6 -3 106.05 1.89
 0 -6 3 104.54 1.97
 -2 6 5 69.43 1.7
 -2 6 5 69.97 1.61
 2 6 -5 68.51 1.45
 2 6 -5 69.73 1.69
 -2 -6 5 69.16 1.61
 2 -6 -5 69.97 1.29
 4 6 -7 26.97 0.87
 -4 6 7 28.25 1.13
 4 6 -7 28.1 0.94
 4 -6 -7 29.16 1.01
 -4 -6 7 29.31 1.07
 4 -6 -7 26.81 0.61
 -6 6 9 82.37 1.41
 -6 6 9 83.89 2.34
 6 6 -9 84.1 1.86
 6 6 -9 82.91 1.95
 6 -6 -9 86.92 2.02
 -6 -6 9 83.71 2.14
 -8 6 11 93.89 2.76
 -8 6 11 92.19 1.73
 8 6 -11 93.71 2.27
 8 6 -11 95.34 2.19
 8 -6 -11 94.49 2.31
 -8 -6 11 95.77 2.51
 10 6 -13 12.78 0.91
 10 6 -13 12.92 0.92
 -10 6 13 13.78 1.24
 10 -6 -13 12.17 0.92
 -10 -6 13 13.51 1.21
 -12 6 15 35.59 2
 12 6 -15 33.44 1.53
 12 6 -15 35.07 1.54
 12 -6 -15 32.43 1.51
 -12 -6 15 35.04 1.72
 14 6 -17 29.33 1.55
 -14 6 17 27.67 2.05
 14 -6 -17 25.97 1.63
 -14 -6 17 28.21 1.69
 -16 6 19 10.65 1.56
 16 -6 -19 8.96 1.28
 -16 -6 19 8.9 1.26
 -18 6 21 4.53 1.45
 18 -6 -21 6.39 1.31
 -17 7 14 0.75 0.93
 17 7 -14 1.04 0.92
 -17 -7 14 0.83 0.8
 17 -7 -14 -1.22 0.9
 -15 7 12 1.45 0.85
 15 7 -12 1.01 0.83
 15 -7 -12 0.28 0.83
 -15 -7 12 1.73 0.82
 -13 7 10 6.17 1.07
 13 7 -10 5.61 0.9
 13 -7 -10 5.4 0.86
 -13 -7 10 5.84 1
 11 7 -8 0.68 0.55
 -11 7 8 2.16 0.68
 -11 -7 8 2.28 0.73
 11 -7 -8 2.05 0.63
 9 7 -6 5.2 0.45
 -9 7 6 5.2 0.8
 9 7 -6 5.99 0.75
 -9 -7 6 4.46 0.71
 9 -7 -6 4.45 0.63
 7 7 -4 3.31 0.32
 7 7 -4 3.45 0.54
 -7 7 4 3.54 0.63
 -7 -7 4 4.13 0.65
 7 -7 -4 2.58 0.48
 5 7 -2 0.18 0.31
 5 7 -2 0.59 0.2
 -5 7 2 -0.23 0.31
 5 -7 -2 0.6 0.31
 -5 -7 2 0.39 0.31
 3 7 0 0.07 0.22
 -3 7 0 0.5 0.34
 3 7 0 -0.05 0.12
 -3 -7 0 0.08 0.25
 3 -7 0 -0.49 0.17
 3 -7 0 0.19 0.15
 1 7 2 8.22 0.57
 -1 7 -2 7.43 0.49
 1 7 2 7.24 0.42
 -1 7 -2 7.31 0.73
 -1 -7 -2 7.65 0.51
 1 -7 2 6.27 0.43
 -1 7 4 31.27 1.03
 1 7 -4 33.97 0.97
 1 7 -4 32.93 1.23
 -1 7 4 33.72 1.06
 1 -7 -4 34.51 0.88
 -1 -7 4 33.67 1.02
 3 7 -6 14.61 0.78
 -3 7 6 14.26 0.8
 3 7 -6 13.13 0.63
 3 -7 -6 12.95 0.45
 -3 -7 6 13.45 0.76
 3 -7 -6 14.28 0.72
 5 7 -8 15.03 0.75
 5 7 -8 15.32 0.73
 -5 7 8 15.52 0.96
 5 -7 -8 14.75 0.8
 -5 -7 8 16.96 0.9
 5 -7 -8 15.69 0.42
 -7 7 10 15.25 1.1
 7 7 -10 15.97 0.85
 7 7 -10 15.7 0.82
 -7 -7 10 14.2 1
 7 -7 -10 14.18 0.9
 -9 7 12 2.09 0.66
 9 7 -12 2.22 0.54
 9 7 -12 2.5 0.49
 -9 -7 12 1.73 0.56
 9 -7 -12 2.38 0.53
 -11 7 14 7.25 1.08
 11 7 -14 6.94 0.83
 11 7 -14 7.82 0.81
 -11 -7 14 7.81 1.02
 11 -7 -14 8.98 0.98
 -13 7 16 9.59 1.38
 13 7 -16 9.51 1.04
 -13 -7 16 7.51 1.09
 13 -7 -16 7.41 1.02
 -15 7 18 1.65 1
 15 7 -18 2.6 0.83
 -15 -7 18 0.45 0.77
 15 -7 -18 1.82 0.9
 -17 7 20 0.91 1.07
 17 -7 -20 -0.06 0.94
 -17 -7 20 1.45 0.92
 18 8 -15 4.43 1.14
 -18 8 15 5.65 1.36
 -18 -8 15 6.84 1.28
 18 -8 -15 1.79 1.18
 16 8 -13 -0.24 0.78
 -16 8 13 -0.22 0.72
 -16 -8 13 0.28 0.83
 16 -8 -13 -0.65 0.85
 -14 8 11 0.38 0.75
 14 8 -11 1.08 0.75
 -14 -8 11 0.2 0.7
 14 -8 -11 0.39 0.78
 12 8 -9 0.4 0.62
 -12 8 9 0.35 0.65
 -12 -8 9 0.32 0.63
 12 -8 -9 -0.23 0.52
 -10 8 7 0.73 0.58
 10 8 -7 -0.1 0.45
 -10 -8 7 -0.34 0.53
 10 -8 -7 0.13 0.52
 8 8 -5 26.71 1.18
 8 8 -5 25.45 0.81
 -8 8 5 27.58 1.45
 -8 -8 5 23.15 1.3
 8 -8 -5 26.77 1.22
 -6 8 3 57.05 1.91
 6 8 -3 55.79 1.63
 6 8 -3 57.13 1.28
 6 -8 -3 58.76 1.68
 -6 -8 3 57.06 1.75
 4 8 -1 75.44 1.5
 4 8 -1 75.8 1.86
 -4 8 1 70.95 2.08
 -4 -8 1 73.42 1.86
 4 -8 -1 74.13 1.34
 4 -8 -1 75.22 1.84
 2 8 1 51.91 1.45
 2 8 1 54.82 1.25
 -2 8 -1 48.65 1.65
 -2 8 -1 53.97 1.41
 -2 -8 -1 52.37 1.41
 2 -8 1 54.07 1.21
 0 8 -3 59.99 1.46
 0 8 3 58.25 1.48
 0 8 -3 56.24 1.78
 0 8 3 60.15 1.57
 0 -8 3 61.05 1.44
 0 -8 -3 57.41 1.36
 -2 8 5 91.36 2.19
 2 8 -5 89.53 2.26
 2 8 -5 87.58 1.92
 -2 8 5 92.03 2.1
 -2 -8 5 89.69 2.05
 2 -8 -5 90.55 1.72
 4 8 -7 193.11 3.47
 4 8 -7 195.39 3.78
 -4 8 7 201.36 4.11
 4 -8 -7 194.08 3.08
 -4 -8 7 194.28 3.78
 4 -8 -7 193.57 3.69
 6 8 -9 142.02 2.99
 -6 8 9 148.39 3.55
 6 8 -9 147.74 2.91
 -6 -8 9 144.06 3.22
 6 -8 -9 144.97 3.09
 8 8 -11 44.95 1.46
 8 8 -11 43.15 1.43
 -8 8 11 43.91 1.93
 8 -8 -11 45.06 1.62
 -8 -8 11 42.13 1.72
 -10 8 13 22.68 1.58
 10 8 -13 25.3 1.2
 10 8 -13 23.18 1.19
 -10 -8 13 24.3 1.47
 10 -8 -13 25.14 1.37
 -12 8 15 42.15 2.3
 12 8 -15 45.35 1.75
 12 -8 -15 42.2 1.86
 -12 -8 15 42.5 2
 -14 8 17 33.35 2.27
 14 8 -17 35.22 1.72
 14 -8 -17 32.37 1.82
 -14 -8 17 29 1.87
 -16 8 19 9.73 1.62
 16 -8 -19 7.97 1.3
 -16 -8 19 9.33 1.37
 -17 9 14 5.25 1.38
 17 9 -14 8.76 1.3
 -17 -9 14 7.06 1.3
 17 -9 -14 5.99 1.29
 -15 9 12 11.26 1.59
 15 9 -12 11.3 1.31
 -15 -9 12 12.62 1.47
 15 -9 -12 9.58 1.32
 -13 9 10 2.84 0.94
 13 9 -10 4.45 0.91
 13 -9 -10 4.41 0.98
 -13 -9 10 3.75 0.96
 11 9 -8 7.24 0.91
 -11 9 8 6.8 1.04
 11 -9 -8 6.48 0.91
 -11 -9 8 7.95 1.04
 9 9 -6 3.71 0.67
 -9 9 6 3.58 0.74
 9 -9 -6 3.07 0.6
 -9 -9 6 3.71 0.71
 7 9 -4 21.34 0.89
 7 9 -4 21.38 1.12
 -7 9 4 19.97 1.27
 -7 -9 4 22.23 1.23
 7 -9 -4 22.3 1.14
 -5 9 2 31.91 1.44
 5 9 -2 35.44 1.3
 5 9 -2 35.96 0.94
 5 -9 -2 37.09 0.72
 5 -9 -2 35.37 1.28
 -5 -9 2 37.52 1.4
 3 9 0 50.37 1.2
 -3 9 0 46.22 1.66
 3 9 0 50.26 1.49
 -3 -9 0 50.25 1.49
 3 -9 0 50.21 1.45
 3 -9 0 48.21 1.12
 -1 9 -2 11.12 0.68
 1 9 2 12.23 0.63
 -1 9 -2 10.03 0.83
 1 9 2 12.28 0.76
 -1 -9 -2 11.3 0.66
 1 -9 2 12.16 0.63
 -1 9 4 14.27 0.82
 -1 9 4 14.28 0.79
 1 9 -4 15.62 1.03
 1 9 -4 14.53 0.74
 1 -9 -4 14.19 0.65
 -1 -9 4 15.28 0.78
 3 9 -6 3.82 0.48
 -3 9 6 3.6 0.53
 3 9 -6 5.47 0.67
 -3 9 6 4.19 0.58
 -3 -9 6 4.68 0.62
 3 -9 -6 4.79 0.4
 5 9 -8 6.47 0.7
 -5 9 8 8.9 0.95
 5 9 -8 5.45 0.59
 -5 -9 8 6.27 0.72
 5 -9 -8 6.94 0.36
 5 -9 -8 7.42 0.76
 7 9 -10 3.13 0.55
 -7 9 10 2.57 0.65
 7 9 -10 2.91 0.54
 7 -9 -10 2.27 0.56
 -7 -9 10 2.44 0.63
 -9 9 12 5.18 0.96
 9 9 -12 3.91 0.61
 9 9 -12 4.6 0.68
 -9 -9 12 5.39 0.85
 9 -9 -12 5.26 0.79
 11 9 -14 3.1 0.72
 -11 9 14 2.79 0.87
 11 -9 -14 2.87 0.77
 -11 -9 14 2.17 0.76
 -13 9 16 -0.5 0.69
 13 9 -16 -0.11 0.62
 -13 -9 16 0.51 0.77
 13 -9 -16 -1.02 0.68
 -15 9 18 3.1 1.14
 -15 -9 18 1.12 0.89
 15 -9 -18 -0.49 0.81
 17 -9 -20 1.74 1.03
 -17 -9 20 1.3 1
 16 10 -13 0.06 0.85
 -16 10 13 0.82 0.94
 -16 -10 13 0.88 0.85
 16 -10 -13 0.51 1
 -14 10 11 0.32 0.81
 14 10 -11 0.45 0.78
 -14 -10 11 -0.02 0.73
 14 -10 -11 -0.46 0.75
 -12 10 9 8.36 1.28
 12 10 -9 11.89 1.19
 12 -10 -9 9.62 1.14
 -12 -10 9 9.08 1.16
 10 10 -7 5.35 0.84
 -10 10 7 5.05 0.92
 -10 -10 7 5.46 0.93
 10 -10 -7 5.3 0.84
 8 10 -5 14.2 1.06
 -8 10 5 14.05 1.17
 -8 -10 5 11.9 1.08
 8 -10 -5 15.84 1.09
 6 10 -3 19.61 1.04
 -6 10 3 19.24 1.23
 6 10 -3 20.3 0.8
 6 -10 -3 19.35 1.07
 -6 -10 3 18.26 1.16
 4 10 -1 80.48 1.69
 4 10 -1 78.93 2.09
 -4 10 1 74.55 2.29
 -4 -10 1 79.5 2.1
 4 -10 -1 77.09 2.03
 4 -10 -1 80.33 1.53
 -2 10 -1 64.57 2.08
 2 10 1 69.94 1.64
 2 10 1 71.52 1.91
 -2 10 -1 68.87 1.82
 -2 -10 -1 67.55 1.77
 2 -10 1 66.99 1.55
 0 10 3 78.1 2.07
 0 10 -3 81.12 1.98
 0 10 3 86.82 2.05
 0 10 -3 80.27 2.35
 0 -10 3 84.19 1.93
 0 -10 -3 83.65 1.89
 2 10 -5 69.55 1.78
 -2 10 5 68.48 1.92
 2 10 -5 70.53 2.12
 -2 10 5 70.44 1.98
 -2 -10 5 66.68 1.83
 2 -10 -5 68.66 1.54
 4 10 -7 88.34 2.36
 -4 10 7 85.95 2.47
 4 10 -7 89.87 2.12
 4 -10 -7 87.47 1.67
 -4 -10 7 86.56 2.29
 4 -10 -7 88.03 2.28
 6 10 -9 36.09 1.44
 -6 10 9 35.57 1.65
 6 10 -9 36.38 1.32
 6 -10 -9 33.63 1.41
 -6 -10 9 34.04 1.47
 -8 10 11 28.54 1.66
 8 10 -11 28.36 1.29
 8 10 -11 27.47 1.28
 8 -10 -11 26.49 1.39
 -8 -10 11 26.4 1.48
 -10 10 13 50.91 2.43
 10 10 -13 54.88 1.91
 10 -10 -13 52.99 2.03
 -10 -10 13 56.34 2.22
 -12 10 15 23.79 1.93
 12 10 -15 26.88 1.5
 -12 -10 15 24.41 1.72
 12 -10 -15 23.02 1.58
 -14 10 17 12.45 1.7
 14 -10 -17 13.2 1.39
 -14 -10 17 15.5 1.6
 -16 10 19 5.23 1.41
 -16 -10 19 6.32 1.31
 16 -10 -19 5.63 1.27
 17 11 -14 9.52 1.38
 -17 11 14 3.99 1.3
 17 -11 -14 7.03 1.52
 -17 -11 14 6.84 1.28
 -15 11 12 16.09 1.92
 15 11 -12 15.98 1.55
 -15 -11 12 16.69 1.73
 15 -11 -12 18.01 1.74
 -13 11 10 21.78 1.91
 13 11 -10 22.94 1.57
 -13 -11 10 21.95 1.73
 13 -11 -10 20.6 1.51
 -11 11 8 22.26 1.74
 11 11 -8 22.45 1.46
 11 -11 -8 28.92 1.63
 -11 -11 8 24.51 1.65
 -9 11 6 40.47 2.04
 9 11 -6 41.87 1.72
 -9 -11 6 41.9 1.88
 9 -11 -6 44.1 1.78
 7 11 -4 20.1 1.2
 -7 11 4 18.89 1.34
 7 -11 -4 21.04 1.21
 -7 -11 4 19.49 1.23
 -5 11 2 0.93 0.49
 5 11 -2 1.28 0.5
 5 11 -2 1.31 0.28
 5 -11 -2 1.46 0.24
 -5 -11 2 1.49 0.56
 5 -11 -2 0.91 0.49
 3 11 0 107.59 2.22
 -3 11 0 96.17 2.75
 3 11 0 105.73 2.57
 3 -11 0 105.29 2.5
 -3 -11 0 104.48 2.49
 3 -11 0 106.55 2.08
 1 11 2 20.29 1.04
 1 11 2 19.54 0.89
 -1 11 -2 18.29 1.17
 -1 11 -2 20.46 0.98
 1 -11 2 20.88 0.91
 -1 -11 -2 21.11 0.97
 1 11 -4 10.58 1.02
 -1 11 4 9.99 0.89
 1 11 -4 9.67 0.74
 -1 11 4 9.72 0.75
 -1 -11 4 8.45 0.73
 1 -11 -4 9.02 0.65
 3 11 -6 4.92 0.6
 -3 11 6 5.34 0.73
 3 11 -6 6.11 0.8
 -3 11 6 3.94 0.61
 -3 -11 6 4.84 0.68
 3 -11 -6 5.52 0.49
 5 11 -8 37.34 1.56
 -5 11 8 37.78 1.7
 5 11 -8 40.54 1.43
 5 -11 -8 38.68 1.55
 -5 -11 8 37.74 1.58
 7 11 -10 1.51 0.54
 -7 11 10 1.43 0.6
 7 11 -10 2.51 0.62
 -7 -11 10 0.79 0.61
 7 -11 -10 1.68 0.6
 -9 11 12 1.02 0.66
 9 11 -12 -0.19 0.51
 9 -11 -12 1.04 0.62
 -9 -11 12 0.36 0.64
 11 11 -14 -0.03 0.57
 -11 11 14 0.77 0.77
 -11 -11 14 0.51 0.74
 11 -11 -14 0.79 0.68
 -13 11 16 0.45 0.95
 13 11 -16 3.53 1.06
 -13 -11 16 1.09 0.82
 13 -11 -16 -0.43 0.64
 -15 11 18 -0.2 0.93
 15 -11 -18 -0.96 0.88
 -15 -11 18 1.56 0.95
 -16 12 13 -0.87 0.82
 16 12 -13 -0.74 0.86
 16 -12 -13 -0.73 0.92
 -16 -12 13 -0.14 0.99
 14 12 -11 0.63 0.84
 -14 12 11 0.52 0.87
 14 -12 -11 -1.76 0.75
 -14 -12 11 0.57 0.85
 12 12 -9 1.01 0.74
 -12 12 9 1.48 0.92
 -12 -12 9 0.63 0.79
 12 -12 -9 0.95 0.71
 -10 12 7 6.36 1.14
 10 12 -7 6.02 0.95
 -10 -12 7 8.38 1.15
 10 -12 -7 8.51 1.07
 8 12 -5 3.74 0.76
 -8 12 5 3.72 0.82
 -8 -12 5 5.98 0.92
 8 -12 -5 3.83 0.78
 -6 12 3 28.13 1.57
 6 12 -3 26.85 1.34
 6 -12 -3 28.47 1.38
 -6 -12 3 28.62 1.47
 4 12 -1 17.46 0.74
 -4 12 1 14.15 1.12
 4 12 -1 16.38 1.03
 -4 -12 1 17.52 1.13
 4 -12 -1 19.78 1.1
 4 -12 -1 17.25 0.7
 2 12 1 42.44 1.3
 -2 12 -1 37.43 1.46
 -2 12 -1 37.33 1.64
 2 12 1 41.5 1.56
 2 -12 1 40.68 1.24
 -2 -12 -1 40.66 1.46
 0 12 -3 50.37 1.65
 0 12 -3 49.05 1.87
 0 12 3 52.5 1.74
 0 12 3 51.25 1.63
 0 -12 -3 51.72 1.53
 0 -12 3 52.25 1.57
 -2 12 5 57.85 1.92
 2 12 -5 58.8 1.78
 -2 12 5 57.72 1.87
 2 12 -5 58.55 2.04
 2 -12 -5 57.56 1.51
 -2 -12 5 57.79 1.81
 4 12 -7 16.48 1.17
 4 12 -7 15.74 1.02
 -4 12 7 15.39 1.13
 4 -12 -7 15.42 0.74
 -4 -12 7 12.94 1.05
 4 -12 -7 15.12 1.06
 6 12 -9 35.26 1.45
 -6 12 9 35.23 1.81
 6 12 -9 34.23 1.57
 -6 -12 9 34.81 1.64
 6 -12 -9 35.34 1.55
 -8 12 11 27.6 1.76
 8 12 -11 26.19 1.38
 8 -12 -11 26.5 1.51
 -8 -12 11 29.6 1.67
 -10 12 13 15.05 1.68
 10 12 -13 13.11 1.18
 10 -12 -13 12.61 1.31
 -10 -12 13 12.32 1.31
 -12 12 15 11.52 1.61
 12 12 -15 13.58 1.27
 -12 -12 15 10.78 1.33
 12 -12 -15 13.59 1.46
 -14 12 17 4.36 1.33
 -14 -12 17 0.6 1.01
 14 -12 -17 1.82 1.02
 15 13 -12 18.47 1.7
 -15 13 12 19.43 2.16
 -15 -13 12 17.16 1.79
 15 -13 -12 16.45 1.77
 -13 13 10 24.46 2.13
 13 13 -10 25.31 1.75
 -13 -13 10 28.53 2.01
 13 -13 -10 27.46 1.86
 11 13 -8 35.43 1.85
 -11 13 8 33.31 2.19
 11 -13 -8 35.87 1.89
 -11 -13 8 33.15 1.95
 -9 13 6 49.49 2.4
 9 13 -6 50.94 2.04
 -9 -13 6 52.44 2.19
 9 -13 -6 51.97 2.07
 -7 13 4 23.42 1.58
 7 13 -4 25.03 1.44
 7 -13 -4 24.2 1.4
 -7 -13 4 25.48 1.51
 5 13 -2 21.77 1.3
 -5 13 2 20.98 1.39
 5 -13 -2 22.5 1.28
 -5 -13 2 21.83 1.33
 3 13 0 27.2 1.02
 -3 13 0 24.82 1.4
 3 13 0 25.7 1.35
 -3 -13 0 28.48 1.37
 3 -13 0 26.97 0.99
 3 -13 0 25.28 1.29
 1 13 2 36.78 1.34
 -1 13 -2 33.57 1.58
 -1 13 -2 36.33 1.47
 1 13 2 37 1.51
 1 -13 2 35.74 1.28
 -1 -13 -2 34.66 1.37
 -1 13 4 18.71 1.14
 -1 13 4 18.98 1.1
 1 13 -4 18.4 1.21
 1 13 -4 19.96 1.12
 -1 -13 4 20.37 1.1
 1 -13 -4 19.77 0.98
 -3 13 6 12.76 1.03
 3 13 -6 13.5 1.13
 3 13 -6 13.86 1.02
 -3 13 6 12.22 1.09
 3 -13 -6 12.89 0.75
 -3 -13 6 11.91 1.01
 -5 13 8 5.98 0.92
 5 13 -8 6.77 0.91
 5 13 -8 6.37 0.8
 5 -13 -8 6.63 0.91
 -5 -13 8 6.59 0.9
 7 13 -10 1.13 0.59
 -7 13 10 0.29 0.61
 7 -13 -10 1.19 0.61
 -7 -13 10 -0.64 0.53
 -9 13 12 0.98 0.74
 9 13 -12 0.68 0.6
 -9 -13 12 -0.64 0.57
 9 -13 -12 0.37 0.59
 11 13 -14 0.1 0.69
 -11 13 14 1.29 0.91
 11 -13 -14 0.5 0.7
 -11 -13 14 0.59 0.74
 -13 13 16 -0.37 0.83
 13 -13 -16 -0.07 0.89
 -13 -13 16 -0.38 0.81
 15 -13 -18 0.23 1.07
 -15 -13 18 0.27 1.51
 14 14 -11 5.26 1.15
 -14 14 11 3.54 1.28
 -14 -14 11 1.92 1.01
 12 14 -9 0.74 0.82
 -12 14 9 -0.05 0.8
 -12 -14 9 0.57 0.88
 12 -14 -9 1.58 0.77
 -10 14 7 0.08 0.71
 10 14 -7 0.19 0.71
 10 -14 -7 0.45 0.63
 -10 -14 7 -0.17 0.73
 8 14 -5 1.39 0.74
 -8 14 5 0.42 0.65
 8 -14 -5 1.09 0.63
 -8 -14 5 0.99 0.75
 6 14 -3 0.41 0.57
 -6 14 3 0.58 0.61
 6 -14 -3 0.08 0.49
 -6 -14 3 0.38 0.62
 -4 14 1 -0.28 0.45
 4 14 -1 -1.35 0.46
 4 -14 -1 0.18 0.47
 -4 -14 1 0.48 0.55
 2 14 1 6.71 0.93
 2 14 1 6.48 0.68
 -2 14 -1 6.14 0.92
 -2 -14 -1 6.53 0.82
 2 -14 1 7.26 0.69
 2 -14 1 4.28 0.71
 0 14 3 0.58 0.38
 0 14 -3 0.15 0.45
 0 14 3 0.68 0.49
 0 14 -3 0.16 0.43
 0 -14 -3 0.05 0.44
 0 -14 3 -0.08 0.4
 2 14 -5 2.79 0.64
 2 14 -5 2.86 0.68
 -2 14 5 2.07 0.58
 -2 14 5 2.64 0.7
 -2 -14 5 2.26 0.59
 2 -14 -5 1.95 0.49
 4 14 -7 -0.3 0.47
 -4 14 7 -0.53 0.45
 4 14 -7 0.07 0.54
 -4 -14 7 0.21 0.52
 4 -14 -7 1.29 0.6
 -6 14 9 1.15 0.63
 6 14 -9 0.49 0.57
 6 -14 -9 2.34 0.67
 -6 -14 9 1.36 0.68
 -8 14 11 0.92 0.74
 8 14 -11 2.95 0.78
 -8 -14 11 1.46 0.77
 8 -14 -11 1.8 0.71
 10 14 -13 1.75 0.8
 -10 14 13 -0.38 0.7
 10 -14 -13 0.22 0.77
 -10 -14 13 1.11 0.83
 -12 14 15 -0.44 0.85
 12 -14 -15 -0.43 0.86
 -12 -14 15 -0.01 0.87
 -14 14 17 -0.73 0.95
 14 -14 -17 -1.48 0.82
 -14 -14 17 1.45 0.95
 15 15 -12 17.62 1.77
 13 15 -10 12.52 1.45
 -13 15 10 12.92 1.82
 -13 -15 10 10.24 1.51
 13 -15 -10 9.35 1.34
 11 15 -8 10.53 1.33
 -11 15 8 9.78 1.53
 -11 -15 8 10.77 1.42
 11 -15 -8 10.8 1.41
 9 15 -6 18.07 1.49
 -9 15 6 15.51 1.72
 -9 -15 6 17.39 1.59
 9 -15 -6 18.64 1.41
 -7 15 4 20.43 1.62
 7 15 -4 22.91 1.53
 7 -15 -4 24.86 1.47
 -7 -15 4 24.92 1.62
 5 15 -2 9.76 1.12
 -5 15 2 8.95 1.17
 5 -15 -2 10.03 1.1
 -5 -15 2 8.26 1.07
 -3 15 0 28.91 1.61
 3 15 0 31 1.6
 -3 -15 0 27.64 1.5
 3 -15 0 30.26 1.53
 1 15 2 12.29 0.93
 -1 15 -2 12.52 1.14
 1 15 2 11.64 1.17
 -1 15 -2 12.2 1.12
 1 -15 2 12.92 0.96
 -1 -15 -2 12.48 1.05
 -1 15 4 15.27 1.24
 -1 15 4 16.49 1.13
 1 15 -4 18.02 1.21
 1 15 -4 17.49 1.24
 1 -15 -4 17.22 1.01
 -1 -15 4 17.83 1.13
 -3 15 6 10.9 1.16
 3 15 -6 11.8 1.12
 3 15 -6 12.49 1.09
 3 -15 -6 11.35 1.18
 -3 -15 6 10.47 1.04
 5 15 -8 5.24 0.84
 -5 15 8 4.65 0.92
 -5 -15 8 4.9 0.89
 5 -15 -8 5.18 0.94
 -7 15 10 1.37 0.79
 7 15 -10 1.44 0.7
 7 -15 -10 1.72 0.68
 -7 -15 10 3.34 0.88
 -9 15 12 0.96 0.89
 9 15 -12 2.74 0.83
 9 -15 -12 3.93 0.9
 -9 -15 12 2.78 0.93
 -11 15 14 -0.05 0.83
 -11 -15 14 0.76 0.9
 11 -15 -14 -0.22 0.8
 -13 15 16 -0.08 0.97
 13 -15 -16 -1.1 0.96
 -13 -15 16 2.49 0.94
 14 16 -11 2.18 1.07
 -12 16 9 1.12 1.05
 12 16 -9 0.8 0.93
 -12 -16 9 2.47 0.97
 12 -16 -9 2.54 1.02
 10 16 -7 5.16 1.09
 -10 16 7 4.96 1.19
 -10 -16 7 5.9 1.17
 10 -16 -7 5.24 1
 8 16 -5 12.44 1.35
 -8 16 5 10.65 1.47
 8 -16 -5 9.64 1.17
 -8 -16 5 9.32 1.23
 -6 16 3 6.97 1.16
 6 16 -3 6.89 1
 6 -16 -3 6.39 0.99
 -6 -16 3 7.96 1.1
 4 16 -1 3.42 0.89
 -4 16 1 2.67 0.77
 -4 -16 1 0.75 0.68
 4 -16 -1 2.85 0.75
 2 16 1 18.53 1.32
 -2 16 -1 17.08 1.34
 2 -16 1 19.52 1.33
 -2 -16 -1 16.73 1.25
 0 16 3 10.88 0.99
 0 16 3 11.85 1.23
 0 16 -3 10.2 1.11
 0 16 -3 9.48 1.05
 0 -16 -3 11.76 1.02
 0 -16 3 10.09 0.93
 2 16 -5 8.74 1
 2 16 -5 7.05 0.96
 -2 16 5 8 1
 -2 16 5 10.14 1.19
 -2 -16 5 8.17 0.95
 4 16 -7 18.92 1.34
 -4 16 7 18.49 1.49
 4 -16 -7 20.85 1.48
 -4 -16 7 21.89 1.48
 6 16 -9 6.86 0.99
 -6 16 9 7.93 1.22
 6 -16 -9 7.94 1.12
 -6 -16 9 7.79 1.11
 8 16 -11 3.38 0.9
 -8 16 11 5.08 1.15
 8 -16 -11 3.9 0.97
 -8 -16 11 4.63 1.04
 -10 16 13 5.23 1.25
 -10 -16 13 6.24 1.22
 10 -16 -13 7.37 1.22
 -12 16 15 0.9 1.05
 -12 -16 15 1.83 0.97
 12 -16 -15 0.31 0.97
 13 17 -10 8.21 1.37
 -11 17 8 12.67 1.82
 11 17 -8 16.12 1.68
 11 -17 -8 15.71 1.55
 -11 -17 8 15.21 1.65
 -9 17 6 1.89 0.96
 9 17 -6 2.84 1
 -9 -17 6 2.86 1.01
 9 -17 -6 1.33 0.89
 -7 17 4 15.62 1.7
 7 17 -4 20.92 1.63
 7 -17 -4 20.2 1.58
 -7 -17 4 17.26 1.57
 -5 17 2 24.84 1.76
 5 17 -2 31.49 1.82
 -5 -17 2 30.37 1.74
 5 -17 -2 27.79 1.61
 3 17 0 4.06 0.94
 -3 17 0 4.08 0.88
 -3 -17 0 5.66 0.93
 3 -17 0 3.32 0.81
 -1 17 -2 3.26 0.86
 1 17 2 3.01 0.9
 -1 17 -2 4.21 0.83
 1 -17 2 3.47 0.89
 -1 -17 -2 3.17 0.73
 1 17 -4 37.01 1.78
 -1 17 4 29.55 1.77
 -1 17 4 35.83 1.73
 1 17 -4 35.48 1.75
 -1 -17 4 36.12 1.63
 3 17 -6 4.18 0.89
 -3 17 6 3.66 0.85
 -3 -17 6 3.84 0.82
 3 -17 -6 4.96 0.89
 -5 17 8 -0.1 0.61
 5 17 -8 -0.24 0.68
 -5 -17 8 1.06 0.75
 5 -17 -8 -0.05 0.64
 -7 17 10 1.85 0.87
 7 17 -10 1.15 0.8
 7 -17 -10 2.44 0.92
 -7 -17 10 3.47 0.97
 -9 17 12 0.14 0.94
 9 -17 -12 2.75 0.98
 -9 -17 12 1.59 0.92
 -11 17 14 0.68 1.03
 -11 -17 14 0.73 0.89
 11 -17 -14 -0.31 0.87
 12 18 -9 1.74 1.1
 10 18 -7 0.92 0.97
 -10 18 7 1.26 0.98
 -10 -18 7 2.35 0.98
 10 -18 -7 -0.5 0.91
 8 18 -5 5.58 1.13
 -8 18 5 3.02 1.04
 -8 -18 5 5.56 1.1
 8 -18 -5 3.4 0.99
 -6 18 3 8.53 1.31
 6 18 -3 10.59 1.31
 -6 -18 3 11.82 1.37
 6 -18 -3 13.1 1.4
 -4 18 1 7.67 1.17
 4 18 -1 7 1.11
 -4 -18 1 7.59 1.1
 4 -18 -1 6.21 1.06
 -2 18 -1 15.96 1.38
 2 18 1 10.99 1.24
 2 -18 1 13.15 1.36
 -2 -18 -1 14.45 1.26
 0 18 -3 16.98 1.44
 0 18 -3 18.14 1.42
 0 18 3 19.23 1.58
 0 -18 3 18.35 1.34
 2 18 -5 23 1.55
 -2 18 5 21.38 1.69
 2 -18 -5 21.47 1.54
 -2 -18 5 22.29 1.49
 4 18 -7 21.18 1.52
 -4 18 7 21.18 1.67
 -4 -18 7 22.42 1.56
 4 -18 -7 19.86 1.62
 -6 18 9 19.82 1.74
 6 18 -9 19.26 1.51
 -6 -18 9 19.85 1.62
 6 -18 -9 15.7 1.61
 8 18 -11 15.05 1.61
 -8 18 11 13.06 1.73
 -8 -18 11 12.44 1.53
 8 -18 -11 14.2 1.58
 -10 18 13 7.04 1.49
 10 -18 -13 6.56 1.29
 -10 -18 13 7.26 1.35
 9 19 -6 0.45 0.89
 -9 19 6 1.09 0.95
 9 -19 -6 0.51 0.78
 -9 -19 6 0.32 0.91
 -7 19 4 0.49 0.8
 7 19 -4 0.62 0.94
 7 -19 -4 0.44 0.8
 -7 -19 4 1.19 0.9
 5 19 -2 3.77 1.01
 -5 19 2 5.12 1.08
 -5 -19 2 6.3 1.1
 5 -19 -2 3.37 0.97
 3 19 0 10.67 1.38
 -3 19 0 9.8 1.31
 3 -19 0 9.37 1.21
 -3 -19 0 8.93 1.14
 1 19 2 0.7 0.76
 1 -19 2 0.47 0.72
 -1 19 4 4.12 1.06
 1 19 -4 1.5 0.81
 -1 -19 4 4.23 0.84
 3 19 -6 -0.47 0.72
 -3 -19 6 0.2 0.65
 3 -19 -6 0.78 0.72
 5 19 -8 10.37 1.29
 -5 19 8 10.03 1.43
 -5 -19 8 11.43 1.34
 5 -19 -8 7.48 1.22
 -7 19 10 4.67 1.21
 7 19 -10 6.4 1.14
 -7 -19 10 6.11 1.18
 7 -19 -10 6.09 1.24
 -9 19 12 3.32 1.2
 -9 -19 12 2.64 1.1
 9 -19 -12 5.88 1.4
 -8 20 5 2.24 1
 8 20 -5 3.47 1.13
 8 -20 -5 4.9 1.18
 -8 -20 5 2.45 1.02
 6 20 -3 1.04 0.88
 -6 20 3 0.38 0.84
 6 -20 -3 -0.38 0.76
 -6 -20 3 -0.58 0.74
 4 20 -1 1.68 1
 -4 20 1 2.44 0.92
 4 -20 -1 3.29 0.99
 -4 -20 1 2.73 0.9
 2 20 1 2.14 0.94
 2 -20 1 2.64 0.96
 0 20 3 5.36 1.17
 0 -20 3 5.97 1.11
 2 20 -5 8.11 1.24
 -2 -20 5 10.11 1.41
 2 -20 -5 6.59 1.18
 4 20 -7 9.54 1.29
 4 -20 -7 8.7 1.33
 -4 -20 7 11.24 1.34
 -6 20 9 15.9 1.82
 6 20 -9 17.86 1.66
 6 -20 -9 13.1 1.55
 -6 -20 9 13.55 1.53
 -8 20 11 12.39 1.82
 -8 -20 11 14.92 1.64
 7 21 -4 -0.57 0.88
 -7 21 4 1.56 1.02
 -7 -21 4 1.15 0.88
 7 -21 -4 1.9 1.62
 -5 21 2 0.93 0.88
 5 21 -2 -0.58 0.94
 -5 -21 2 1.34 0.89
 5 -21 -2 1.8 1
 3 21 0 0.73 0.97
 3 -21 0 -0.48 0.87
 1 21 2 0.93 0.95
 1 -21 2 -0.8 0.77
 1 -21 -4 1.93 0.97
 3 21 -6 1.89 0.95
 3 -21 -6 2.19 1.05
 5 21 -8 -0.95 0.78
 5 -21 -8 0.06 0.89
 -5 -21 8 0.26 0.85
 4 22 -1 0.3 0.98
 4 -22 -1 -0.89 0.84
 2 22 1 8.17 1.46
 2 -22 1 6.45 1.21
 0 -22 3 5.24 1.16
 0 -22 -3 4.85 1.16
 2 22 -5 9.2 1.44
 2 -22 -5 7.09 1.48
 20 0 -16 1.02 1.1
 18 0 -14 1.85 0.99
 -16 0 12 4.23 0.92
 16 0 -12 3.12 0.95
 14 0 -10 10.08 1.1
 -14 0 10 8.14 0.83
 -14 0 10 8.77 1.02
 12 0 -8 8.05 0.91
 -12 0 8 7.82 0.87
 -12 0 8 8.92 0.75
 -10 0 6 16.75 0.84
 10 0 -6 16.87 0.96
 -10 0 6 15.74 0.93
 -8 0 4 46.49 1.25
 -8 0 4 46 1.37
 8 0 -4 47.2 1.36
 6 0 -2 73.5 1.58
 -6 0 2 72.38 1.49
 -6 0 2 71.93 1.61
 -4 0 0 96.55 1.69
 4 0 0 98.51 1.77
 -4 0 0 98.56 1.85
 2 0 2 79.19 1.38
 -2 0 -2 82.76 1.53
 2 0 2 79.45 1.34
 0 0 4 170.02 2.41
 0 0 4 167.85 2.67
 0 0 -4 164.5 2.84
 0 0 -4 173.95 2.41
 -2 0 6 395.2 6.4
 2 0 -6 387.11 5.52
 -2 0 6 390.74 5.61
 -2 0 6 384.2 5.86
 -4 0 8 170.12 3.32
 4 0 -8 173.26 2.73
 -4 0 8 169.94 2.92
 6 0 -10 24.99 0.8
 -6 0 10 23.57 0.83
 -6 0 10 25.33 1.07
 -8 0 12 4.31 0.49
 -8 0 12 4.57 0.65
 8 0 -12 4.87 0.53
 -10 0 14 21.33 0.99
 -10 0 14 20.1 1.26
 10 0 -14 21.35 1.04
 -12 0 16 26.57 1.25
 12 0 -16 26.86 1.31
 -12 0 16 27.79 1.61
 -14 0 18 19.84 1.59
 14 0 -18 19.48 1.33
 16 0 -20 2.47 0.91
 -16 0 20 2.95 0.95
 -18 0 22 0.47 0.99
 19 1 -15 0.97 0.98
 19 -1 -15 -0.46 0.93
 17 1 -13 1.96 0.96
 -17 1 13 1.03 0.74
 17 -1 -13 -0.95 0.84
 -15 1 11 0.76 0.63
 15 1 -11 -0.57 0.64
 15 -1 -11 0.4 0.65
 -15 -1 11 0.46 0.61
 13 1 -9 3.74 0.78
 -13 1 9 3 0.7
 -13 1 9 4.45 0.6
 13 -1 -9 3.6 0.8
 -13 -1 9 3.36 0.67
 -13 -1 9 4.12 0.65
 11 1 -7 30.5 1.33
 -11 1 7 27.97 1.32
 -11 1 7 31.46 1.13
 -11 -1 7 30.33 1.23
 -11 -1 7 31.22 1.31
 11 -1 -7 30.72 1.34
 -9 1 5 12.47 0.79
 -9 1 5 11.27 0.66
 9 1 -5 11.75 0.76
 9 -1 -5 12.45 0.83
 -9 -1 5 12.28 0.73
 -9 -1 5 11.5 0.75
 -7 1 3 10.19 0.63
 -7 1 3 10.58 0.51
 7 1 -3 10.6 0.65
 -7 -1 3 10.2 0.55
 -7 -1 3 10.11 0.59
 7 -1 -3 10.61 0.61
 5 1 -1 0.86 0.27
 -5 1 1 1.08 0.18
 -5 1 1 0.83 0.24
 -5 -1 1 0.83 0.18
 -5 -1 1 1.42 0.24
 5 -1 -1 1.13 0.25
 -3 1 -1 263.57 4.42
 3 1 1 262.96 3.95
 3 1 1 238.71 4.18
 -3 -1 -1 266.96 4.17
 -3 -1 -1 265.51 4
 3 -1 1 262.33 3.91
 3 -1 1 265.26 3.92
 1 1 3 1.45 0.16
 -1 1 -3 1.51 0.12
 1 1 3 1.56 0.18
 -1 1 -3 2.14 0.24
 -1 -1 -3 1.54 0.16
 1 -1 3 1.75 0.19
 1 -1 3 1.6 0.13
 -1 1 5 36.69 0.79
 1 1 -5 34.75 0.88
 -1 1 5 36.18 0.92
 1 1 -5 36.06 0.56
 -1 1 5 35.89 0.7
 -1 -1 5 35.8 0.55
 -1 -1 5 36.2 0.83
 -3 1 7 113.08 1.99
 3 1 -7 111.26 1.81
 -3 1 7 115.14 2.34
 -3 -1 7 116.24 2.32
 3 -1 -7 113.62 1.9
 -3 -1 7 110.96 2.06
 -5 1 9 4.63 0.54
 -5 1 9 3.86 0.36
 5 1 -9 4.07 0.34
 -5 -1 9 3.59 0.4
 -5 -1 9 4.02 0.49
 5 -1 -9 3.81 0.34
 7 1 -11 1.41 0.33
 -7 1 11 1.5 0.33
 -7 1 11 1.5 0.42
 -7 -1 11 1.43 0.36
 -7 -1 11 1.47 0.43
 7 -1 -11 1.11 0.31
 -9 1 13 -0.15 0.4
 -9 1 13 -0.11 0.25
 9 1 -13 -0.04 0.39
 -9 -1 13 -0.31 0.27
 -9 -1 13 -0.29 0.36
 9 -1 -13 0.02 0.38
 11 1 -15 0.88 0.51
 -11 1 15 1.21 0.38
 -11 1 15 0.39 0.53
 11 -1 -15 1.02 0.53
 -11 -1 15 1.23 0.46
 -11 -1 15 -0.34 0.46
 13 1 -17 1.77 0.7
 -13 1 17 2.46 0.8
 13 -1 -17 2.74 0.72
 -13 -1 17 2.26 0.58
 -13 -1 17 2.17 0.74
 -15 1 19 5.5 1.14
 15 1 -19 6.91 1.05
 -15 -1 19 6.78 1.17
 15 -1 -19 8.58 1.13
 17 1 -21 0.49 0.89
 -17 1 21 -0.54 0.83
 17 -1 -21 0.12 0.89
 -17 -1 21 0.34 0.91
 -18 2 14 1.5 0.9
 18 2 -14 1.59 0.95
 18 -2 -14 0.79 0.96
 16 2 -12 6.12 1.04
 -16 2 12 6.78 1.13
 16 -2 -12 8.4 1.23
 14 2 -10 10.71 1.11
 -14 2 10 10.27 1.17
 14 -2 -10 11.75 1.17
 -14 -2 10 10.05 1.01
 -14 -2 10 11.39 1.04
 12 2 -8 0.42 0.55
 -12 2 8 1.1 0.37
 -12 2 8 0.27 0.5
 12 -2 -8 1.06 0.53
 -12 -2 8 0.57 0.4
 -12 -2 8 0.22 0.45
 -10 2 6 70.89 1.63
 10 2 -6 72.93 1.94
 -10 2 6 75.19 2.15
 10 -2 -6 75.18 1.98
 -10 -2 6 71.52 1.91
 -10 -2 6 70.19 1.93
 -8 2 4 24.39 1.05
 -8 2 4 24.67 0.78
 8 2 -4 25.15 1.01
 8 -2 -4 25.42 1
 -8 -2 4 25.21 0.9
 -8 -2 4 25.34 0.98
 -6 2 2 36.44 0.83
 -6 2 2 36.4 1.12
 6 2 -2 34.11 1.02
 6 -2 -2 35.69 1.01
 -6 -2 2 36.78 1.04
 -6 -2 2 36.97 0.93
 4 2 0 239.63 3.84
 4 2 0 245.63 3.91
 -4 2 0 251.13 4.28
 4 -2 0 242.19 3.64
 -4 -2 0 242.17 3.85
 -4 -2 0 241.13 3.89
 4 -2 0 240.99 3.8
 2 2 2 246.9 3.7
 -2 -2 -2 242.41 3.74
 -2 -2 -2 241.22 3.77
 2 -2 2 244.15 3.59
 2 -2 2 235.13 3.65
 0 2 -4 0.58 0.16
 0 2 4 0.84 0.15
 0 2 4 0.6 0.13
 0 2 4 0.85 0.17
 0 -2 4 0.79 0.08
 0 -2 4 0.71 0.15
 0 -2 4 0.81 0.09
 2 2 -6 38.68 1
 2 2 -6 37.63 0.71
 -2 2 6 38.95 1.06
 -2 2 6 38.59 0.84
 -2 -2 6 39.24 0.71
 -2 -2 6 38.91 0.96
 2 -2 -6 38.54 0.85
 4 2 -8 114.23 1.96
 -4 2 8 115.01 2.04
 -4 2 8 117.72 2.52
 4 -2 -8 116.58 2.09
 -4 -2 8 118.64 2.46
 -4 -2 8 116.43 2.25
 6 2 -10 17.02 0.68
 -6 2 10 17.42 0.93
 -6 2 10 16.88 0.63
 -6 -2 10 18.23 0.8
 -6 -2 10 17.04 0.87
 6 -2 -10 17.08 0.71
 -8 2 12 44.93 1.23
 8 2 -12 46.36 1.33
 -8 2 12 47.84 1.74
 -8 -2 12 47.31 1.47
 -8 -2 12 46.54 1.62
 8 -2 -12 47.86 1.37
 -10 2 14 4.14 0.73
 -10 2 14 5.19 0.55
 10 2 -14 4.73 0.63
 10 -2 -14 3.9 0.6
 -10 -2 14 4.93 0.65
 -10 -2 14 4.16 0.72
 12 2 -16 27.07 1.29
 -12 2 16 26.42 1.63
 12 -2 -16 25.65 1.33
 -12 -2 16 26.23 1.53
 -12 -2 16 29.99 1.41
 -14 2 18 6.76 1.17
 14 2 -18 8.03 1
 -14 -2 18 8.32 1.17
 14 -2 -18 4.59 0.88
 -14 -2 18 7 0.94
 16 2 -20 6.61 1.07
 -16 2 20 5.29 1.19
 -16 -2 20 5.65 1.19
 16 -2 -20 5.6 1.06
 -18 2 22 1.83 1.06
 18 -2 -22 2.24 1.06
 19 3 -15 1.23 0.97
 -19 3 15 -0.25 0.86
 19 -3 -15 0.92 1.07
 -17 3 13 7.81 1.24
 17 3 -13 6.82 1.15
 17 -3 -13 5.73 1.18
 -15 3 11 4.05 0.95
 15 3 -11 6.35 0.93
 -15 -3 11 4.95 0.85
 15 -3 -11 4.55 0.99
 -13 3 9 0.56 0.57
 13 3 -9 0.66 0.62
 13 -3 -9 -0.1 0.54
 -13 -3 9 1.05 0.49
 -13 -3 9 0.95 0.53
 -11 3 7 30.13 1.45
 -11 3 7 29.57 0.93
 11 3 -7 30.24 1.36
 -11 -3 7 31.72 1.24
 -11 -3 7 28.38 1.33
 11 -3 -7 29.75 1.35
 -9 3 5 25.82 0.78
 -9 3 5 27.43 1.22
 9 3 -5 26.64 1.13
 -9 -3 5 27.32 1.16
 -9 -3 5 24.89 0.94
 9 -3 -5 27.81 1.13
 -7 3 3 1.57 0.23
 7 3 -3 1.52 0.35
 -7 3 3 1.3 0.36
 7 -3 -3 1.06 0.33
 -7 -3 3 1.75 0.26
 -7 -3 3 1.17 0.35
 -5 3 1 51.91 0.91
 -5 3 1 50.18 1.38
 5 3 -1 49.04 1.23
 5 3 -1 49.9 1.03
 -5 -3 1 51.38 1
 -5 -3 1 48.76 1.23
 3 3 1 152 2.59
 3 -3 1 151.24 2.36
 -3 -3 -1 154.03 2.6
 3 -3 1 151.65 2.51
 -1 3 -3 6.02 0.52
 1 3 3 5.81 0.27
 1 -3 3 6.07 0.31
 -1 -3 -3 5.83 0.3
 -1 -3 -3 5.93 0.26
 1 -3 3 6.19 0.27
 1 3 -5 1.78 0.24
 -1 3 5 2.28 0.29
 -1 3 5 2.01 0.21
 1 3 -5 1.85 0.16
 -1 3 5 2.18 0.23
 -1 -3 5 1.69 0.23
 -1 -3 5 1.99 0.18
 3 3 -7 13.12 0.59
 -3 3 7 11.93 0.63
 3 3 -7 13.35 0.44
 -3 3 7 13.79 0.45
 3 -3 -7 13.81 0.54
 -3 -3 7 14.13 0.62
 5 3 -9 0.3 0.21
 -5 3 9 -0.29 0.24
 -5 3 9 0.13 0.14
 5 3 -9 0.62 0.25
 -5 -3 9 0.12 0.24
 5 -3 -9 0.26 0.22
 -7 3 11 5.32 0.68
 -7 3 11 5.35 0.41
 7 3 -11 6.79 0.57
 -7 -3 11 4.81 0.59
 -7 -3 11 6.48 0.64
 7 -3 -11 4.67 0.5
 9 3 -13 0.41 0.41
 -9 3 13 0.76 0.27
 -9 3 13 -0.11 0.42
 -9 -3 13 0.95 0.45
 -9 -3 13 0.43 0.4
 9 -3 -13 1.01 0.45
 -11 3 15 3.23 0.78
 -11 3 15 2.6 0.67
 11 3 -15 3.23 0.64
 -11 -3 15 2.38 0.64
 -11 -3 15 2.36 0.6
 11 -3 -15 2.17 0.63
 -13 3 17 0.6 0.65
 13 3 -17 0.7 0.58
 -13 -3 17 0.66 0.55
 13 -3 -17 -0.33 0.59
 -13 -3 17 0.2 0.62
 15 3 -19 -0.1 0.64
 15 3 -19 0.12 0.7
 -15 3 19 -0.65 0.68
 15 -3 -19 0.25 0.79
 -15 -3 19 0.88 0.6
 -17 3 21 -0.36 0.86
 17 -3 -21 -0.5 0.85
 -18 4 14 11.22 1.56
 18 4 -14 10.2 1.34
 18 -4 -14 13.9 1.6
 -16 4 12 4.56 1.06
 16 4 -12 3.23 0.94
 -16 -4 12 3.29 0.84
 16 -4 -12 4.12 1.01
 14 4 -10 5.49 0.93
 -14 4 10 7.86 1.13
 14 -4 -10 7.01 1.04
 -14 -4 10 6.4 0.96
 -12 4 8 7.64 0.97
 12 4 -8 8.24 0.92
 12 -4 -8 8.3 0.96
 -12 -4 8 8.73 0.79
 -12 -4 8 7.64 0.92
 -10 4 6 20.17 0.63
 10 4 -6 20.09 1.09
 -10 4 6 20.5 1.2
 -10 -4 6 21.13 0.91
 10 -4 -6 20.75 1.09
 -10 -4 6 21.79 1.15
 -8 4 4 35.53 1.39
 -8 4 4 38.2 0.8
 8 4 -4 37.18 1.27
 -8 -4 4 37.01 1.3
 -8 -4 4 38.53 1.05
 8 -4 -4 37.13 1.25
 -6 4 2 35.56 0.7
 6 4 -2 36.9 1.14
 -6 4 2 38.37 1.28
 -6 4 2 36.55 0.68
 -6 -4 2 36.62 0.83
 6 -4 -2 36.91 1.09
 -6 -4 2 37.23 1.17
 -4 4 0 69.67 1.17
 4 4 0 68.53 1.52
 -4 4 0 67.69 1.75
 -4 -4 0 72.12 1.55
 4 -4 0 68.39 1.15
 4 -4 0 69.46 1.48
 2 4 2 32.75 0.88
 -2 4 -2 33.19 1.16
 2 4 2 35.06 0.67
 -2 -4 -2 33.32 0.85
 2 -4 2 33.42 0.75
 2 -4 2 34.35 0.83
 -2 -4 -2 34.41 0.67
 0 4 4 395.12 5.95
 0 4 -4 393.2 6.59
 0 4 4 398.85 6.38
 0 4 -4 398.11 5.77
 0 -4 -4 399.36 5.95
 0 -4 4 400.38 6.05
 -2 4 6 19.42 0.76
 2 4 -6 18.77 0.53
 2 4 -6 19.58 0.69
 -2 4 6 18.4 0.66
 -2 4 6 18.91 0.53
 4 4 -8 2.03 0.32
 -4 4 8 1.24 0.18
 -4 4 8 1.44 0.34
 4 4 -8 1.78 0.26
 -4 -4 8 1.4 0.33
 4 -4 -8 2.04 0.33
 -6 4 10 22.72 1.1
 6 4 -10 19.36 0.74
 6 4 -10 20.57 0.9
 -6 4 10 18.83 0.62
 6 -4 -10 19.93 0.84
 -6 -4 10 19.08 0.93
 -8 4 12 99.15 2.78
 8 4 -12 99.93 2.49
 -8 4 12 100.21 1.94
 8 4 -12 103.2 2.18
 -8 -4 12 103.14 2.5
 8 -4 -12 99.41 2.28
 -10 4 14 27.13 0.98
 10 4 -14 26.97 1.31
 -10 4 14 26.13 1.52
 10 4 -14 28.02 1.18
 -10 -4 14 27.9 1.37
 10 -4 -14 25.81 1.21
 12 4 -16 16.3 1.06
 -12 4 16 16.11 1.54
 12 4 -16 16.26 1.24
 12 -4 -16 15.91 1.15
 -12 -4 16 13.91 1.13
 -14 4 18 11.29 1.47
 14 4 -18 11.81 1.11
 14 4 -18 7.47 1.05
 -14 -4 18 9.49 1.13
 14 -4 -18 8.48 1.12
 -16 4 20 12.9 1.73
 -16 -4 20 14.78 1.67
 16 -4 -20 13.51 1.43
 -18 4 22 4.16 1.33
 18 -4 -22 5.08 1.23
 19 5 -15 5.11 1.2
 -19 5 15 3.23 1.19
 19 -5 -15 2.3 1.16
 -17 5 13 12.46 1.56
 17 5 -13 15.7 1.55
 17 -5 -13 14.35 1.47
 -17 -5 13 12.38 1.35
 -15 5 11 5 1.04
 15 5 -11 4.38 0.98
 15 -5 -11 5.64 0.99
 -15 -5 11 4.63 0.92
 13 5 -9 20.44 1.33
 -13 5 9 20.78 1.49
 -13 -5 9 20.26 1.34
 13 -5 -9 22.03 1.39
 -11 5 7 46.06 1.91
 11 5 -7 48.37 1.72
 -11 -5 7 45.64 1.42
 11 -5 -7 47.96 1.69
 -11 -5 7 45.2 1.75
 -9 5 5 41.19 1.64
 9 5 -5 40.91 1.42
 9 -5 -5 40.86 1.4
 -9 -5 5 41.97 1.54
 -9 -5 5 41.82 1.16
 7 5 -3 3.28 0.27
 -7 5 3 2.45 0.5
 7 5 -3 2.61 0.47
 -7 -5 3 2.13 0.48
 7 -5 -3 3.49 0.5
 -5 5 1 53.81 1.59
 5 5 -1 55.28 1.42
 5 -5 -1 53.94 0.89
 5 -5 -1 55.82 1.39
 -5 -5 1 55.91 1.44
 -3 5 -1 74.28 1.95
 3 5 1 76.62 1.66
 -3 -5 -1 79.96 1.66
 3 -5 1 77.23 1.6
 3 -5 1 77.82 1.36
 -1 5 -3 17.52 0.58
 1 5 3 17.34 0.66
 1 5 3 16.36 0.52
 -1 5 -3 17.24 0.89
 -1 -5 -3 17.78 0.59
 1 -5 3 17.1 0.57
 -1 5 5 0.77 0.22
 1 5 -5 0.51 0.29
 1 5 -5 0.64 0.18
 -1 5 5 0.69 0.23
 1 -5 -5 0.71 0.16
 -1 -5 5 0.59 0.23
 -3 5 7 3.78 0.45
 3 5 -7 4.14 0.41
 3 5 -7 4.63 0.34
 -3 5 7 3.3 0.26
 -3 -5 7 2.96 0.39
 3 -5 -7 3.94 0.42
 5 5 -9 11.37 0.63
 5 5 -9 11.11 0.55
 -5 5 9 10.58 0.42
 -5 5 9 9.53 0.73
 -5 -5 9 11.07 0.75
 5 -5 -9 11.16 0.64
 7 5 -11 3.01 0.47
 -7 5 11 3.71 0.31
 7 5 -11 3.18 0.46
 -7 5 11 3.51 0.63
 7 -5 -11 3.08 0.46
 -7 -5 11 3.68 0.65
 9 5 -13 1.85 0.48
 -9 5 13 1.62 0.3
 -9 5 13 2.38 0.64
 9 5 -13 2.01 0.51
 9 -5 -13 1.21 0.46
 -9 -5 13 0.81 0.51
 -11 5 15 8.79 1.14
 11 5 -15 6.95 0.78
 11 5 -15 8.09 0.9
 -11 -5 15 6.99 0.9
 11 -5 -15 7.56 0.87
 13 5 -17 9.19 0.98
 -13 5 17 8.81 1.34
 13 5 -17 8.8 1.05
 -13 -5 17 9.04 1.11
 13 -5 -17 7.87 1
 -15 5 19 4.13 1.14
 15 5 -19 3.48 0.86
 -15 -5 19 4.14 0.95
 15 -5 -19 3.98 1.03
 -17 5 21 2.56 1.11
 17 -5 -21 0.9 0.94
 -18 6 14 4.47 1.25
 18 6 -14 10.07 1.41
 -18 -6 14 4.59 1.33
 18 -6 -14 6.64 1.36
 16 6 -12 9.26 1.23
 -16 6 12 8.47 1.36
 16 -6 -12 7.51 1.21
 -16 -6 12 7.46 1.14
 -14 6 10 23.11 1.71
 14 6 -10 21.57 1.46
 14 -6 -10 22.27 1.53
 -14 -6 10 21.75 1.55
 12 6 -8 22.06 1.31
 -12 6 8 21.49 1.48
 -12 -6 8 23.14 1.39
 12 -6 -8 19.63 1.28
 10 6 -6 24.23 0.87
 10 6 -6 24.69 1.2
 -10 6 6 25.49 1.43
 10 -6 -6 26.83 1.23
 -10 -6 6 24.85 1.34
 -8 6 4 15.24 1.03
 8 6 -4 15.18 0.53
 8 6 -4 15.13 0.92
 -8 -6 4 15.34 0.99
 -6 6 2 93.7 2.38
 6 6 -2 90.86 2.08
 6 -6 -2 89.89 2.04
 -6 -6 2 88.86 2.12
 -4 6 0 92.79 2.33
 4 6 0 92.68 2.02
 4 -6 0 94.47 1.98
 4 -6 0 95.2 1.58
 -4 -6 0 98.36 2.07
 2 6 2 56.45 1.39
 2 6 2 55.68 1.13
 -2 6 -2 54.49 1.66
 2 -6 2 56.06 1.17
 -2 -6 -2 56.41 1.32
 2 -6 2 56.61 1.31
 0 6 4 4.76 0.38
 0 6 4 5.01 0.41
 0 6 -4 5.64 0.39
 0 6 -4 6.09 0.65
 0 -6 -4 5.56 0.35
 0 -6 4 5.04 0.43
 2 6 -6 3.72 0.35
 -2 6 6 3.41 0.44
 2 6 -6 3.58 0.45
 -2 6 6 2.63 0.37
 -2 -6 6 4.04 0.45
 2 -6 -6 3.49 0.27
 4 6 -8 10.53 0.54
 -4 6 8 9.61 0.39
 4 6 -8 10.77 0.62
 -4 6 8 9.35 0.7
 4 -6 -8 9.71 0.6
 -4 -6 8 10.31 0.67
 6 6 -10 0.41 0.3
 6 6 -10 0.25 0.28
 -6 6 10 0.5 0.39
 -6 6 10 -0.01 0.13
 6 -6 -10 0.1 0.29
 -6 -6 10 0.49 0.39
 8 6 -12 7.73 0.68
 8 6 -12 6.49 0.68
 -8 6 12 5.34 0.78
 -8 6 12 7.39 0.41
 -8 -6 12 7.64 0.86
 10 6 -14 6.65 0.75
 -10 6 14 6.41 0.95
 10 6 -14 7.06 0.79
 10 -6 -14 7.45 0.83
 -10 -6 14 5.81 0.83
 12 6 -16 7.39 0.87
 -12 6 16 6.97 1.13
 12 6 -16 7.44 0.9
 -12 -6 16 9.41 1.14
 12 -6 -16 9.33 0.99
 -14 6 18 2.06 0.92
 14 6 -18 2.82 0.81
 -14 -6 18 0.89 0.74
 14 -6 -18 1.52 0.8
 -16 6 20 2.16 1.07
 -16 -6 20 1.62 0.85
 16 -6 -20 3.12 1.07
 19 7 -15 10.56 1.5
 -19 7 15 10.3 1.67
 17 7 -13 9.23 1.34
 -17 7 13 6.59 1.34
 17 -7 -13 9.96 1.4
 -17 -7 13 7.91 1.28
 15 7 -11 18.66 1.52
 -15 7 11 22.93 1.86
 -15 -7 11 20.13 1.58
 15 -7 -11 19.01 1.61
 13 7 -9 35.79 1.72
 -13 7 9 38.82 2.09
 -13 -7 9 33.14 1.77
 13 -7 -9 37.53 1.69
 -11 7 7 4.36 0.86
 11 7 -7 4.24 0.77
 11 -7 -7 3.66 0.72
 -11 -7 7 4.6 0.79
 9 7 -5 17.35 1.01
 9 7 -5 15.99 0.66
 -9 7 5 16.55 1.18
 -9 -7 5 19.04 1.18
 9 -7 -5 15.93 0.97
 7 7 -3 61.68 1.75
 -7 7 3 61.73 2.01
 -7 -7 3 64.7 1.85
 7 -7 -3 64.3 1.76
 5 7 -1 16.72 0.81
 -5 7 1 15.83 0.94
 -5 7 1 15.73 0.39
 5 -7 -1 15.67 0.8
 -5 -7 1 17.23 0.88
 3 7 1 8.08 0.34
 3 7 1 8.31 0.59
 -3 7 -1 7.27 0.75
 3 -7 1 8.64 0.55
 -3 -7 -1 9.19 0.61
 3 -7 1 8.09 0.39
 1 7 3 13.22 0.68
 1 7 3 12.65 0.54
 -1 7 -3 13.5 0.62
 -1 7 -3 12.66 0.88
 -1 -7 -3 12.44 0.59
 1 -7 3 13.25 0.58
 -1 7 5 0.31 0.23
 1 7 -5 0.01 0.37
 -1 7 5 -0.19 0.21
 1 7 -5 -0.07 0.18
 -1 -7 5 0.2 0.25
 1 -7 -5 -0.07 0.16
 -3 7 7 2.52 0.4
 3 7 -7 1.58 0.4
 -3 7 7 2.73 0.45
 3 7 -7 2.84 0.36
 3 -7 -7 2.26 0.37
 -3 -7 7 2.92 0.46
 3 -7 -7 2.74 0.26
 5 7 -9 9.49 0.67
 5 7 -9 9.22 0.6
 -5 7 9 8.62 0.84
 5 -7 -9 8.91 0.65
 5 -7 -9 8.49 0.35
 -5 -7 9 6.78 0.69
 7 7 -11 17.82 0.9
 7 7 -11 16.08 0.85
 -7 7 11 17.35 1.19
 -7 7 11 17.29 0.49
 7 -7 -11 18.15 1
 -7 -7 11 18.66 1.11
 9 7 -13 3.22 0.58
 9 7 -13 4.09 0.6
 -9 7 13 4.06 0.82
 -9 -7 13 4.51 0.8
 9 -7 -13 4.66 0.71
 -11 7 15 2.75 0.83
 11 7 -15 4.34 0.68
 11 7 -15 4.15 0.7
 11 -7 -15 4.18 0.78
 -11 -7 15 3.14 0.78
 -13 7 17 12.69 1.52
 13 7 -17 18.65 1.29
 13 -7 -17 14.93 1.31
 -13 -7 17 15.32 1.44
 -15 7 19 22.86 2.03
 -15 -7 19 25 1.84
 15 -7 -19 24.93 1.73
 -17 7 21 6.76 1.49
 17 -7 -21 3.87 1.18
 -17 -7 21 3.83 1.08
 -18 8 14 1.21 1.09
 18 8 -14 2.35 1.07
 -18 -8 14 0.74 0.95
 18 -8 -14 0.15 1.08
 16 8 -12 0.13 0.78
 -16 8 12 0.83 0.87
 16 -8 -12 -0.18 0.86
 -16 -8 12 0.74 0.86
 14 8 -10 4.61 0.98
 -14 8 10 5.23 1.15
 14 -8 -10 4.43 1.01
 -14 -8 10 4.52 0.98
 12 8 -8 0.73 0.62
 -12 8 8 0.2 0.63
 12 -8 -8 -0.34 0.57
 -12 -8 8 -0.58 0.58
 -10 8 6 2.24 0.69
 10 8 -6 1.05 0.51
 -10 -8 6 1.32 0.66
 10 -8 -6 1.05 0.52
 -8 8 4 4.22 0.75
 8 8 -4 4.9 0.68
 8 -8 -4 4.32 0.66
 -8 -8 4 2.68 0.6
 6 8 -2 0.62 0.39
 -6 8 2 1.57 0.51
 -6 -8 2 0.76 0.44
 6 -8 -2 0.97 0.35
 4 8 0 3.05 0.24
 4 8 0 2.35 0.42
 -4 8 0 2.76 0.54
 4 -8 0 3.65 0.47
 -4 -8 0 3.46 0.52
 4 -8 0 3.51 0.28
 2 8 2 1.32 0.34
 2 8 2 0.34 0.17
 -2 8 -2 0.34 0.41
 -2 -8 -2 0.23 0.27
 2 -8 2 0.75 0.28
 2 -8 2 0.38 0.23
 0 8 -4 0.16 0.42
 0 8 4 0.38 0.22
 0 8 -4 0.01 0.22
 0 8 4 -0.49 0.23
 0 -8 -4 0.24 0.22
 0 -8 4 0.08 0.25
 -2 8 6 12.13 0.77
 2 8 -6 13.08 0.65
 -2 8 6 12.01 0.74
 2 8 -6 13.09 0.91
 -2 -8 6 12.88 0.76
 2 -8 -6 12.2 0.53
 4 8 -8 10.75 0.82
 4 8 -8 9.69 0.63
 -4 8 8 10.69 0.85
 -4 -8 8 9.56 0.8
 4 -8 -8 9.54 0.43
 4 -8 -8 9.07 0.71
 -6 8 10 6.41 0.84
 6 8 -10 6.85 0.66
 6 8 -10 6.41 0.6
 -6 -8 10 6.74 0.8
 6 -8 -10 6.18 0.31
 6 -8 -10 6.31 0.68
 8 8 -12 2.91 0.52
 -8 8 12 2.47 0.68
 8 8 -12 2.46 0.51
 8 -8 -12 2.71 0.56
 -8 -8 12 1.81 0.58
 10 8 -14 0.28 0.46
 10 8 -14 -0.33 0.4
 -10 8 14 -0.12 0.55
 -10 -8 14 0.62 0.63
 10 -8 -14 -0.1 0.52
 -12 8 16 -1.09 0.58
 12 8 -16 0.71 0.61
 12 -8 -16 -0.25 0.61
 -12 -8 16 0.74 0.65
 -14 8 18 0.46 0.9
 14 -8 -18 0.08 0.81
 -14 -8 18 1.11 0.82
 -16 8 20 0.55 0.95
 16 -8 -20 0.63 0.94
 -16 -8 20 -0.46 0.72
 17 9 -13 13.38 1.5
 -17 9 13 10.8 1.7
 17 -9 -13 10.48 1.48
 -17 -9 13 11.17 1.49
 15 9 -11 13.44 1.37
 -15 9 11 11.43 1.6
 -15 -9 11 11.76 1.42
 15 -9 -11 13.94 1.5
 13 9 -9 5 0.94
 -13 9 9 3.27 0.97
 -13 -9 9 4.41 0.96
 13 -9 -9 3.33 0.93
 11 9 -7 25.92 1.4
 -11 9 7 30.06 1.78
 -11 -9 7 28.61 1.62
 11 -9 -7 27.29 1.47
 9 9 -5 5.46 0.77
 -9 9 5 5.9 0.94
 -9 -9 5 5.87 0.86
 9 -9 -5 5.52 0.75
 7 9 -3 34.59 1.39
 -7 9 3 30.85 1.53
 7 -9 -3 32.91 1.31
 -7 -9 3 33.32 1.44
 -5 9 1 9 0.94
 5 9 -1 9.75 0.37
 5 9 -1 9.22 0.76
 5 -9 -1 9.27 0.37
 5 -9 -1 8.99 0.73
 -5 -9 1 10.08 0.84
 -3 9 -1 9.62 0.98
 3 9 1 9.84 0.74
 3 9 1 9.36 0.46
 -3 -9 -1 10.62 0.73
 3 -9 1 9.08 0.64
 3 -9 1 9.95 0.5
 -1 9 -3 0.15 0.28
 1 9 3 0.11 0.2
 -1 9 -3 -0.46 0.38
 1 9 3 -0.2 0.26
 1 -9 3 0.27 0.27
 -1 -9 -3 0.25 0.28
 1 9 -5 2.56 0.41
 -1 9 5 2.57 0.44
 -1 9 5 2.97 0.45
 1 9 -5 2.17 0.6
 1 -9 -5 3.51 0.39
 -1 -9 5 2.94 0.46
 -3 9 7 20.8 1.08
 -3 9 7 22.29 1.03
 3 9 -7 22.66 1.2
 3 9 -7 21.24 0.89
 -3 -9 7 22.24 1.07
 3 -9 -7 22.18 0.71
 5 9 -9 2.6 0.46
 5 9 -9 2.13 0.54
 -5 9 9 2.83 0.59
 5 -9 -9 3.09 0.28
 -5 -9 9 2.44 0.55
 5 -9 -9 2.48 0.51
 7 9 -11 -0.14 0.38
 7 9 -11 -0.22 0.35
 -7 9 11 -0.58 0.4
 -7 -9 11 0.76 0.52
 7 -9 -11 0.81 0.48
 9 9 -13 29.48 1.27
 -9 9 13 28.32 1.72
 9 9 -13 27.72 1.28
 9 -9 -13 28.97 1.38
 -9 -9 13 26.32 1.51
 11 9 -15 8.97 0.93
 -11 9 15 9.16 1.32
 11 -9 -15 7.96 1.04
 -11 -9 15 8.54 1.15
 -13 9 17 21.58 1.9
 13 9 -17 20.79 1.42
 13 -9 -17 19.44 1.54
 -13 -9 17 17.78 1.66
 -15 9 19 20.09 2.11
 15 -9 -19 21.6 1.73
 -15 -9 19 22.65 1.87
 -17 -9 21 13.41 1.68
 18 10 -14 0.46 0.96
 -18 -10 14 0.93 0.96
 16 10 -12 6.79 1.21
 -16 10 12 6.71 1.45
 -16 -10 12 7.32 1.27
 16 -10 -12 5.09 1.18
 -14 10 10 5.42 1.21
 14 10 -10 3.72 0.92
 -14 -10 10 5.58 1.15
 14 -10 -10 4.83 0.97
 -12 10 8 11.14 1.42
 12 10 -8 8.51 1.08
 12 -10 -8 7.88 1.07
 -12 -10 8 10.18 1.2
 10 10 -6 4.4 0.8
 -10 10 6 2.97 0.79
 -10 -10 6 4.77 0.85
 10 -10 -6 4.3 0.78
 8 10 -4 45.73 1.68
 -8 10 4 45.52 1.98
 -8 -10 4 47.31 1.84
 8 -10 -4 46.05 1.71
 -6 10 2 25.81 1.4
 6 10 -2 24.79 1.21
 6 -10 -2 25.63 1.16
 -6 -10 2 26.99 1.31
 4 10 0 33.54 0.88
 4 10 0 33.1 1.32
 -4 10 0 31.58 1.48
 -4 -10 0 34.52 1.33
 4 -10 0 32.92 1.24
 4 -10 0 33.73 0.9
 2 10 2 17.99 0.94
 2 10 2 17.8 0.73
 -2 10 -2 15.19 1.08
 -2 -10 -2 19.3 0.94
 2 -10 2 18.45 0.9
 2 -10 2 17.72 0.76
 0 10 4 24.59 0.99
 0 10 -4 23.19 0.98
 0 10 -4 23.96 1.33
 0 10 4 22.73 1.05
 0 -10 -4 23.93 0.95
 0 -10 4 23.36 0.98
 2 10 -6 33.96 1.54
 -2 10 6 35 1.33
 2 10 -6 33.94 1.17
 -2 10 6 29.86 1.26
 2 -10 -6 31.79 0.98
 -2 -10 6 30.52 1.23
 4 10 -8 13.33 1.07
 4 10 -8 16.16 0.88
 -4 10 8 15.75 1.05
 4 -10 -8 15.56 0.61
 4 -10 -8 15.64 0.98
 -4 -10 8 14.72 1.01
 6 10 -10 39.68 1.54
 6 10 -10 39.39 1.39
 -6 10 10 40.02 1.78
 6 -10 -10 39.3 1.55
 -6 -10 10 40.08 1.64
 8 10 -12 10 0.87
 8 10 -12 7.95 0.85
 -8 10 12 8.23 1.07
 -8 -10 12 8.5 1.02
 8 -10 -12 7.92 0.86
 10 10 -14 24.18 1.33
 -10 10 14 23.89 1.74
 -10 -10 14 24.94 1.61
 10 -10 -14 24.44 1.46
 -12 10 16 5.02 1.14
 12 10 -16 3.9 0.82
 12 -10 -16 2.5 0.85
 -12 -10 16 2.28 0.93
 -14 10 18 5.66 1.31
 14 -10 -18 3.98 1.06
 -14 -10 18 5.44 1.14
 -16 10 20 -1.04 0.99
 -16 -10 20 -1.02 0.78
 16 -10 -20 -0.02 0.98
 -17 11 13 5.01 1.4
 17 11 -13 6.13 1.29
 -17 -11 13 6.52 1.35
 17 -11 -13 5.64 1.34
 -15 11 11 1.31 1.01
 15 11 -11 3.35 0.99
 -15 -11 11 2.12 1
 15 -11 -11 1.21 0.99
 13 11 -9 6.72 1.09
 -13 11 9 4.93 1.18
 -13 -11 9 5.5 1.1
 13 -11 -9 4.37 0.95
 11 11 -7 5.57 0.93
 -11 11 7 6.34 1.11
 11 -11 -7 4.84 0.86
 -11 -11 7 5.77 1.02
 -9 11 5 15.61 1.38
 9 11 -5 13.67 1.14
 9 -11 -5 13.5 1.07
 -9 -11 5 13.77 1.19
 -7 11 3 4.7 0.81
 7 11 -3 6.01 0.78
 7 -11 -3 8.26 0.87
 -7 -11 3 5.52 0.83
 5 11 -1 5 0.69
 -5 11 1 2.97 0.67
 5 -11 -1 4.35 0.36
 5 -11 -1 3.64 0.65
 -5 -11 1 4.28 0.69
 -3 11 -1 0.85 0.49
 3 11 1 0.55 0.24
 3 11 1 1.01 0.49
 3 -11 1 0.92 0.41
 3 -11 1 1.19 0.32
 -3 -11 -1 1.47 0.5
 -1 11 -3 10.26 1.03
 1 11 3 8.24 0.81
 -1 11 -3 10 0.76
 1 11 3 9.34 0.66
 1 -11 3 9.1 0.68
 -1 -11 -3 9.65 0.72
 1 11 -5 11.99 0.79
 -1 11 5 14.08 0.88
 -1 11 5 12.54 0.87
 1 11 -5 12.06 1.12
 1 -11 -5 13.5 0.73
 -1 -11 5 12.42 0.83
 3 11 -7 5.76 0.64
 3 11 -7 5.7 0.86
 -3 11 7 4.4 0.68
 -3 11 7 6.49 0.8
 -3 -11 7 5.29 0.73
 3 -11 -7 5.92 0.5
 5 11 -9 0.5 0.42
 5 11 -9 0.51 0.58
 -5 11 9 1.09 0.53
 -5 -11 9 0.23 0.5
 5 -11 -9 0.95 0.46
 -7 11 11 14.7 1.29
 7 11 -11 15.77 1.17
 7 11 -11 14.43 1
 -7 -11 11 14.37 1.21
 7 -11 -11 14.9 1.06
 9 11 -13 29.61 1.42
 -9 11 13 29.24 1.89
 9 -11 -13 30.5 1.57
 -9 -11 13 29.86 1.73
 11 11 -15 24.23 1.43
 -11 11 15 25.9 1.96
 11 -11 -15 23.24 1.54
 -11 -11 15 21.25 1.68
 -13 11 17 2.61 1.1
 13 -11 -17 5.47 1.05
 -13 -11 17 5.11 1.11
 -15 11 19 14.38 1.89
 15 -11 -19 8.69 1.38
 -15 -11 19 12.88 1.62
 -16 12 12 7.47 1.61
 16 12 -12 8.47 1.37
 16 -12 -12 5.07 1.23
 -16 -12 12 6.91 1.34
 -14 12 10 24.13 2.16
 14 12 -10 26.82 1.8
 -14 -12 10 24.84 1.98
 14 -12 -10 27.94 1.9
 12 12 -8 38.52 1.94
 -12 12 8 37 2.29
 12 -12 -8 36.77 1.84
 -12 -12 8 35.87 2.04
 10 12 -6 47.81 2
 -10 12 6 47.86 2.37
 10 -12 -6 49.36 2.02
 -10 -12 6 50.22 2.17
 -8 12 4 59.01 2.45
 8 12 -4 65.2 2.2
 -8 -12 4 64.85 2.29
 8 -12 -4 65.31 2.17
 -6 12 2 47.61 2.03
 6 12 -2 51.89 1.87
 -6 -12 2 49.64 1.88
 6 -12 -2 49.94 1.8
 4 12 0 25.02 1.29
 -4 12 0 25.3 1.42
 4 -12 0 25.8 1.25
 -4 -12 0 29.74 1.36
 4 -12 0 28.67 0.9
 2 12 2 144.37 2.96
 2 12 2 146.08 3.25
 -2 12 -2 137.14 3.57
 -2 -12 -2 145.91 3.1
 2 -12 2 143.17 3.12
 2 -12 2 146.56 2.84
 0 12 4 79.97 2.13
 0 12 -4 78.63 2.1
 0 12 -4 77.21 2.46
 0 12 4 81.98 2.25
 0 -12 -4 80.79 1.99
 0 -12 4 79.24 2.03
 2 12 -6 51.05 1.64
 -2 12 6 54.15 1.82
 2 12 -6 52.87 2.04
 -2 12 6 52.74 1.82
 2 -12 -6 52.59 1.43
 -2 -12 6 51.41 1.7
 4 12 -8 57.37 1.76
 4 12 -8 58.75 2.12
 -4 12 8 60.28 2.13
 4 -12 -8 55.49 1.93
 -4 -12 8 56.76 1.93
 4 -12 -8 57.89 1.54
 -6 12 10 47.94 2.09
 6 12 -10 49.57 1.7
 6 12 -10 46.35 1.87
 6 -12 -10 48.59 1.86
 -6 -12 10 50.1 1.93
 -8 12 12 22.91 1.66
 8 12 -12 19.31 1.19
 -8 -12 12 20.38 1.47
 8 -12 -12 20.49 1.3
 10 12 -14 39.4 1.71
 -10 12 14 37.88 2.26
 10 -12 -14 35.7 1.82
 -10 -12 14 40.22 2.05
 -12 12 16 26.6 2.18
 -12 -12 16 26.98 1.91
 12 -12 -16 27.15 1.79
 -14 12 18 13.84 1.85
 -14 -12 18 16.89 1.76
 14 -12 -18 13.77 1.6
 -15 13 11 1.16 1.05
 15 13 -11 1.13 0.93
 -15 -13 11 -0.5 0.83
 15 -13 -11 -1.02 0.94
 13 13 -9 2.77 0.95
 -13 13 9 2.39 1.01
 13 -13 -9 0.44 0.84
 -13 -13 9 0.68 0.89
 11 13 -7 3.39 0.9
 -11 13 7 1.63 0.91
 -11 -13 7 1.49 0.87
 11 -13 -7 3.63 0.98
 -9 13 5 1.5 0.8
 9 13 -5 1.34 0.73
 9 -13 -5 1.41 0.69
 -9 -13 5 1.84 0.76
 7 13 -3 0.88 0.63
 -7 13 3 -0.21 0.48
 -7 -13 3 0.21 0.61
 7 -13 -3 -0.22 0.51
 -5 13 1 4.09 0.78
 5 13 -1 4.87 0.76
 5 -13 -1 4.84 0.77
 -5 -13 1 5.54 0.8
 -3 13 -1 0.72 0.51
 3 13 1 0.92 0.31
 3 13 1 0.68 0.49
 -3 -13 -1 1.23 0.53
 3 -13 1 1.2 0.37
 3 -13 1 0.87 0.51
 -1 13 -3 0.76 0.44
 1 13 3 1.29 0.4
 -1 13 -3 0.41 0.5
 1 13 3 1.08 0.52
 -1 -13 -3 0.7 0.46
 1 -13 3 0.87 0.42
 1 13 -5 1.18 0.62
 -1 13 5 -0.28 0.48
 1 13 -5 0.56 0.46
 -1 13 5 1.36 0.47
 -1 -13 5 1.4 0.5
 1 -13 -5 1.04 0.42
 3 13 -7 7.81 0.83
 -3 13 7 7.34 0.9
 -3 13 7 7.2 0.85
 3 13 -7 9.35 1.08
 3 -13 -7 7.18 0.62
 -3 -13 7 8.87 0.9
 5 13 -9 13.12 1.21
 5 13 -9 12.75 1.02
 -5 13 9 12.88 1.3
 5 -13 -9 13.05 1.05
 -5 -13 9 11.82 1.11
 -7 13 11 0.52 0.58
 7 13 -11 0.51 0.54
 7 -13 -11 0.33 0.58
 -7 -13 11 0.51 0.64
 9 13 -13 6.08 0.91
 -9 13 13 5.27 1.07
 -9 -13 13 4.39 0.93
 9 -13 -13 5.76 0.97
 -11 13 15 4.61 1.21
 11 -13 -15 4.8 0.95
 -11 -13 15 4.77 1.1
 -13 13 17 1.77 1.12
 13 -13 -17 0.94 0.98
 -13 -13 17 0.4 0.92
 -14 14 10 11.27 1.74
 14 14 -10 16.32 1.61
 -14 -14 10 18.68 1.81
 14 -14 -10 12.4 1.62
 -12 14 8 16.29 1.87
 12 14 -8 19.3 1.68
 12 -14 -8 18.45 1.65
 -12 -14 8 18.09 1.74
 10 14 -6 37.82 1.93
 -10 14 6 36.99 2.3
 -10 -14 6 40.2 2.07
 10 -14 -6 37.86 1.92
 8 14 -4 83.17 2.68
 -8 14 4 75.19 2.95
 -8 -14 4 81.63 2.72
 8 -14 -4 85.05 2.67
 6 14 -2 49.44 1.98
 -6 14 2 44.2 2.1
 6 -14 -2 48.22 1.87
 -6 -14 2 51.86 2.03
 -4 14 0 44.27 1.99
 4 14 0 47.35 1.9
 -4 -14 0 48.03 1.83
 4 -14 0 47.85 1.82
 2 14 2 79.1 2.43
 -2 14 -2 80.58 2.64
 2 14 2 83.4 2.14
 -2 -14 -2 79.2 2.28
 2 -14 2 86.4 2.42
 2 -14 2 85.37 2.07
 0 14 -4 98.78 2.91
 0 14 -4 96.67 2.57
 0 14 4 97.64 2.57
 0 14 4 98.91 2.75
 0 -14 -4 94.85 2.39
 0 -14 4 93.46 2.4
 -2 14 6 56.76 2.03
 2 14 -6 56.2 1.88
 -2 14 6 54.18 2.02
 2 14 -6 55.99 2.15
 -2 -14 6 54.87 1.89
 2 -14 -6 54.67 1.58
 4 14 -8 47.35 1.96
 -4 14 8 45.29 1.97
 4 14 -8 48 1.78
 4 -14 -8 44.76 1.84
 -4 -14 8 45.46 1.84
 -6 14 10 62.57 2.55
 6 14 -10 59.62 2.02
 -6 -14 10 61.5 2.3
 6 -14 -10 63.09 2.28
 8 14 -12 52 1.94
 -8 14 12 47.93 2.46
 -8 -14 12 53.04 2.29
 8 -14 -12 49.72 2.13
 10 14 -14 34.9 1.98
 -10 14 14 35.94 2.37
 -10 -14 14 33.46 2.05
 10 -14 -14 30.65 1.77
 -12 14 16 11.24 1.68
 -12 -14 16 13.71 1.61
 12 -14 -16 11.92 1.46
 14 -14 -18 12.86 1.65
 15 15 -11 0.51 0.99
 -13 15 9 -0.79 0.81
 13 15 -9 -0.06 0.84
 -13 -15 9 -0.96 0.8
 13 -15 -9 -1.08 0.68
 11 15 -7 -0.23 0.74
 -11 15 7 -0.8 0.67
 -11 -15 7 0.41 0.87
 11 -15 -7 -1.5 0.68
 9 15 -5 0.21 0.76
 -9 15 5 -0.26 0.64
 9 -15 -5 1.01 0.81
 -9 -15 5 -0.26 0.76
 -7 15 3 1.96 0.79
 7 15 -3 2.13 0.79
 7 -15 -3 1.8 0.72
 -7 -15 3 2.37 0.82
 5 15 -1 7.09 1.05
 -5 15 1 5.43 1
 -5 -15 1 6.4 0.96
 5 -15 -1 7.56 0.97
 -3 15 -1 0.35 0.52
 3 15 1 -0.39 0.57
 3 -15 1 0.2 0.53
 -3 -15 -1 -0.21 0.52
 -1 15 -3 2.08 0.68
 -1 15 -3 1.51 0.6
 1 15 3 1.74 0.47
 1 15 3 1.52 0.68
 1 -15 3 1.38 0.52
 -1 -15 -3 1.67 0.58
 -1 15 5 10.7 1.15
 1 15 -5 13.04 1.23
 -1 15 5 10.83 1.04
 1 15 -5 11.22 1.05
 1 -15 -5 9.5 0.84
 -1 -15 5 10.61 1.01
 3 15 -7 0.56 0.56
 -3 15 7 0.01 0.5
 3 15 -7 0.04 0.55
 -3 -15 7 0.56 0.56
 3 -15 -7 1.65 0.68
 5 15 -9 1.54 0.65
 -5 15 9 2.28 0.74
 -5 -15 9 1.79 0.73
 5 -15 -9 0.96 0.63
 7 15 -11 2.17 0.73
 -7 15 11 0.91 0.74
 7 -15 -11 0.89 0.72
 -7 -15 11 2.72 0.86
 -9 15 13 1.56 0.91
 9 15 -13 2.11 0.79
 -9 -15 13 1.47 0.89
 9 -15 -13 1.82 0.83
 -11 15 15 -0.06 0.9
 11 -15 -15 0.3 0.88
 -11 -15 15 1.27 0.9
 -13 15 17 -0.18 1.04
 -13 -15 17 2.65 1.17
 13 -15 -17 0.25 0.97
 14 16 -10 6.72 1.34
 -12 16 8 21.28 2.23
 12 16 -8 25.69 1.96
 -12 -16 8 27.29 2.04
 12 -16 -8 24.16 1.92
 -10 16 6 7.98 1.42
 10 16 -6 12.55 1.47
 10 -16 -6 12.01 1.42
 -10 -16 6 11.53 1.43
 -8 16 4 16.38 1.76
 8 16 -4 20.41 1.59
 8 -16 -4 22.13 1.6
 -8 -16 4 20.06 1.63
 6 16 -2 37.75 1.92
 -6 16 2 32.51 1.97
 6 -16 -2 36.96 1.82
 -6 -16 2 34.46 1.83
 -4 16 0 61.68 2.54
 4 16 0 63.97 2.35
 4 -16 0 71.87 2.41
 -4 -16 0 67.14 2.34
 -2 16 -2 22.46 1.51
 2 16 2 23.88 1.53
 -2 -16 -2 19.92 1.32
 2 -16 2 20.52 1.36
 0 16 -4 35.81 1.68
 0 16 -4 36.55 1.81
 0 16 4 34.8 1.57
 0 16 4 36.42 1.82
 0 -16 4 36.03 1.53
 0 -16 -4 37.6 1.55
 -2 16 6 52.87 2.12
 -2 16 6 53.36 2.17
 2 16 -6 52.45 2.1
 2 16 -6 50.85 1.97
 -2 -16 6 55.75 2.03
 4 16 -8 29.67 1.6
 -4 16 8 34.43 1.89
 4 -16 -8 32.44 1.7
 -4 -16 8 33.53 1.76
 6 16 -10 29.57 1.6
 -6 16 10 27.57 1.86
 6 -16 -10 29.44 1.75
 -6 -16 10 32.34 1.84
 8 16 -12 15.56 1.37
 -8 16 12 16.02 1.8
 8 -16 -12 15.87 1.52
 -8 -16 12 18.5 1.69
 -10 16 14 6.25 1.35
 10 -16 -14 5.85 1.16
 -10 -16 14 6.38 1.21
 -12 16 16 0.96 0.98
 -12 -16 16 4.69 1.16
 12 -16 -16 6.34 1.27
 13 17 -9 -0.14 0.97
 -11 17 7 0.95 0.98
 11 17 -7 0.77 0.94
 11 -17 -7 0.71 0.9
 -11 -17 7 1.73 0.97
 -9 17 5 4.45 1.19
 9 17 -5 4.05 1.11
 -9 -17 5 3.79 1.06
 9 -17 -5 3 0.98
 -7 17 3 -0.92 0.59
 7 17 -3 0.11 0.74
 7 -17 -3 0.55 0.72
 -7 -17 3 0.97 0.86
 -5 17 1 1.3 0.75
 5 17 -1 -0.03 0.63
 -5 -17 1 0.87 0.73
 5 -17 -1 0.78 0.73
 -3 17 -1 0.28 0.58
 3 17 1 1.02 0.72
 -3 -17 -1 0.35 0.67
 3 -17 1 -0.58 0.56
 1 17 3 0.73 0.67
 -1 17 -3 0.34 0.57
 -1 -17 -3 0.41 0.59
 1 -17 3 0.55 0.62
 1 -17 3 1.6 0.63
 -1 17 5 0.26 0.64
 -1 17 5 1.89 0.76
 1 17 -5 0.79 0.69
 1 17 -5 1.79 0.72
 -1 -17 5 1.47 0.62
 -3 17 7 0.54 0.62
 3 17 -7 -0.36 0.58
 -3 -17 7 0.6 0.63
 3 -17 -7 0.08 0.68
 -5 17 9 0.81 0.71
 5 17 -9 2.25 0.79
 5 -17 -9 -0.09 0.62
 -5 -17 9 1.26 0.76
 7 17 -11 10.47 1.22
 -7 17 11 5.78 1.22
 7 -17 -11 9.49 1.28
 -7 -17 11 7.71 1.23
 -9 17 13 3.2 1.13
 -9 -17 13 3.22 1.06
 9 -17 -13 3.83 1.07
 -11 17 15 0.94 1.02
 11 -17 -15 1.62 1.03
 -11 -17 15 2.31 0.99
 12 18 -8 9.36 1.48
 -10 18 6 4.27 1.26
 10 18 -6 3.4 1.15
 10 -18 -6 3.88 1.06
 -10 -18 6 3.45 1.08
 -8 18 4 0.85 0.85
 8 18 -4 -0.02 0.82
 -8 -18 4 0.86 0.84
 8 -18 -4 -0.56 0.81
 6 18 -2 13.13 1.42
 -6 18 2 12.44 1.59
 6 -18 -2 11.41 1.31
 -6 -18 2 14.32 1.44
 -4 18 0 13.16 1.48
 4 18 0 14.71 1.52
 4 -18 0 14.97 1.42
 -4 -18 0 14.37 1.36
 -2 18 -2 1.65 0.74
 2 18 2 2.69 0.91
 2 -18 2 2.8 0.81
 -2 -18 -2 2.37 0.79
 0 18 -4 5.57 0.92
 0 18 4 4.72 0.97
 0 18 -4 3.9 0.94
 0 -18 4 6.18 0.86
 2 18 -6 13.82 1.31
 -2 -18 6 14.01 1.29
 2 -18 -6 13.82 1.44
 -4 18 8 6.56 1.11
 4 18 -8 5.55 0.99
 4 -18 -8 3.48 1.01
 -4 -18 8 6.54 1.05
 6 18 -10 6.39 1.04
 -6 18 10 5.44 1.17
 -6 -18 10 7.05 1.16
 6 -18 -10 4.26 1.05
 -8 18 12 2.2 1
 8 -18 -12 1 0.81
 -8 -18 12 1.13 0.91
 -10 18 14 5.66 1.39
 10 -18 -14 1.8 1.04
 -10 -18 14 4.05 1.13
 11 19 -7 1.42 1.1
 9 19 -5 1.63 1.07
 -9 19 5 2.81 1.11
 -9 -19 5 3.46 1.1
 9 -19 -5 3.45 1.12
 -7 19 3 5.09 1.16
 7 19 -3 2.37 1.01
 -7 -19 3 4.25 1.07
 7 -19 -3 2.93 0.97
 -5 19 1 -0.9 0.66
 5 19 -1 0.17 0.77
 5 -19 -1 -0.04 0.67
 -5 -19 1 -1 0.67
 3 19 1 1.24 0.93
 -3 19 -1 3.27 0.92
 3 -19 1 1.77 0.77
 -3 -19 -1 2.4 0.84
 -1 19 -3 2.85 0.81
 1 19 3 2.94 0.95
 1 -19 3 2.97 0.83
 1 19 -5 0.26 0.78
 -1 19 5 0.56 0.84
 -1 -19 5 1.36 0.7
 3 19 -7 1.3 0.79
 -3 -19 7 2.67 0.87
 3 -19 -7 0.67 0.83
 5 19 -9 5.35 1.05
 -5 19 9 2.68 0.97
 5 -19 -9 4 0.98
 -5 -19 9 3.55 0.95
 -7 19 11 3.67 1.11
 -7 -19 11 2.12 0.96
 7 -19 -11 2.55 0.96
 -9 19 13 1.17 1.06
 -9 -19 13 2.38 1.06
 8 20 -4 2.47 1.1
 -8 20 4 1.58 0.99
 8 -20 -4 0.81 0.94
 -8 -20 4 1.36 0.95
 6 20 -2 1.02 0.97
 -6 20 2 1.16 0.86
 -6 -20 2 1.8 0.94
 6 -20 -2 1.3 0.86
 -4 20 0 1.47 0.86
 4 20 0 0.13 0.9
 4 -20 0 -0.12 0.72
 -4 -20 0 0.43 0.82
 2 20 2 0.77 0.9
 2 -20 2 1.09 0.77
 0 20 4 3.24 1.08
 0 -20 4 2.23 0.89
 2 20 -6 -0.41 0.71
 2 -20 -6 -0.59 0.81
 -2 -20 6 1.96 0.85
 4 20 -8 -0.43 0.75
 -4 -20 8 1.02 0.81
 4 -20 -8 0.86 0.91
 -6 20 10 0.91 0.9
 6 -20 -10 0.55 0.87
 -6 -20 10 1.42 0.9
 -8 20 12 1.44 1.1
 -8 -20 12 1.16 1.47
 -7 21 3 0.89 0.92
 7 21 -3 1.81 1.06
 -7 -21 3 2.42 0.98
 7 -21 -3 2.52 1.19
 5 21 -1 6.01 1.31
 -5 21 1 7.75 1.38
 5 -21 -1 7.64 1.28
 -5 -21 1 5.65 1.14
 3 21 1 5.02 1.2
 3 -21 1 4.95 1.08
 1 21 3 1.35 1.06
 1 -21 3 -0.24 0.8
 -1 -21 5 1.4 0.9
 1 -21 -5 0.45 0.89
 3 21 -7 -0.41 0.83
 -3 -21 7 1.88 1.35
 3 -21 -7 -2.14 0.7
 -5 -21 9 2.13 0.96
 5 -21 -9 -1.28 1.32
 4 22 0 5.66 1.35
 4 -22 0 7.49 1.34
 2 22 2 1.31 0.97
 2 -22 2 2.96 1.08
 0 -22 4 2.03 0.99
 0 -22 -4 0.27 0.84
 -2 -22 6 4.25 1.16
 20 0 -15 -0.33 0.95
 18 0 -13 -0.86 0.89
 16 0 -11 -0.55 0.71
 -16 0 11 0.33 0.61
 -14 0 9 -0.2 0.49
 14 0 -9 -0.44 0.61
 -14 0 9 -0.43 0.34
 -12 0 7 -0.38 0.36
 -12 0 7 0.1 0.42
 12 0 -7 -0.23 0.52
 10 0 -5 -0.07 0.4
 -10 0 5 0.53 0.35
 -10 0 5 -0.05 0.3
 8 0 -3 -0.05 0.29
 -8 0 3 0.2 0.26
 -8 0 3 -0.07 0.23
 -6 0 1 -0.19 0.16
 6 0 -1 0.16 0.25
 -6 0 1 0.15 0.17
 -4 0 -1 -0.3 0.09
 -4 0 -1 -0.08 0.18
 4 0 1 0.12 0.19
 -2 0 -3 -0.02 0.15
 2 0 3 0.23 0.12
 2 0 3 -0.26 0.1
 0 0 -5 -0.04 0.06
 0 0 -5 -0.05 0.11
 0 0 5 -0.03 0.05
 0 0 5 -0.17 0.08
 -2 0 7 0.2 0.15
 -2 0 7 -0.23 0.14
 2 0 -7 -0.16 0.08
 4 0 -9 0.2 0.15
 -4 0 9 -0.11 0.16
 -4 0 9 -0.11 0.22
 -6 0 11 -0.12 0.27
 6 0 -11 -0.16 0.21
 -6 0 11 -0.51 0.19
 -8 0 13 0.26 0.37
 -8 0 13 0.7 0.31
 8 0 -13 0.04 0.33
 -10 0 15 -0.62 0.42
 10 0 -15 -0.1 0.42
 -10 0 15 0.1 0.33
 12 0 -17 0.2 0.52
 -12 0 17 0.34 0.4
 -12 0 17 0.42 0.61
 -14 0 19 -0.64 0.61
 14 0 -19 0.4 0.63
 16 0 -21 0.21 0.77
 -16 0 21 -0.47 0.79
 -18 0 23 -0.1 1
 19 1 -14 3.52 1.11
 19 -1 -14 3.5 1.15
 -17 1 12 3.54 0.94
 17 1 -12 3.53 1.04
 17 -1 -12 2.26 0.97
 15 1 -10 3.29 0.87
 -15 1 10 3.77 0.84
 -15 -1 10 3.86 0.78
 -15 -1 10 3.5 0.76
 15 -1 -10 2.44 0.84
 13 1 -8 12.93 1.15
 -13 1 8 9.56 1.01
 -13 1 8 9.27 0.78
 -13 -1 8 9.21 0.9
 -13 -1 8 10.78 0.96
 13 -1 -8 11.21 1.07
 -11 1 6 0.07 0.34
 11 1 -6 0.38 0.51
 -11 1 6 -0.24 0.36
 11 -1 -6 0.79 0.47
 -11 -1 6 -0.15 0.37
 -11 -1 6 -0.13 0.33
 -9 1 4 5.09 0.6
 9 1 -4 4.53 0.56
 -9 1 4 5.23 0.52
 9 -1 -4 4.53 0.56
 -9 -1 4 5.23 0.58
 -9 -1 4 4.47 0.53
 7 1 -2 3.69 0.44
 -7 1 2 4.23 0.36
 -7 1 2 4.51 0.47
 7 -1 -2 3.83 0.46
 -7 -1 2 3.87 0.39
 -7 -1 2 4.54 0.45
 -5 1 0 1.52 0.28
 5 1 0 2.19 0.33
 -5 1 0 1.72 0.19
 -5 -1 0 1.32 0.2
 -5 -1 0 1.63 0.24
 5 -1 0 1.91 0.28
 -3 1 -2 81.93 1.76
 3 1 2 83.16 1.51
 3 1 2 83.43 1.5
 -3 -1 -2 82.25 1.56
 3 -1 2 81.07 1.44
 3 -1 2 80.93 1.46
 -1 1 -4 598.17 9.97
 1 1 4 575.74 8.7
 -1 1 -4 578.2 8.32
 1 1 4 583.04 9.08
 -1 -1 -4 581.65 9.1
 1 -1 4 574.3 8.5
 1 1 -6 168.67 3.13
 -1 1 6 179.22 3.19
 -1 1 6 184.1 2.91
 -1 1 6 183.93 2.69
 -1 -1 6 177.46 2.94
 3 1 -8 13.59 0.41
 -3 1 8 14.57 0.7
 -3 1 8 14.6 0.54
 3 -1 -8 14.12 0.46
 -3 -1 8 13.46 0.59
 -3 -1 8 14.14 0.68
 -5 1 10 108.99 2.57
 -5 1 10 115.95 2.17
 5 1 -10 112.88 1.99
 5 -1 -10 112.29 2.05
 -5 -1 10 111.29 2.24
 -5 -1 10 114.13 2.56
 -7 1 12 10.37 0.61
 7 1 -12 10.21 0.6
 -7 1 12 8.89 0.79
 -7 -1 12 10 0.81
 7 -1 -12 10.86 0.62
 -7 -1 12 10.1 0.65
 9 1 -14 7.36 0.69
 -9 1 14 7.26 0.91
 -9 1 14 6.8 0.62
 9 -1 -14 7.45 0.68
 -9 -1 14 8.11 0.9
 -9 -1 14 8.69 0.7
 11 1 -16 9.25 0.88
 -11 1 16 7.92 1.02
 -11 1 16 9.79 0.76
 -11 -1 16 8 1
 -11 -1 16 9.09 0.85
 11 -1 -16 8.37 0.83
 -13 1 18 25.53 1.72
 13 1 -18 24.92 1.39
 -13 -1 18 24.43 1.32
 -13 -1 18 24.05 1.67
 13 -1 -18 27.75 1.42
 -15 1 20 2.87 1
 15 1 -20 2.83 0.83
 15 -1 -20 3.2 0.9
 -15 -1 20 2.5 0.94
 -17 1 22 4 1.21
 -17 -1 22 3.96 1.2
 17 -1 -22 4.48 1.44
 20 2 -15 0.28 0.97
 20 -2 -15 0.9 1.78
 18 2 -13 0.09 0.83
 -18 2 13 0.57 0.8
 18 -2 -13 0.88 1.04
 16 2 -11 1.55 0.87
 -16 2 11 0.95 0.74
 16 -2 -11 1.88 0.87
 14 2 -9 1.14 0.68
 -14 2 9 -0.78 0.49
 -14 -2 9 -0.15 0.44
 14 -2 -9 1.15 0.7
 -14 -2 9 -0.66 0.42
 -12 2 7 0.44 0.34
 -12 2 7 0.91 0.51
 12 2 -7 1.32 0.59
 12 -2 -7 0.77 0.59
 -12 -2 7 0.39 0.48
 -12 -2 7 0.87 0.43
 -10 2 5 17.12 1.02
 -10 2 5 17.38 0.77
 10 2 -5 16.99 1.02
 10 -2 -5 15.89 0.98
 -10 -2 5 15.97 0.84
 -10 -2 5 15.93 0.93
 8 2 -3 8.91 0.69
 -8 2 3 9.02 0.68
 -8 2 3 9.56 0.51
 -8 -2 3 8.88 0.54
 -8 -2 3 10.38 0.69
 8 -2 -3 9.35 0.69
 -6 2 1 0.1 0.14
 6 2 -1 -0.22 0.22
 -6 2 1 0.01 0.21
 6 -2 -1 0.53 0.23
 -6 -2 1 0.16 0.15
 -6 -2 1 -0.3 0.18
 4 2 1 59.65 1.28
 -4 2 -1 60.28 1.5
 4 2 1 51.73 1.13
 -4 -2 -1 59.76 1.25
 4 -2 1 59.44 1.09
 -4 -2 -1 59.96 1.08
 4 -2 1 59.27 1.23
 2 2 3 7.96 0.37
 2 2 3 7.71 0.36
 2 -2 3 8.5 0.35
 -2 -2 -3 8.12 0.27
 2 -2 3 8.27 0.31
 0 2 -5 34.41 0.89
 0 2 5 34.1 0.87
 0 2 5 34.59 0.79
 0 2 5 33.95 0.75
 0 -2 5 34.83 0.57
 0 -2 5 33.91 0.57
 -2 2 7 109.63 1.9
 -2 2 7 105.56 2.2
 2 2 -7 104.38 1.62
 2 2 -7 107.2 2.14
 2 -2 -7 105.94 1.83
 -2 -2 7 105.88 1.61
 -4 2 9 13.06 0.52
 4 2 -9 13.47 0.48
 -4 2 9 13.54 0.76
 4 2 -9 13.45 0.7
 -4 -2 9 12.35 0.62
 4 -2 -9 13.04 0.54
 -6 2 11 9.26 0.71
 -6 2 11 9.33 0.52
 6 2 -11 9.63 0.54
 -6 -2 11 9.67 0.73
 6 -2 -11 9.63 0.56
 -6 -2 11 9.87 0.64
 -8 2 13 0.29 0.24
 -8 2 13 0.14 0.4
 8 2 -13 0.03 0.34
 -8 -2 13 0.69 0.4
 -8 -2 13 -0.14 0.3
 8 -2 -13 0.72 0.37
 -10 2 15 2.64 0.45
 10 2 -15 2.43 0.56
 -10 2 15 2.18 0.64
 -10 -2 15 2.35 0.62
 10 -2 -15 2.18 0.55
 -10 -2 15 2.95 0.6
 12 2 -17 1.85 0.61
 -12 2 17 2.01 0.76
 12 -2 -17 2.56 0.68
 -12 -2 17 3.88 0.69
 -12 -2 17 3.19 0.79
 -14 2 19 0.72 0.77
 14 2 -19 0.13 0.67
 -14 -2 19 0.77 0.7
 14 -2 -19 0.08 0.68
 -14 -2 19 1.15 0.62
 -16 2 21 0.21 0.84
 16 2 -21 2.42 0.91
 16 -2 -21 -0.77 0.77
 -18 2 23 -0.47 0.89
 -19 3 14 0.08 0.86
 19 3 -14 1.34 0.98
 19 -3 -14 0.74 1.08
 -17 3 12 1.31 0.85
 17 3 -12 1.82 0.92
 17 -3 -12 3.11 1.05
 -15 3 10 -0.6 0.56
 15 3 -10 -0.44 0.67
 15 -3 -10 -0.33 0.64
 -15 -3 10 -0.4 0.49
 -13 3 8 0.17 0.53
 13 3 -8 -0.9 0.52
 13 -3 -8 0.13 0.63
 -13 -3 8 -0.19 0.47
 -13 -3 8 0.4 0.42
 -11 3 6 0.23 0.25
 11 3 -6 -0.12 0.43
 -11 3 6 0.22 0.43
 -11 -3 6 0.37 0.34
 -11 -3 6 1.33 0.5
 11 -3 -6 -0.18 0.5
 9 3 -4 2.5 0.48
 -9 3 4 3.19 0.56
 -9 3 4 2.73 0.34
 -9 -3 4 3.25 0.54
 9 -3 -4 2.7 0.48
 -9 -3 4 2.54 0.39
 7 3 -2 12.3 0.69
 -7 3 2 12.74 0.47
 -7 3 2 11.71 0.73
 -7 -3 2 12.91 0.7
 7 -3 -2 10.83 0.66
 -7 -3 2 11.72 0.51
 -5 3 0 29.96 1.05
 5 3 0 28.95 0.69
 5 3 0 28.33 0.92
 -5 -3 0 29.48 0.64
 -5 -3 0 29.77 0.9
 5 -3 0 29.74 0.64
 -3 3 -2 50.12 1.42
 3 3 2 50.57 1.15
 3 -3 2 48.05 1.05
 3 -3 2 49.02 0.97
 -3 -3 -2 50.23 1.12
 1 3 4 123.02 2.1
 -1 3 -4 124.33 2.45
 1 3 4 122.2 2.15
 1 3 4 122.16 2.1
 1 -3 4 121.43 1.94
 1 -3 4 123.5 2.12
 -1 3 6 32.15 0.92
 1 3 -6 31.15 0.9
 -1 3 6 32.93 0.81
 1 3 -6 30.55 0.6
 -1 3 6 32.52 0.77
 -1 -3 6 31.2 0.6
 -3 3 8 62.47 1.26
 3 3 -8 61.31 1.15
 -3 3 8 64.07 1.64
 3 3 -8 64.24 1.53
 3 -3 -8 61.78 1.34
 -3 -3 8 61.59 1.46
 -5 3 10 24.65 0.74
 5 3 -10 23.52 0.97
 -5 3 10 24.26 1.09
 5 3 -10 26.17 0.76
 5 -3 -10 25.04 0.84
 -5 -3 10 24.04 0.94
 7 3 -12 95.2 1.97
 -7 3 12 92.65 1.92
 7 3 -12 95.29 2.41
 -7 3 12 98.56 2.62
 7 -3 -12 97.07 2.1
 -7 -3 12 99.22 2.31
 9 3 -14 4.39 0.58
 -9 3 14 4.8 0.49
 -9 3 14 4.43 0.75
 -9 -3 14 5.5 0.77
 9 -3 -14 5.02 0.61
 -9 -3 14 5.5 0.71
 11 3 -16 16.41 1.05
 -11 3 16 17.81 1.39
 11 -3 -16 18.54 1.09
 -11 -3 16 16.13 1.23
 -11 -3 16 16.98 1.15
 -13 3 18 11.16 1.33
 13 3 -18 9.64 1.14
 13 3 -18 11.99 1.07
 13 -3 -18 11.64 1.12
 -13 -3 18 10.03 1.06
 15 3 -20 7.54 1.17
 15 3 -20 8.94 1.08
 -15 3 20 6.95 1.27
 15 -3 -20 8.87 1.15
 -15 -3 20 8.77 1.14
 -17 3 22 14.23 1.8
 17 -3 -22 11.1 1.36
 -18 4 13 6.01 1.22
 18 4 -13 5.94 1.19
 18 -4 -13 5.34 1.23
 16 4 -11 10.42 1.28
 -16 4 11 9 1.28
 -16 -4 11 9.33 1.15
 16 -4 -11 9.96 1.2
 14 4 -9 1.97 0.77
 -14 4 9 3.04 0.8
 -14 -4 9 2.82 0.74
 14 -4 -9 1.26 0.78
 -12 4 7 2.74 0.69
 12 4 -7 1.69 0.65
 -12 -4 7 3.3 0.55
 -12 -4 7 1.54 0.64
 12 -4 -7 2.52 0.62
 10 4 -5 30.91 1.31
 -10 4 5 31.47 0.83
 -10 4 5 31.34 1.44
 -10 -4 5 32.45 1.09
 -10 -4 5 31.41 1.34
 10 -4 -5 32.59 1.32
 8 4 -3 11.92 0.75
 -8 4 3 13.1 0.86
 -8 4 3 11.59 0.44
 -8 -4 3 12.7 0.56
 -8 -4 3 12.15 0.79
 8 -4 -3 14.04 0.82
 6 4 -1 3.24 0.45
 6 4 -1 4.62 0.27
 -6 4 1 3.66 0.5
 -6 4 1 3.96 0.23
 -6 -4 1 4.16 0.25
 6 -4 -1 3.59 0.4
 -6 -4 1 4.79 0.49
 -4 4 -1 65.09 1.73
 4 4 1 63.52 1.46
 4 -4 1 62.14 1.38
 4 -4 1 63.39 1.15
 -4 -4 -1 67.9 1.48
 2 4 3 98.51 1.87
 -2 4 -3 100.82 2.3
 2 4 3 98.67 1.7
 2 -4 3 99.09 1.75
 -2 -4 -3 96.61 1.83
 2 -4 3 98.15 1.75
 -2 -4 -3 98.59 1.67
 0 4 -5 18.91 0.51
 0 4 5 18.82 0.57
 0 4 5 19.97 0.66
 0 4 -5 19.51 0.8
 0 4 5 17.28 0.61
 0 -4 5 19.87 0.65
 -2 4 7 13.5 0.48
 -2 4 7 13.88 0.57
 2 4 -7 13.6 0.43
 2 4 -7 14.67 0.63
 -2 4 7 12.7 0.64
 -2 -4 7 12.94 0.6
 4 4 -9 0.52 0.19
 -4 4 9 0.9 0.31
 -4 4 9 0.33 0.16
 4 4 -9 0.58 0.25
 4 -4 -9 0.61 0.24
 -4 -4 9 0.32 0.29
 -6 4 11 0.98 0.42
 6 4 -11 0.46 0.31
 6 4 -11 0.47 0.27
 -6 4 11 0.62 0.22
 6 -4 -11 0.64 0.3
 -6 -4 11 0.49 0.35
 -8 4 13 6.36 0.46
 8 4 -13 6.95 0.75
 8 4 -13 6.43 0.6
 -8 4 13 5.03 0.76
 8 -4 -13 6.4 0.65
 -8 -4 13 5.96 0.72
 10 4 -15 1.5 0.54
 -10 4 15 2.42 0.46
 10 4 -15 2.2 0.53
 -10 4 15 1.99 0.68
 -10 -4 15 2.26 0.6
 10 -4 -15 2.1 0.55
 -12 4 17 0.85 0.68
 12 4 -17 0.67 0.52
 12 4 -17 -0.16 0.54
 -12 -4 17 0.25 0.54
 12 -4 -17 -0.37 0.53
 14 4 -19 0.6 0.64
 14 4 -19 1.27 0.75
 -14 4 19 0.19 0.73
 14 -4 -19 0.56 0.69
 -14 -4 19 0.53 0.62
 -16 4 21 0.66 0.87
 16 -4 -21 -0.67 0.82
 19 5 -14 1.43 1.01
 -19 5 14 -0.57 0.85
 19 -5 -14 -0.92 0.98
 -17 5 12 -0.45 0.76
 17 5 -12 -1.16 0.77
 17 -5 -12 -0.69 0.94
 -17 -5 12 0.83 0.74
 15 5 -10 0.47 0.76
 -15 5 10 1.67 0.77
 15 -5 -10 1.31 0.85
 -15 -5 10 0.47 0.65
 -13 5 8 3.09 0.81
 13 5 -8 3.26 0.77
 -13 -5 8 2.26 0.69
 13 -5 -8 3.24 0.78
 -11 5 6 0.06 0.46
 11 5 -6 0.03 0.47
 -11 -5 6 -0.43 0.47
 11 -5 -6 0.06 0.44
 -11 -5 6 0.03 0.28
 -9 5 4 1.65 0.53
 9 5 -4 1.83 0.48
 -9 -5 4 1.63 0.3
 -9 -5 4 1.22 0.49
 9 -5 -4 1.38 0.46
 -7 5 2 2.44 0.49
 7 5 -2 2.89 0.23
 7 5 -2 2.12 0.46
 7 -5 -2 1.97 0.4
 -7 -5 2 2.2 0.45
 -5 5 0 22.11 1.02
 5 5 0 21.55 0.85
 5 -5 0 22.11 0.5
 5 -5 0 22.51 0.82
 -5 -5 0 20.55 0.84
 -3 5 -2 2.1 0.44
 3 5 2 3.29 0.36
 -3 -5 -2 3.89 0.4
 3 -5 2 3.5 0.35
 3 -5 2 3.62 0.27
 -1 5 -4 40.2 1.34
 1 5 4 40.18 1.06
 1 5 4 39.77 0.94
 -1 -5 -4 40.99 0.98
 1 -5 4 39.42 0.97
 1 -5 4 38.42 0.93
 1 5 -6 3.39 0.43
 -1 5 6 3.31 0.28
 -1 5 6 2.35 0.34
 1 5 -6 3.16 0.26
 -1 5 6 3.22 0.34
 -1 -5 6 2.94 0.34
 3 5 -8 130.01 2.6
 3 5 -8 129.38 2.2
 -3 5 8 126.3 2.19
 -3 5 8 129.42 2.77
 3 -5 -8 127.02 2.45
 -3 -5 8 129.95 2.58
 5 5 -10 64.53 1.69
 -5 5 10 64.72 1.94
 -5 5 10 65.21 1.33
 5 5 -10 66.91 1.44
 -5 -5 10 66.32 1.78
 5 -5 -10 69.36 1.66
 7 5 -12 16.18 0.94
 7 5 -12 16.91 0.79
 -7 5 12 18.27 0.63
 -7 -5 12 16.64 1
 7 -5 -12 18.56 0.91
 9 5 -14 36.44 1.46
 -9 5 14 36.69 1.06
 -9 5 14 35.17 1.73
 9 5 -14 37.81 1.29
 -9 -5 14 36.67 1.54
 9 -5 -14 39.38 1.43
 -11 5 16 29.97 1.78
 11 5 -16 29.92 1.52
 11 5 -16 32.27 1.34
 -11 -5 16 30.44 1.54
 11 -5 -16 28.39 1.38
 13 5 -18 4.46 0.86
 13 5 -18 4.31 0.78
 -13 5 18 3.99 1.01
 -13 -5 18 3.99 0.85
 13 -5 -18 3.15 0.78
 -15 5 20 8.91 1.46
 15 -5 -20 6.68 1.1
 -15 -5 20 8.04 1.17
 -17 5 22 12.09 1.81
 17 -5 -22 10.69 1.41
 18 6 -13 8.15 1.32
 -18 6 13 5.21 1.24
 18 -6 -13 4.6 1.12
 -18 -6 13 4.73 1.06
 16 6 -11 24.51 1.69
 -16 6 11 25.65 1.97
 -16 -6 11 26.98 1.72
 16 -6 -11 23.12 1.64
 -14 6 9 33.88 1.95
 14 6 -9 31.03 1.67
 14 -6 -9 30.3 1.69
 -14 -6 9 32.84 1.76
 12 6 -7 20.37 1.3
 -12 6 7 22.36 1.5
 -12 -6 7 18.34 1.29
 12 -6 -7 20.66 1.29
 10 6 -5 42.08 1.59
 -10 6 5 42.31 1.79
 10 -6 -5 37.38 1.45
 -10 -6 5 43.6 1.69
 8 6 -3 124.05 2.78
 8 6 -3 125.38 2.18
 -8 6 3 129.74 3.15
 8 -6 -3 133.27 2.8
 -8 -6 3 126.37 2.88
 -6 6 1 20.07 1.05
 6 6 -1 20.81 0.92
 -6 -6 1 21.74 0.98
 6 -6 -1 21.2 0.91
 -4 6 -1 39.3 1.45
 4 6 1 39.52 1.18
 -4 -6 -1 40.25 1.19
 4 -6 1 41.15 1.14
 4 -6 1 40.49 0.86
 -2 6 -3 244.57 4.8
 2 6 3 243.53 4.03
 2 6 3 242.19 4.13
 -2 -6 -3 251.91 4.11
 2 -6 3 249.49 4
 2 -6 3 251.04 3.96
 0 6 5 83.02 1.79
 0 6 -5 85.72 2.11
 0 6 5 81.98 1.79
 0 6 -5 84.05 1.63
 0 -6 5 84.81 1.75
 0 -6 -5 85.47 1.65
 2 6 -7 21.51 0.9
 -2 6 7 21.47 0.83
 2 6 -7 20.07 0.66
 -2 6 7 21.45 0.89
 -2 -6 7 20.07 0.84
 -4 6 9 39.78 1.42
 -4 6 9 38.62 0.9
 4 6 -9 41.26 1.04
 4 6 -9 40.24 1.24
 -4 -6 9 39.2 1.31
 4 -6 -9 38.23 1.21
 6 6 -11 32.19 1.02
 6 6 -11 31.7 1.18
 -6 6 11 32.43 0.81
 -6 6 11 32.09 1.43
 6 -6 -11 31.72 1.18
 -6 -6 11 33.86 1.33
 8 6 -13 3.3 0.52
 -8 6 13 3.7 0.71
 8 6 -13 4.17 0.58
 -8 6 13 3.49 0.34
 -8 -6 13 3.1 0.63
 8 -6 -13 2.78 0.53
 -10 6 15 3.79 0.86
 10 6 -15 3.98 0.63
 10 6 -15 3.55 0.66
 -10 -6 15 4.29 0.74
 10 -6 -15 3.8 0.68
 12 6 -17 -0.09 0.53
 12 6 -17 0.05 0.54
 -12 6 17 -0.07 0.63
 -12 -6 17 -0.06 0.61
 12 -6 -17 -0.63 0.56
 -14 6 19 0.22 0.84
 -14 -6 19 -0.29 0.64
 14 -6 -19 -0.22 0.71
 -16 6 21 -0.64 0.85
 16 -6 -21 0.5 0.88
 -16 -6 21 -0.14 0.68
 19 7 -14 0.68 1
 -19 7 14 -1.26 0.87
 17 7 -12 2.25 0.99
 -17 7 12 0.99 0.91
 -17 -7 12 1.5 0.88
 17 -7 -12 1.26 1
 -15 7 10 -1.31 0.64
 15 7 -10 1.22 0.82
 15 -7 -10 -0.3 0.79
 -15 -7 10 0.61 0.72
 -13 7 8 1.13 0.74
 13 7 -8 0.77 0.61
 -13 -7 8 0.69 0.7
 13 -7 -8 0.29 0.68
 11 7 -6 -0.31 0.53
 -11 7 6 -0.09 0.51
 11 -7 -6 0.22 0.55
 -11 -7 6 0.77 0.58
 9 7 -4 17.52 1.08
 -9 7 4 16.48 1.17
 9 -7 -4 17.04 1.03
 -9 -7 4 17.76 1.14
 -7 7 2 5.58 0.77
 7 7 -2 4.54 0.61
 -7 -7 2 3.92 0.63
 7 -7 -2 3.69 0.55
 5 7 0 3.6 0.5
 -5 7 0 2.6 0.57
 5 -7 0 3.45 0.24
 5 -7 0 3.61 0.46
 -5 -7 0 3.36 0.48
 -3 7 -2 4.3 0.66
 3 7 2 3.7 0.46
 3 7 2 3.82 0.25
 3 -7 2 2.98 0.39
 -3 -7 -2 3.96 0.45
 3 -7 2 4.03 0.33
 -1 7 -4 0.71 0.4
 1 7 4 -0.12 0.16
 1 7 4 0.06 0.24
 -1 7 -4 0.05 0.2
 1 -7 4 0 0.21
 -1 -7 -4 0.24 0.21
 1 7 -6 3.23 0.55
 -1 7 6 4.53 0.47
 1 7 -6 4.58 0.38
 -1 7 6 4.99 0.53
 1 -7 -6 4.95 0.36
 -1 -7 6 4.21 0.46
 -3 7 8 13.11 0.74
 3 7 -8 13.93 0.62
 3 7 -8 15.49 0.86
 -3 7 8 16.19 0.87
 3 -7 -8 14.1 0.51
 -3 -7 8 13.91 0.81
 5 7 -10 21.45 0.83
 -5 7 10 20.73 1.14
 5 7 -10 22.26 0.96
 -5 7 10 22.52 0.63
 -5 -7 10 23.58 1.14
 5 -7 -10 22.25 1
 -7 7 12 0.87 0.2
 7 7 -12 0.22 0.37
 7 7 -12 1.06 0.37
 -7 7 12 0.95 0.49
 -7 -7 12 0.64 0.51
 7 -7 -12 0.52 0.41
 9 7 -14 13.48 0.89
 9 7 -14 13.74 0.96
 -9 7 14 12.7 1.3
 9 -7 -14 13.72 1.01
 -9 -7 14 13.82 1.14
 11 7 -16 2.75 0.62
 -11 7 16 0.5 0.68
 11 7 -16 2.8 0.66
 11 -7 -16 2.07 0.71
 -11 -7 16 0.8 0.69
 13 7 -18 0.37 0.61
 -13 7 18 0.21 0.73
 13 -7 -18 -0.01 0.68
 -13 -7 18 0.96 0.74
 -15 7 20 -0.22 0.86
 -15 -7 20 0.3 0.76
 15 -7 -20 0.09 0.83
 -17 7 22 2.28 1.22
 -17 -7 22 5.03 1.19
 17 -7 -22 2.4 1.1
 -18 8 13 13.11 1.77
 18 8 -13 14.67 1.64
 -18 -8 13 13.64 1.61
 18 -8 -13 15.68 1.75
 16 8 -11 20.82 1.68
 -16 8 11 19 1.99
 16 -8 -11 19.48 1.73
 -16 -8 11 17.52 1.65
 14 8 -9 43.5 2.01
 -14 8 9 45.96 2.42
 -14 -8 9 46.87 2.21
 14 -8 -9 46.34 2.08
 12 8 -7 35.93 1.71
 -12 8 7 38.75 2.01
 12 -8 -7 38.39 1.73
 -12 -8 7 38.15 1.84
 10 8 -5 21.64 1.25
 -10 8 5 21.59 1.43
 -10 -8 5 21.87 1.36
 10 -8 -5 19.52 1.13
 -8 8 3 44.28 1.79
 8 8 -3 43.61 1.57
 8 -8 -3 44.4 1.55
 -8 -8 3 42.18 1.64
 -6 8 1 134.28 3.28
 6 8 -1 133.76 2.89
 6 -8 -1 131.47 2.8
 -6 -8 1 134.59 2.94
 -4 8 -1 104.68 2.78
 4 8 1 107.44 1.84
 4 8 1 105.11 2.39
 4 -8 1 110.84 1.94
 4 -8 1 108.58 2.32
 -4 -8 -1 111.57 2.41
 2 8 3 112.61 2.42
 2 8 3 112.48 2.14
 -2 8 -3 108.58 2.82
 2 -8 3 109.63 2.26
 -2 -8 -3 115.1 2.31
 2 -8 3 110.38 2.12
 0 8 5 80.07 1.92
 0 8 -5 81.53 1.76
 0 8 5 80.78 1.87
 0 8 -5 81.05 2.3
 0 -8 5 82.3 1.83
 0 -8 -5 82.09 1.73
 2 8 -7 106.48 2.12
 2 8 -7 105.17 2.58
 -2 8 7 105.03 2.34
 -2 8 7 107.18 2.48
 2 -8 -7 105.5 1.97
 -2 -8 7 104.63 2.34
 4 8 -9 123.28 2.75
 4 8 -9 123.63 2.41
 -4 8 9 122.7 2.97
 -4 -8 9 122.77 2.76
 4 -8 -9 117 2.63
 4 -8 -9 119.99 2.11
 6 8 -11 53.57 1.47
 -6 8 11 50.85 1.94
 6 8 -11 50.78 1.59
 6 -8 -11 51.35 1.05
 6 -8 -11 51.89 1.65
 -6 -8 11 52.69 1.8
 8 8 -13 15.02 0.89
 -8 8 13 16.29 1.27
 8 8 -13 13.58 0.92
 8 -8 -13 15.91 1.05
 -8 -8 13 13.84 1.13
 10 8 -15 15.44 0.99
 -10 8 15 18.04 1.5
 10 8 -15 15.96 1.08
 10 -8 -15 16.15 1.18
 -10 -8 15 15.25 1.26
 -12 8 17 2.64 0.95
 12 8 -17 4.56 0.79
 12 -8 -17 4.23 0.87
 -12 -8 17 4.3 0.91
 -14 8 19 1.02 0.88
 14 -8 -19 -0.67 0.73
 -14 -8 19 1.88 0.86
 -16 8 21 1.61 1.18
 -16 -8 21 1.48 0.91
 16 -8 -21 0.49 0.94
 -17 9 12 -1.08 0.85
 17 9 -12 0.43 0.9
 -17 -9 12 -0.43 0.8
 17 -9 -12 -1.22 0.98
 15 9 -10 1.28 0.83
 -15 9 10 0.64 0.82
 15 -9 -10 -0.3 0.87
 -15 -9 10 -0.31 0.81
 -13 9 8 1.42 0.81
 13 9 -8 0.91 0.73
 -13 -9 8 0.2 0.67
 13 -9 -8 0.67 0.75
 -11 9 6 1.38 0.68
 11 9 -6 0.5 0.54
 11 -9 -6 0.55 0.62
 -11 -9 6 0.47 0.67
 -9 9 4 0.74 0.52
 9 9 -4 0.26 0.45
 -9 -9 4 0.44 0.56
 9 -9 -4 0.04 0.44
 7 9 -2 18.69 1.09
 -7 9 2 17.45 1.2
 -7 -9 2 18.91 1.15
 7 -9 -2 17.9 1.02
 5 9 0 5.48 0.65
 -5 9 0 4 0.7
 -5 -9 0 5.55 0.68
 5 -9 0 4.59 0.33
 5 -9 0 5.15 0.62
 -3 9 -2 0.43 0.44
 3 9 2 0.49 0.19
 3 9 2 0.15 0.34
 3 -9 2 0.44 0.32
 3 -9 2 0.3 0.22
 -3 -9 -2 0.92 0.38
 1 9 4 1.46 0.45
 1 9 4 1.34 0.3
 -1 9 -4 2.64 0.42
 -1 9 -4 1.18 0.54
 -1 -9 -4 1.82 0.37
 1 -9 4 1.86 0.35
 1 9 -6 0.75 0.56
 1 9 -6 0.74 0.31
 -1 9 6 1.23 0.35
 -1 9 6 1.26 0.41
 -1 -9 6 1.13 0.38
 1 -9 -6 1.1 0.29
 3 9 -8 1.07 0.34
 3 9 -8 1.78 0.57
 -3 9 8 1.35 0.42
 -3 9 8 1.16 0.38
 -3 -9 8 0.77 0.41
 3 -9 -8 1.42 0.27
 5 9 -10 1.15 0.39
 5 9 -10 1.81 0.55
 -5 9 10 2.46 0.6
 -5 -9 10 1.78 0.54
 5 -9 -10 1.31 0.25
 5 -9 -10 0.93 0.45
 -7 9 12 14.68 1.22
 7 9 -12 12.78 0.95
 7 9 -12 17.07 0.93
 -7 -9 12 14.16 1.12
 7 -9 -12 14.24 1.01
 9 9 -14 -0.24 0.47
 9 9 -14 0.32 0.45
 -9 9 14 0.87 0.63
 9 -9 -14 -0.8 0.45
 -9 -9 14 0.55 0.57
 -11 9 16 -0.8 0.56
 11 9 -16 -0.33 0.49
 -11 -9 16 1.06 0.65
 11 -9 -16 0.3 0.66
 -13 9 18 0.09 0.83
 13 -9 -18 0.01 0.76
 -13 -9 18 0.95 0.84
 -15 9 20 0.82 0.96
 15 -9 -20 3.07 1
 -15 -9 20 1.43 0.93
 -18 10 13 9.42 2.11
 18 10 -13 8.51 1.42
 -18 -10 13 11.14 1.59
 -16 10 11 13.29 1.75
 16 10 -11 10.42 1.37
 16 -10 -11 10.99 1.46
 -16 -10 11 10.2 1.44
 -14 10 9 28.91 2.11
 14 10 -9 26.82 1.73
 14 -10 -9 25.35 1.75
 -14 -10 9 26.77 1.85
 -12 10 7 39.64 2.17
 12 10 -7 38.22 1.83
 12 -10 -7 40.45 1.81
 -12 -10 7 37.81 1.94
 -10 10 5 67.23 2.59
 10 10 -5 66.3 2.21
 -10 -10 5 66.86 2.36
 10 -10 -5 63.07 2.12
 -8 10 3 67.3 2.43
 8 10 -3 67.2 2.09
 -8 -10 3 70.6 2.25
 8 -10 -3 69.59 2.11
 -6 10 1 67.04 2.3
 6 10 -1 73.87 2.1
 -6 -10 1 72.81 2.13
 6 -10 -1 73.26 2.04
 -4 10 -1 77.34 2.45
 4 10 1 85.6 2.22
 4 10 1 82.66 1.62
 -4 -10 -1 84.76 2.16
 4 -10 1 82.3 2.07
 4 -10 1 82.74 1.67
 -2 10 -3 81.36 2.52
 2 10 3 85.28 2.2
 2 10 3 86.42 1.89
 -2 -10 -3 91.79 2.12
 2 -10 3 87.44 1.89
 2 -10 3 85.94 2.07
 0 10 -5 73.86 2.38
 0 10 5 70.88 1.98
 0 10 -5 75.73 1.84
 0 10 5 74.7 1.89
 0 -10 -5 73.94 1.76
 0 -10 5 75.26 1.86
 2 10 -7 161.36 3.1
 2 10 -7 163.54 3.73
 -2 10 7 155.25 3.31
 -2 10 7 159.86 3.51
 2 -10 -7 161.99 2.91
 -2 -10 7 160.82 3.31
 4 10 -9 111.43 2.41
 4 10 -9 112.96 2.85
 -4 10 9 111.24 2.94
 -4 -10 9 111.27 2.73
 4 -10 -9 112.55 2.69
 4 -10 -9 107.5 2.05
 -6 10 11 20.67 1.34
 6 10 -11 20.69 1.18
 6 10 -11 18.8 0.99
 6 -10 -11 18.04 1.11
 -6 -10 11 17.85 1.22
 -8 10 13 4.1 0.86
 8 10 -13 3.23 0.68
 8 10 -13 3.71 0.63
 8 -10 -13 3.63 0.7
 -8 -10 13 4.35 0.86
 10 10 -15 6.96 0.85
 -10 10 15 7.48 1.25
 10 -10 -15 5.42 0.84
 -10 -10 15 6.39 1.04
 -12 10 17 3.1 0.99
 -12 -10 17 1.03 0.8
 12 -10 -17 1.6 0.77
 -14 10 19 -0.33 0.91
 -14 -10 19 -0.42 0.74
 14 -10 -19 0.26 0.87
 16 -10 -21 -0.61 0.97
 -16 -10 21 -0.81 0.81
 17 11 -12 0.48 0.87
 -17 11 12 0.96 1.12
 -17 -11 12 0.64 1.02
 17 -11 -12 -0.67 1.04
 -15 11 10 -0.39 0.89
 15 11 -10 0.82 0.89
 15 -11 -10 0.17 0.79
 -15 -11 10 0.22 0.93
 13 11 -8 0.11 0.73
 -13 11 8 0.14 0.78
 13 -11 -8 0.04 0.69
 -13 -11 8 0.12 0.8
 11 11 -6 0.38 0.59
 -11 11 6 -0.34 0.63
 11 -11 -6 -0.01 0.68
 -11 -11 6 0.56 0.69
 -9 11 4 14.39 1.43
 9 11 -4 12.84 1.16
 9 -11 -4 10.94 1.03
 -9 -11 4 12.72 1.25
 7 11 -2 11.19 1.03
 -7 11 2 10.19 1.14
 7 -11 -2 11.34 0.9
 -7 -11 2 9.73 1.03
 5 11 0 4.33 0.69
 -5 11 0 3.49 0.73
 5 -11 0 4.49 0.37
 5 -11 0 4.07 0.63
 -5 -11 0 4.54 0.72
 3 11 2 48.31 1.24
 -3 11 -2 42.22 1.83
 3 11 2 49.3 1.65
 3 -11 2 47.63 1.55
 -3 -11 -2 46.99 1.56
 3 -11 2 48.54 1.28
 1 11 4 6.25 0.59
 -1 11 -4 4.3 0.81
 -1 11 -4 6.52 0.66
 1 11 4 5.3 0.65
 -1 -11 -4 7.58 0.7
 1 -11 4 6.82 0.62
 -1 11 6 40.24 1.51
 1 11 -6 41.77 1.81
 1 11 -6 42.13 1.37
 -1 11 6 40.43 1.46
 1 -11 -6 40.48 1.23
 -1 -11 6 41.46 1.42
 -3 11 8 30.48 1.4
 3 11 -8 31.37 1.18
 -3 11 8 29.71 1.31
 3 11 -8 29.92 1.54
 3 -11 -8 31.01 0.97
 -3 -11 8 30.33 1.35
 5 11 -10 57.21 2.01
 5 11 -10 57.97 1.71
 -5 11 10 56.53 2.12
 -5 -11 10 55.04 1.95
 5 -11 -10 57.84 1.92
 7 11 -12 12.64 0.94
 7 11 -12 9.94 0.99
 -7 11 12 10.72 1.2
 -7 -11 12 10.35 1.1
 7 -11 -12 10.17 1.05
 9 11 -14 55.88 1.87
 -9 11 14 55.87 2.51
 9 -11 -14 53.27 2
 -9 -11 14 51.34 2.21
 -11 11 16 33.28 2.23
 11 -11 -16 32.96 1.78
 -11 -11 16 33.93 1.96
 -13 11 18 13.5 1.8
 -13 -11 18 18.01 1.75
 13 -11 -18 18.09 1.58
 -15 11 20 3.54 1.31
 -15 -11 20 6.42 1.36
 15 -11 -20 4.46 1.18
 -16 12 11 1.72 1.05
 16 12 -11 2.76 1.08
 16 -12 -11 1.21 1.1
 -16 -12 11 1.62 1
 14 12 -9 7.02 1.18
 -14 12 9 6.36 1.37
 -14 -12 9 7.51 1.28
 14 -12 -9 6.19 1.25
 12 12 -7 10.31 1.25
 -12 12 7 8.18 1.29
 12 -12 -7 10.65 1.26
 -12 -12 7 7.79 1.19
 -10 12 5 29.8 1.91
 10 12 -5 26.02 1.56
 -10 -12 5 25.28 1.68
 10 -12 -5 27.02 1.56
 -8 12 3 11.64 1.31
 8 12 -3 12.43 1.19
 8 -12 -3 10.26 1.04
 -8 -12 3 9.59 1.1
 -6 12 1 5.55 0.88
 6 12 -1 5.92 0.85
 -6 -12 1 7.11 0.92
 6 -12 -1 6.27 0.76
 -4 12 -1 30.96 1.62
 4 12 1 32.77 1.43
 4 -12 1 38.39 1.47
 4 -12 1 37.04 1.06
 -4 -12 -1 35.43 1.51
 2 12 3 15.62 0.79
 -2 12 -3 15.24 1.21
 2 12 3 16.67 1.08
 2 -12 3 15.75 0.85
 2 -12 3 16.9 0.97
 -2 -12 -3 18.32 1.02
 0 12 -5 13.39 0.89
 0 12 5 14 0.85
 0 12 -5 13.55 1.25
 0 12 5 14.24 1.03
 0 -12 5 14.27 0.91
 0 -12 -5 11.32 0.8
 2 12 -7 19.57 1.04
 -2 12 7 18.36 1.1
 -2 12 7 18.78 1.17
 2 12 -7 19.27 1.38
 -2 -12 7 18.67 1.1
 2 -12 -7 19.86 0.88
 4 12 -9 7.88 0.99
 -4 12 9 7.95 0.98
 4 12 -9 7.99 0.79
 -4 -12 9 7.61 0.89
 4 -12 -9 8.31 0.8
 4 -12 -9 8.54 0.92
 -6 12 11 0.33 0.53
 6 12 -11 0.55 0.63
 6 12 -11 0.26 0.47
 -6 -12 11 0.61 0.58
 6 -12 -11 0.4 0.46
 -8 12 13 14.36 1.51
 8 12 -13 13.07 1.06
 8 -12 -13 11.9 1.18
 -8 -12 13 11.24 1.2
 10 12 -15 0.82 0.62
 -10 12 15 -0.25 0.7
 10 -12 -15 0.97 0.66
 -10 -12 15 1.92 0.79
 -12 12 17 0.27 0.83
 -12 -12 17 0.04 0.79
 12 -12 -17 0.79 0.82
 -14 12 19 0.82 1.1
 -14 -12 19 2.16 0.98
 14 -12 -19 1.19 0.96
 15 13 -10 1.05 0.98
 -15 13 10 0.83 1.04
 15 -13 -10 -1.29 0.91
 -15 -13 10 1.42 0.96
 13 13 -8 2.19 0.91
 -13 13 8 0.97 0.97
 -13 -13 8 1.43 0.91
 13 -13 -8 0.5 0.83
 -11 13 6 -0.19 0.7
 11 13 -6 0.05 0.7
 11 -13 -6 0.06 0.69
 -11 -13 6 0.23 0.69
 9 13 -4 7.63 0.98
 -9 13 4 9.07 1.3
 -9 -13 4 9.45 1.19
 9 -13 -4 10.62 1.18
 7 13 -2 20.53 1.31
 -7 13 2 19.93 1.5
 -7 -13 2 22.75 1.46
 7 -13 -2 22.2 1.33
 5 13 0 1.36 0.61
 -5 13 0 1.72 0.63
 -5 -13 0 0.24 0.52
 5 -13 0 0.09 0.44
 3 13 2 19.09 1.23
 -3 13 -2 17.79 1.3
 -3 -13 -2 18.67 1.14
 3 -13 2 19 1.12
 3 -13 2 19.37 0.89
 1 13 4 42.29 1.45
 1 13 4 44.06 1.73
 -1 13 -4 44.91 1.6
 -1 13 -4 41.93 1.88
 -1 -13 -4 43.91 1.53
 1 -13 4 44.26 1.45
 1 13 -6 21.81 1.39
 -1 13 6 18.26 1.15
 -1 13 6 18.47 1.08
 1 13 -6 19.31 1.11
 -1 -13 6 18.69 1.12
 1 -13 -6 19.05 0.97
 -3 13 8 39.26 1.68
 3 13 -8 41.49 1.51
 3 13 -8 41.1 1.89
 -3 13 8 38.9 1.72
 3 -13 -8 40.77 1.24
 -3 -13 8 36.62 1.58
 5 13 -10 36.35 1.78
 -5 13 10 31.98 1.71
 5 13 -10 31.44 1.4
 5 -13 -10 32.25 1.58
 -5 -13 10 30.85 1.59
 7 13 -12 35.25 1.53
 -7 13 12 34.7 1.96
 7 -13 -12 32.4 1.62
 -7 -13 12 32.48 1.77
 -9 13 14 51.6 2.61
 9 13 -14 54.55 1.95
 -9 -13 14 53.79 2.35
 9 -13 -14 51.44 2.17
 -11 13 16 49.57 2.77
 11 -13 -16 52.99 2.23
 -11 -13 16 47.85 2.47
 -13 13 18 16.47 2.06
 -13 -13 18 12.6 1.6
 13 -13 -18 13.4 1.54
 14 14 -9 1.59 0.92
 -14 14 9 1.12 1.04
 14 -14 -9 1.25 1.06
 -14 -14 9 -0.74 0.83
 -12 14 7 1.15 0.91
 12 14 -7 1.53 0.84
 12 -14 -7 0.87 0.95
 -12 -14 7 0.95 0.9
 -10 14 5 0.71 0.83
 10 14 -5 2.62 0.81
 10 -14 -5 2.07 0.81
 -10 -14 5 2.75 0.85
 8 14 -3 2.2 0.81
 -8 14 3 1.68 0.74
 8 -14 -3 2.16 0.72
 -8 -14 3 3.05 0.83
 -6 14 1 1.82 0.7
 6 14 -1 2.2 0.7
 6 -14 -1 2.28 0.64
 -6 -14 1 2.81 0.78
 -4 14 -1 -0.22 0.49
 4 14 1 0.58 0.6
 -4 -14 -1 0.32 0.52
 4 -14 1 0.79 0.55
 -2 14 -3 6.74 0.99
 2 14 3 7.2 0.94
 2 -14 3 5.74 0.64
 2 -14 3 4.96 0.75
 -2 -14 -3 5.62 0.77
 0 14 -5 2.14 0.62
 0 14 5 1.39 0.58
 0 14 5 2.39 0.51
 0 14 -5 1.76 0.69
 0 -14 -5 2.45 0.56
 0 -14 5 2.22 0.58
 -2 14 7 0.72 0.55
 -2 14 7 0.86 0.47
 2 14 -7 1.12 0.65
 2 14 -7 0.6 0.53
 2 -14 -7 -0.19 0.37
 -2 -14 7 0.39 0.5
 4 14 -9 7.29 1.03
 -4 14 9 8.62 1.06
 4 14 -9 7.9 0.89
 4 -14 -9 8.05 1
 -4 -14 9 6.86 0.94
 6 14 -11 1.31 0.57
 -6 14 11 -0.02 0.58
 -6 -14 11 1.05 0.69
 6 -14 -11 0.39 0.58
 -8 14 13 0.91 0.77
 8 14 -13 -0.34 0.55
 8 -14 -13 0.6 0.68
 -8 -14 13 0.08 0.75
 -10 14 15 1.14 0.92
 -10 -14 15 -0.04 0.79
 10 -14 -15 1.19 0.72
 -12 14 17 0.09 0.93
 12 -14 -17 -0.27 0.87
 -12 -14 17 1.13 0.94
 14 -14 -19 -0.72 1.43
 15 15 -10 0 0.95
 13 15 -8 2.69 1.05
 -13 15 8 2.59 1.12
 13 -15 -8 2.11 1.01
 -13 -15 8 2.45 1.1
 -11 15 6 2.48 1.03
 11 15 -6 0.43 0.84
 -11 -15 6 1.34 0.95
 11 -15 -6 1.99 0.85
 -9 15 4 1.01 0.8
 9 15 -4 1.83 0.88
 9 -15 -4 0.25 0.64
 -9 -15 4 1.52 0.85
 -7 15 2 2.33 0.81
 7 15 -2 3.1 0.89
 -7 -15 2 2.33 0.81
 7 -15 -2 1.47 0.73
 -5 15 0 21.02 1.54
 5 15 0 21.75 1.41
 5 -15 0 22.17 1.4
 -5 -15 0 20.54 1.42
 -3 15 -2 45.98 2.05
 3 15 2 41.75 1.89
 -3 -15 -2 45.02 1.82
 3 -15 2 41.69 1.75
 1 15 4 11.53 1.15
 -1 15 -4 12.83 1.14
 -1 15 -4 13.62 1.33
 -1 -15 -4 13.21 1.06
 1 -15 4 13.91 0.98
 1 15 -6 27.64 1.4
 -1 15 6 29.19 1.53
 -1 15 6 28.54 1.43
 1 15 -6 28.52 1.64
 -1 -15 6 28.7 1.41
 1 -15 -6 25.91 1.23
 3 15 -8 46.51 1.8
 3 15 -8 45.83 2.06
 -3 15 8 45.24 1.99
 3 -15 -8 44.85 1.96
 -3 -15 8 41.76 1.8
 5 15 -10 56.88 2
 -5 15 10 59.78 2.48
 5 -15 -10 60.27 2.3
 -5 -15 10 56.12 2.25
 -7 15 12 46.76 2.4
 7 15 -12 49.25 1.94
 -7 -15 12 47.45 2.19
 7 -15 -12 45.56 2.11
 -9 15 14 21.59 1.91
 9 -15 -14 19.15 1.6
 -9 -15 14 16.8 1.62
 -11 15 16 24.5 2.23
 -11 -15 16 26.33 2.06
 11 -15 -16 21.33 1.77
 13 -15 -18 13.21 1.82
 14 16 -9 2.96 1.12
 12 16 -7 17.72 1.71
 -12 16 7 14.81 1.88
 12 -16 -7 11.46 1.4
 -12 -16 7 14.83 1.72
 -10 16 5 16.66 1.89
 10 16 -5 16.79 1.59
 10 -16 -5 18.4 1.63
 -10 -16 5 15.65 1.59
 8 16 -3 16.14 1.52
 -8 16 3 12.32 1.52
 -8 -16 3 16.04 1.55
 8 -16 -3 13.02 1.28
 -6 16 1 11.47 1.4
 6 16 -1 13.43 1.38
 6 -16 -1 12.21 1.21
 -6 -16 1 13.76 1.34
 4 16 1 18.84 1.46
 -4 16 -1 18.46 1.49
 -4 -16 -1 18.25 1.4
 4 -16 1 17.28 1.3
 -2 16 -3 9.72 1.18
 2 16 3 8.93 1.15
 2 -16 3 10.07 1.13
 -2 -16 -3 7.8 0.95
 2 -16 3 7.81 0.99
 0 16 5 8.38 1.08
 0 16 -5 11.81 1.26
 0 16 -5 9.4 1.04
 0 -16 -5 10.25 0.98
 0 -16 5 9.96 0.96
 2 16 -7 12.55 1.29
 2 16 -7 12.82 1.15
 -2 16 7 14.44 1.38
 -2 16 7 11.24 1.17
 -2 -16 7 12.47 1.13
 -4 16 9 14.17 1.4
 4 16 -9 13.6 1.21
 4 -16 -9 14.51 1.35
 -4 -16 9 12.64 1.26
 -6 16 11 3.76 1.03
 6 16 -11 5.76 0.93
 6 -16 -11 3.88 0.85
 -6 -16 11 6.62 1.09
 -8 16 13 0.28 0.71
 8 -16 -13 -0.34 0.61
 -8 -16 13 0.55 0.82
 -10 16 15 0.45 0.93
 -10 -16 15 1.31 0.91
 10 -16 -15 1.17 0.9
 -12 16 17 0.38 1.12
 12 -16 -17 -0.27 0.95
 -12 -16 17 1.15 1.62
 13 17 -8 0.6 1.04
 -11 17 6 3.34 1.2
 11 17 -6 2.36 1.08
 -11 -17 6 3.45 1.1
 11 -17 -6 2.93 1.11
 9 17 -4 -0.56 0.79
 -9 17 4 1.28 0.89
 -9 -17 4 0.51 0.9
 9 -17 -4 1.01 0.79
 -7 17 2 5.89 1.15
 7 17 -2 8.58 1.24
 7 -17 -2 7.97 1.17
 -7 -17 2 7.45 1.14
 -5 17 0 11.38 1.39
 5 17 0 14.35 1.48
 -5 -17 0 11.78 1.24
 5 -17 0 12.77 1.32
 3 17 2 10.82 1.25
 -3 17 -2 12.24 1.36
 -3 -17 -2 10.57 1.14
 3 -17 2 12.03 1.25
 -1 17 -4 16.81 1.41
 1 17 4 15.96 1.48
 1 -17 4 13.16 1.23
 1 -17 4 16.69 1.18
 -1 -17 -4 14.78 1.22
 -1 17 6 26.41 1.71
 1 17 -6 25.68 1.61
 1 17 -6 23.12 1.52
 -1 -17 6 24.61 1.45
 -3 17 8 5.02 0.91
 3 17 -8 4.92 0.89
 -3 -17 8 4.7 0.89
 3 -17 -8 4 0.88
 -5 17 10 6.06 1.12
 5 17 -10 7.36 1.02
 -5 -17 10 7.34 1.12
 5 -17 -10 7.02 1.15
 -7 17 12 12.09 1.55
 7 -17 -12 10.96 1.32
 -7 -17 12 12.82 1.42
 -9 17 14 3.33 1.17
 -9 -17 14 2.56 0.96
 9 -17 -14 0.57 0.92
 -11 17 16 1.08 1.14
 -11 -17 16 2.03 1.08
 11 -17 -16 2.03 1.16
 12 18 -7 21.58 1.99
 -10 18 5 19.69 2.16
 10 18 -5 20.57 1.86
 10 -18 -5 20.18 1.8
 -10 -18 5 22.97 1.93
 -8 18 3 13.05 1.67
 8 18 -3 16.65 1.7
 8 -18 -3 14.88 1.51
 -8 -18 3 12.34 1.45
 -6 18 1 17.44 1.77
 6 18 -1 20.89 1.71
 6 -18 -1 18.58 1.55
 -6 -18 1 20.05 1.68
 4 18 1 22.08 1.69
 -4 18 -1 21.41 1.65
 -4 -18 -1 19.33 1.55
 4 -18 1 18.57 1.5
 -2 18 -3 16.11 1.46
 2 18 3 12.56 1.42
 2 -18 3 14.54 1.37
 -2 -18 -3 13.97 1.25
 0 18 5 20.28 1.73
 0 18 -5 17.08 1.43
 0 -18 5 16.09 1.25
 0 -18 5 17.91 1.38
 2 18 -7 19.56 1.44
 -2 18 7 15.11 1.47
 -2 -18 7 18.62 1.44
 2 -18 -7 15.05 1.42
 4 18 -9 10.82 1.21
 -4 18 9 10.48 1.35
 -4 -18 9 10.8 1.25
 4 -18 -9 8.12 1.14
 -6 18 11 9.17 1.41
 -6 -18 11 7.55 1.22
 6 -18 -11 6.79 1.1
 -8 18 13 4.8 1.27
 -8 -18 13 4.63 1.15
 8 -18 -13 2.59 1
 -10 18 15 3.37 1.3
 -10 -18 15 5.17 1.89
 11 19 -6 -0.97 0.92
 9 19 -4 0.71 0.98
 -9 19 4 1.63 1.03
 9 -19 -4 0.3 0.93
 -9 -19 4 1.79 1
 7 19 -2 2.19 1.02
 -7 19 2 0.12 0.85
 7 -19 -2 -0.12 0.81
 -7 -19 2 1.02 0.89
 -5 19 0 4.77 1.12
 5 19 0 4.34 1.13
 -5 -19 0 3.41 0.98
 5 -19 0 2.78 0.94
 3 19 2 1.39 0.89
 -3 19 -2 1.9 0.84
 -3 -19 -2 1.64 0.81
 3 -19 2 2.18 0.81
 1 19 4 -0.32 0.83
 -1 19 -4 0.28 0.63
 1 -19 4 -0.56 0.68
 -1 19 6 7.44 1.22
 1 19 -6 7.37 1.12
 -1 -19 6 9.12 1.1
 3 19 -8 0.72 0.8
 3 -19 -8 0.03 0.82
 -3 -19 8 2.89 0.87
 5 19 -10 -1.33 1.06
 -5 19 10 0.07 0.8
 5 -19 -10 -0.15 0.85
 -5 -19 10 3.31 0.95
 -7 19 12 -1 0.76
 -7 -19 12 0.14 0.88
 7 -19 -12 0.61 0.87
 -9 19 14 1.08 1.13
 8 20 -3 24.68 2.04
 -8 20 3 25.95 2.19
 8 -20 -3 26.88 1.99
 -8 -20 3 23.85 1.94
 6 20 -1 24.95 1.98
 -6 20 1 26.28 2.08
 6 -20 -1 25.46 1.85
 -6 -20 1 25.04 1.84
 -4 20 -1 13.52 1.6
 4 20 1 15.38 1.59
 4 -20 1 16.8 1.62
 -4 -20 -1 17.56 1.57
 -2 20 -3 23 1.87
 2 20 3 21.77 1.83
 2 -20 3 19.56 1.62
 0 20 5 13.69 1.52
 0 -20 5 18.15 1.5
 2 20 -7 4.75 1.07
 2 -20 -7 5.11 1.1
 -2 -20 7 5.66 1.01
 4 20 -9 1.05 1
 4 -20 -9 0.31 0.87
 -4 -20 9 1.19 0.8
 -6 20 11 5.82 1.63
 -6 -20 11 8.47 1.31
 6 -20 -11 6.82 1.32
 -7 21 2 -0.35 0.82
 7 21 -2 0.85 1.08
 -7 -21 2 0.73 0.91
 7 -21 -2 1.17 0.99
 -5 21 0 0.98 0.9
 5 21 0 2.69 1.11
 -5 -21 0 2.12 0.94
 5 -21 0 1.98 1.01
 3 21 2 0.58 0.97
 3 -21 2 1.29 0.9
 1 21 4 0.27 0.9
 1 -21 4 1.37 0.84
 -1 -21 6 1.11 0.87
 1 -21 -6 -0.46 0.66
 3 21 -8 1.72 1.26
 -3 -21 8 2.08 1.14
 3 -21 -8 1.72 0.91
 -5 -21 10 5.89 1.21
 4 22 1 3.86 2.01
 4 -22 1 4.63 1.14
 2 22 3 0.99 1.03
 2 -22 3 0.59 0.86
 0 22 5 8.74 1.62
 0 -22 5 8.01 1.31
 20 0 -14 12.03 1.62
 18 0 -12 5.93 1.18
 16 0 -10 16.86 1.51
 -16 0 10 21.67 1.51
 -14 0 8 10.67 0.93
 -14 0 8 13.3 1.13
 14 0 -8 14.36 1.27
 12 0 -6 15.8 1.06
 -12 0 6 13.96 0.94
 -12 0 6 17.67 1.08
 10 0 -4 0.91 0.45
 -10 0 4 0.99 0.4
 -10 0 4 0.69 0.36
 -8 0 2 5.85 0.53
 8 0 -2 5.36 0.56
 -8 0 2 6.75 0.51
 -6 0 0 53.32 1.19
 6 0 0 52.47 1.31
 -6 0 0 52.93 1.28
 4 0 2 49.12 1.05
 4 0 2 49.7 1.1
 -4 0 -2 48.39 1.21
 -2 0 -4 498.01 8.08
 2 0 4 500.43 7.38
 2 0 4 490.35 7.23
 0 0 -6 287.57 4.03
 0 0 6 287.25 4.03
 0 0 6 282.2 4.43
 0 0 -6 279 4.71
 2 0 -8 136.98 2.12
 -2 0 8 140.79 2.77
 -2 0 8 140.74 2.48
 -4 0 10 9.16 0.66
 -4 0 10 9.92 0.54
 4 0 -10 9.78 0.41
 -6 0 12 34 1.36
 6 0 -12 35.47 0.97
 -6 0 12 35.29 1.11
 -8 0 14 90.16 2.12
 8 0 -14 91.34 1.98
 -8 0 14 90.54 2.58
 -10 0 16 32.71 1.29
 -10 0 16 30 1.59
 10 0 -16 32.23 1.25
 12 0 -18 17.58 1.12
 -12 0 18 16.07 1.44
 -12 0 18 18.28 1.09
 14 0 -20 10.7 1.13
 -14 0 20 10.7 1.38
 -16 0 22 2.76 1.09
 -18 0 24 6.1 1.47
 19 1 -13 -0.52 0.97
 19 -1 -13 0.52 0.96
 17 1 -11 -0.13 0.74
 -17 1 11 0.17 0.71
 17 -1 -11 -0.1 0.87
 -15 1 9 0.81 0.62
 15 1 -9 0.28 0.74
 -15 -1 9 0.64 0.59
 -15 -1 9 0.46 0.5
 15 -1 -9 0.08 0.72
 13 1 -7 0.91 0.64
 -13 1 7 1.07 0.53
 -13 1 7 1.55 0.45
 -13 -1 7 0.8 0.46
 -13 -1 7 0.06 0.44
 13 -1 -7 1.03 0.59
 -11 1 5 24.6 1.04
 11 1 -5 25.6 1.22
 -11 1 5 25.81 1.22
 -11 -1 5 25.18 1.15
 -11 -1 5 26.95 1.16
 11 -1 -5 26.91 1.23
 -9 1 3 -0.21 0.25
 -9 1 3 -0.01 0.29
 9 1 -3 -0.15 0.36
 9 -1 -3 -0.19 0.38
 -9 -1 3 -0.06 0.25
 -9 -1 3 0.39 0.33
 -7 1 1 2.71 0.31
 7 1 -1 2.74 0.41
 -7 1 1 2.33 0.36
 -7 -1 1 2.32 0.31
 7 -1 -1 2.54 0.39
 -7 -1 1 2.7 0.36
 5 1 1 2.49 0.34
 -5 1 -1 2.66 0.37
 -5 1 -1 2.21 0.24
 -5 -1 -1 2.46 0.28
 -5 -1 -1 2.28 0.26
 5 -1 1 2.37 0.31
 3 1 3 48.15 1.05
 -3 1 -3 49.68 1.28
 3 1 3 47.65 1.04
 3 -1 3 48.92 1
 3 -1 3 48.03 1.01
 -3 -1 -3 49.1 1.09
 -1 1 -5 191.34 3.31
 -1 1 -5 193.93 2.77
 1 1 5 192.86 3.11
 1 1 5 190.82 2.9
 1 -1 5 192.72 2.79
 1 -1 5 192.45 3.11
 -1 -1 -5 186.57 3.22
 1 1 -7 201.2 3.65
 -1 1 7 212.96 3.4
 -1 1 7 208.22 3.71
 -1 1 7 208.71 3.11
 -1 -1 7 208.53 3.43
 3 1 -9 16.91 0.77
 3 1 -9 17.41 0.46
 -3 1 9 16.7 0.63
 -3 1 9 16.68 0.79
 -3 -1 9 17 0.67
 3 -1 -9 16.77 0.52
 -5 1 11 1.82 0.31
 -5 1 11 1.77 0.4
 5 1 -11 2.1 0.28
 5 -1 -11 1.84 0.28
 -5 -1 11 2.15 0.36
 -5 -1 11 1.79 0.4
 -7 1 13 0.21 0.27
 -7 1 13 -0.13 0.35
 7 1 -13 0.13 0.29
 -7 -1 13 -0.22 0.24
 -7 -1 13 -0.08 0.33
 7 -1 -13 0.01 0.27
 9 1 -15 1.34 0.45
 -9 1 15 1.64 0.38
 -9 1 15 1.09 0.53
 9 -1 -15 0.96 0.43
 -9 -1 15 0.24 0.46
 -9 -1 15 0.8 0.39
 11 1 -17 -0.02 0.45
 -11 1 17 -0.23 0.54
 -11 1 17 -0.26 0.3
 -11 -1 17 -0.21 0.37
 -11 -1 17 -0.01 0.52
 11 -1 -17 0.23 0.48
 -13 1 19 -0.18 0.63
 13 1 -19 0.29 0.64
 13 -1 -19 0.77 0.65
 -13 -1 19 0.76 0.68
 -13 -1 19 1.32 0.56
 -15 1 21 2.15 0.92
 15 1 -21 3.81 0.88
 -15 -1 21 2.62 0.98
 15 -1 -21 2.91 0.9
 17 1 -23 0.55 0.9
 -17 1 23 1.67 1.03
 20 2 -14 8.27 1.41
 20 -2 -14 4.47 1.49
 -18 2 12 11.66 1.47
 18 2 -12 9.64 1.37
 18 -2 -12 10.03 1.38
 -16 2 10 8.04 1.17
 16 2 -10 7.78 1.09
 16 -2 -10 7.03 1.06
 -14 2 8 22.98 1.46
 14 2 -8 25.09 1.49
 -14 -2 8 24.93 1.3
 -14 -2 8 20.65 1.27
 14 -2 -8 23.7 1.5
 -12 2 6 16.71 1.12
 -12 2 6 14.36 0.8
 12 2 -6 19.75 1.2
 -12 -2 6 17.95 1.11
 -12 -2 6 15.4 0.96
 12 -2 -6 16.15 1.08
 -10 2 4 6.65 0.56
 -10 2 4 6.92 0.75
 10 2 -4 6.51 0.74
 10 -2 -4 7 0.75
 -10 -2 4 6.98 0.61
 -10 -2 4 7.79 0.75
 8 2 -2 15.97 0.85
 -8 2 2 16.08 0.63
 -8 2 2 15.91 0.84
 -8 -2 2 15.23 0.66
 8 -2 -2 16.53 0.85
 -8 -2 2 16.1 0.79
 -6 2 0 0.38 0.27
 -6 2 0 0.89 0.17
 6 2 0 0.26 0.26
 -6 -2 0 0.71 0.18
 -6 -2 0 0.5 0.25
 6 -2 0 0.89 0.29
 -4 2 -2 -0.04 0.28
 4 2 2 0.38 0.17
 4 2 2 -0.14 0.16
 -4 -2 -2 -0.09 0.15
 -4 -2 -2 -0.23 0.13
 4 -2 2 0.34 0.17
 4 -2 2 0.22 0.13
 2 2 4 92.04 1.66
 -2 2 -4 93.54 1.98
 2 2 4 89.82 1.68
 2 -2 4 91.5 1.66
 -2 -2 -4 90.96 1.61
 2 -2 4 89.55 1.51
 0 2 6 25.37 0.7
 0 2 -6 24.42 0.77
 0 2 6 24.75 0.63
 0 2 6 26.58 0.78
 0 -2 6 24.45 0.42
 0 -2 6 25.18 0.73
 0 -2 6 25.39 0.42
 2 2 -8 9.73 0.27
 2 2 -8 9.94 0.55
 -2 2 8 9.84 0.44
 -2 2 8 9.4 0.56
 2 -2 -8 10.45 0.41
 -2 -2 8 9.05 0.5
 -2 -2 8 10.37 0.26
 -4 2 10 10.23 0.5
 -4 2 10 11.27 0.72
 4 2 -10 10.38 0.65
 4 2 -10 10.54 0.42
 -4 -2 10 10.43 0.59
 4 -2 -10 10.72 0.5
 -6 2 12 7.23 0.51
 -6 2 12 7.52 0.76
 6 2 -12 8.66 0.52
 6 -2 -12 7.23 0.52
 -6 -2 12 8.16 0.72
 -6 -2 12 7.91 0.6
 8 2 -14 15.87 0.8
 -8 2 14 14.79 1.08
 -8 2 14 16.29 0.76
 -8 -2 14 16 1.09
 -8 -2 14 17.05 0.94
 8 -2 -14 15.54 0.81
 -10 2 16 7.44 0.95
 -10 2 16 8.47 0.68
 10 2 -16 9.73 0.81
 10 -2 -16 9.65 0.85
 -10 -2 16 8.39 0.97
 -10 -2 16 8.86 0.86
 -12 2 18 20.7 1.57
 12 2 -18 23.14 1.23
 12 -2 -18 22.84 1.31
 -12 -2 18 23.04 1.58
 -12 -2 18 23.69 1.35
 -14 2 20 4.19 1.03
 14 2 -20 3.78 0.84
 14 -2 -20 2.78 0.8
 -14 -2 20 4.72 0.81
 -14 -2 20 3.07 0.95
 16 2 -22 5.06 1.15
 -16 2 22 4.26 1.2
 16 -2 -22 5.77 1.08
 19 3 -13 0.22 0.93
 -19 3 13 -0.06 0.86
 19 -3 -13 -0.55 0.94
 -17 3 11 3.99 1.01
 17 3 -11 5.34 1.06
 17 -3 -11 5.32 1.18
 15 3 -9 5.15 0.89
 -15 3 9 4.95 0.97
 15 -3 -9 5.5 0.95
 -15 -3 9 4.6 0.85
 13 3 -7 0.76 0.62
 -13 3 7 0.28 0.55
 -13 -3 7 -0.75 0.48
 13 -3 -7 -0.73 0.57
 -13 -3 7 0.1 0.39
 11 3 -5 18.06 1.07
 -11 3 5 18.08 1.14
 -11 3 5 16.84 0.75
 11 -3 -5 20.55 1.17
 -11 -3 5 18.34 1.08
 -11 -3 5 19.32 0.92
 -9 3 3 22.79 1.1
 -9 3 3 21.24 0.74
 9 3 -3 21.08 1.04
 9 -3 -3 23.81 1.07
 -9 -3 3 23.71 0.86
 -9 -3 3 23.32 1.05
 7 3 -1 14.37 0.77
 -7 3 1 14.34 0.8
 -7 3 1 15.6 0.52
 -7 -3 1 14.16 0.53
 7 -3 -1 14 0.69
 -7 -3 1 14.87 0.75
 5 3 1 15.84 0.47
 -5 3 -1 17.74 0.84
 5 3 1 17.31 0.72
 -5 -3 -1 16.1 0.67
 5 -3 1 16.48 0.66
 5 -3 1 16.23 0.49
 -5 -3 -1 16.24 0.42
 3 3 3 14.65 0.59
 -3 -3 -3 16.33 0.41
 3 -3 3 15.31 0.52
 -3 -3 -3 15.75 0.4
 -3 -3 -3 14.9 0.57
 3 -3 3 15.67 0.51
 1 3 5 49.34 1.1
 -1 3 -5 52.11 1.35
 1 3 5 49.83 1.09
 1 3 5 53.15 1.13
 1 -3 5 50.92 0.93
 1 -3 5 51 1.13
 -1 3 7 25.97 0.72
 1 3 -7 25.95 0.84
 -1 3 7 26.74 0.88
 1 3 -7 26.27 0.51
 -1 3 7 27.37 0.73
 -1 -3 7 26.94 0.83
 -1 -3 7 25.51 0.5
 -3 3 9 49.03 1.12
 -3 3 9 49.82 1.44
 3 3 -9 49.49 1.35
 3 3 -9 50.78 0.95
 3 -3 -9 50.48 1.17
 -3 -3 9 50.02 1.31
 5 3 -11 0.18 0.3
 -5 3 11 0.28 0.3
 5 3 -11 0.5 0.21
 -5 3 11 0.52 0.2
 5 -3 -11 0.26 0.23
 -5 -3 11 0.08 0.27
 -7 3 13 5.99 0.75
 -7 3 13 6.49 0.51
 7 3 -13 5.86 0.68
 7 3 -13 6.5 0.55
 -7 -3 13 6.71 0.71
 7 -3 -13 6.18 0.57
 -9 3 15 27.29 1.46
 9 3 -15 28.85 1.11
 9 3 -15 28.26 1.39
 -9 3 15 27.74 1.01
 -9 -3 15 30.06 1.35
 9 -3 -15 27.28 1.14
 -11 3 17 8.6 1.15
 11 3 -17 10.91 0.87
 11 3 -17 9.45 1.06
 11 -3 -17 8.78 0.88
 -11 -3 17 10.49 1.03
 13 3 -19 1.37 0.63
 13 3 -19 1.15 0.73
 -13 3 19 -0.35 0.7
 -13 -3 19 0.42 0.51
 13 -3 -19 -0.38 0.6
 -15 3 21 1.36 0.92
 15 3 -21 1.71 0.83
 -15 -3 21 1.68 0.7
 15 -3 -21 0.78 0.78
 -17 3 23 1.02 0.98
 -18 4 12 9.48 1.41
 18 4 -12 9.83 1.32
 18 -4 -12 8.86 1.41
 16 4 -10 11.39 1.23
 -16 4 10 12.14 1.44
 -16 -4 10 9.14 1.15
 16 -4 -10 12.84 1.38
 14 4 -8 10.41 1.11
 -14 4 8 10.34 1.19
 -14 -4 8 11.16 1.13
 14 -4 -8 10.11 1.13
 -12 4 6 27.37 1.49
 12 4 -6 29.94 1.44
 -12 -4 6 28.8 1.45
 -12 -4 6 28.2 1.14
 12 -4 -6 26.93 1.41
 -10 4 4 38.1 1.56
 10 4 -4 35.77 1.42
 -10 4 4 37.2 0.96
 10 -4 -4 34.29 1.34
 -10 -4 4 41 1.17
 -10 -4 4 37.61 1.45
 -8 4 2 10.72 0.46
 -8 4 2 11.27 0.81
 8 4 -2 11.83 0.8
 8 -4 -2 12.37 0.78
 -8 -4 2 12.25 0.79
 -8 -4 2 11.05 0.5
 6 4 0 11.96 0.69
 -6 4 0 11.11 0.72
 6 -4 0 12.25 0.62
 -6 -4 0 13.34 0.69
 -4 4 -2 4.9 0.6
 4 4 2 5.25 0.48
 -4 -4 -2 5.01 0.41
 4 -4 2 5.16 0.37
 4 -4 2 5.05 0.3
 -2 4 -4 255.15 4.62
 2 4 4 248.07 3.97
 2 4 4 241.68 3.94
 -2 -4 -4 240.52 3.95
 2 -4 4 241.2 3.76
 2 -4 4 246.38 3.91
 0 4 -6 2 0.19
 0 4 6 1.76 0.24
 0 4 6 1.6 0.24
 0 4 -6 1.93 0.34
 0 4 6 1.8 0.27
 0 -4 6 1.55 0.25
 2 4 -8 2.06 0.2
 -2 4 8 1.98 0.25
 2 4 -8 2.39 0.35
 -2 4 8 2 0.35
 -2 4 8 2.02 0.29
 -2 -4 8 1.72 0.31
 -4 4 10 8.97 0.69
 4 4 -10 10.62 0.45
 -4 4 10 10.93 0.49
 4 4 -10 11.05 0.66
 -4 -4 10 10.27 0.67
 4 -4 -10 10.93 0.58
 -6 4 12 9.98 0.82
 -6 4 12 8.51 0.5
 6 4 -12 8.8 0.71
 6 4 -12 9.14 0.55
 6 -4 -12 9.36 0.65
 -6 -4 12 8.6 0.73
 -8 4 14 18.86 1.22
 8 4 -14 17.03 1.01
 -8 4 14 15.25 0.7
 8 4 -14 17.54 0.83
 -8 -4 14 14.97 0.99
 8 -4 -14 18.54 0.94
 10 4 -16 0.82 0.53
 -10 4 16 0.41 0.4
 10 4 -16 0.69 0.43
 -10 4 16 0.03 0.52
 10 -4 -16 0.42 0.49
 -10 -4 16 0.14 0.43
 -12 4 18 5.83 1.04
 12 4 -18 6.41 0.79
 12 4 -18 5.53 0.93
 12 -4 -18 6.23 0.87
 -12 -4 18 7.07 0.97
 14 4 -20 12.23 1.32
 -14 4 20 12.99 1.63
 -14 -4 20 13.09 1.35
 14 -4 -20 14.63 1.32
 -16 4 22 2.29 1.08
 16 -4 -22 1.22 0.95
 -19 5 13 1.87 1.05
 19 5 -13 3.84 1.2
 19 -5 -13 3.03 1.21
 17 5 -11 18.37 1.66
 -17 5 11 18.12 1.82
 -17 -5 11 15.6 1.51
 17 -5 -11 16.68 1.65
 15 5 -9 9.48 1.12
 -15 5 9 7.41 1.17
 -15 -5 9 8.22 1.14
 15 -5 -9 6.93 1.04
 -13 5 7 33.96 1.79
 13 5 -7 34.73 1.59
 13 -5 -7 34.98 1.66
 -13 -5 7 33.29 1.64
 11 5 -5 34.14 1.45
 -11 5 5 39.37 1.72
 11 -5 -5 32.69 1.41
 -11 -5 5 39.84 1.61
 -11 -5 5 36.47 1.15
 -9 5 3 57.14 1.92
 9 5 -3 57.89 1.76
 -9 5 3 57.33 1.1
 9 -5 -3 57.58 1.68
 -9 -5 3 58.77 1.8
 -9 -5 3 56.9 1.29
 -7 5 1 42.65 1.5
 -7 5 1 40.62 0.82
 7 5 -1 41.83 1.33
 -7 -5 1 42.25 1.36
 7 -5 -1 39.47 1.24
 5 5 1 137.23 2.7
 -5 5 -1 143.17 3.13
 5 -5 1 139.76 2.61
 -5 -5 -1 139.86 2.71
 5 -5 1 136.83 2.25
 -3 5 -3 42.1 1.47
 3 5 3 43.15 1.17
 -3 -5 -3 42.19 0.78
 3 -5 3 41.54 0.96
 -3 -5 -3 42.4 1.11
 3 -5 3 41.61 1.04
 -1 5 -5 57.68 1.67
 1 5 5 59.26 1.31
 1 5 5 59.16 1.38
 -1 -5 -5 61.96 1.31
 1 -5 5 60.36 1.21
 1 -5 5 58.79 1.31
 1 5 -7 32.06 1.09
 1 5 -7 30.7 0.74
 -1 5 7 30.76 0.93
 -1 5 7 30.42 0.81
 -1 5 7 33.15 1.03
 -1 -5 7 29.38 0.94
 -3 5 9 25.29 1.06
 3 5 -9 27.59 0.72
 -3 5 9 26.76 0.75
 3 5 -9 27.09 0.98
 -3 -5 9 25.45 0.98
 3 -5 -9 27.42 0.92
 -5 5 11 43.55 1.57
 5 5 -11 46.15 1.41
 5 5 -11 44.67 1.11
 -5 5 11 44.53 1.07
 -5 -5 11 45.06 1.45
 5 -5 -11 46.4 1.32
 7 5 -13 37.22 1.11
 -7 5 13 34.95 0.96
 7 5 -13 32.63 1.33
 -7 5 13 37.78 1.61
 7 -5 -13 34.82 1.23
 -7 -5 13 34.95 1.4
 9 5 -15 8.79 0.73
 -9 5 15 9.07 0.58
 9 5 -15 7.95 0.86
 -9 5 15 6.57 0.93
 9 -5 -15 9.21 0.82
 -9 -5 15 8.69 0.92
 11 5 -17 7.83 0.81
 11 5 -17 5.76 0.87
 -11 5 17 6.9 1.12
 -11 -5 17 7.05 0.94
 11 -5 -17 5.69 0.78
 -13 5 19 5.32 1.11
 13 5 -19 4.95 0.81
 13 5 -19 5.62 0.94
 -13 -5 19 4.32 0.86
 13 -5 -19 5.29 0.91
 -15 5 21 1.74 0.98
 -15 -5 21 0.97 0.72
 15 -5 -21 1.79 0.92
 -17 5 23 1.97 1.13
 17 -5 -23 0.75 0.94
 18 6 -12 4.6 1.17
 -18 6 12 4.75 1.3
 -18 -6 12 5.95 1.13
 18 -6 -12 5.38 1.3
 16 6 -10 6.23 1.13
 -16 6 10 6.34 1.23
 16 -6 -10 5.3 1.06
 -16 -6 10 5.21 1.04
 -14 6 8 8.25 1.2
 14 6 -8 6.99 1
 -14 -6 8 5.91 1.02
 14 -6 -8 8.21 1.03
 12 6 -6 5.37 0.81
 -12 6 6 5.3 0.92
 -12 -6 6 5.5 0.89
 12 -6 -6 6.3 0.88
 10 6 -4 12.16 1.05
 -10 6 4 11.46 1.05
 -10 -6 4 12 1.06
 10 -6 -4 11.12 0.86
 8 6 -2 20.06 1.05
 -8 6 2 21.13 1.17
 -8 -6 2 20.79 1.09
 8 -6 -2 23.63 1.06
 6 6 0 30.88 1.14
 -6 6 0 27.35 1.25
 6 -6 0 28.99 1.05
 6 -6 0 28.4 0.62
 -6 -6 0 28.85 1.12
 4 6 2 8.81 0.62
 -4 6 -2 9.29 0.77
 4 -6 2 9.84 0.56
 -4 -6 -2 9.8 0.62
 4 -6 2 9.36 0.41
 -2 6 -4 98.3 2.52
 2 6 4 98.82 2.08
 2 6 4 101.15 1.87
 2 -6 4 100.7 1.92
 2 -6 4 101.39 1.92
 -2 -6 -4 100.28 2
 0 6 -6 34.31 0.87
 0 6 6 33.35 1.01
 0 6 6 34.34 1.03
 0 6 -6 33.62 1.27
 0 -6 6 32.44 0.99
 0 -6 -6 33.16 0.89
 2 6 -8 4.48 0.53
 -2 6 8 4.41 0.5
 -2 6 8 4.32 0.34
 -2 6 8 4.43 0.45
 2 6 -8 4.3 0.35
 -2 -6 8 4.49 0.51
 -4 6 10 2.78 0.52
 4 6 -10 3.56 0.48
 4 6 -10 2.92 0.34
 -4 6 10 3.39 0.32
 4 -6 -10 3.52 0.47
 -4 -6 10 3.04 0.52
 6 6 -12 1.64 0.35
 -6 6 12 1.96 0.28
 6 6 -12 1.49 0.43
 -6 6 12 1.05 0.5
 6 -6 -12 1.45 0.41
 -6 -6 12 2.4 0.54
 8 6 -14 7.64 0.78
 8 6 -14 7.94 0.68
 -8 6 14 7.54 0.48
 -8 6 14 6.61 0.88
 8 -6 -14 8.08 0.79
 -8 -6 14 9.99 0.96
 -10 6 16 -0.3 0.54
 10 6 -16 0.43 0.46
 10 6 -16 -0.08 0.47
 10 -6 -16 -0.01 0.47
 -10 -6 16 -0.26 0.48
 12 6 -18 1.05 0.57
 -12 6 18 0.38 0.73
 12 6 -18 0.25 0.58
 -12 -6 18 -0.21 0.53
 12 -6 -18 0.09 0.63
 -14 6 20 1.93 0.9
 -14 -6 20 2.96 0.85
 14 -6 -20 0.06 0.72
 -16 6 22 1.39 1.03
 -16 -6 22 -0.16 0.72
 16 -6 -22 -0.62 0.87
 19 7 -13 2.39 1.08
 -19 7 13 2.28 1.11
 17 7 -11 8.1 1.29
 -17 7 11 4.35 1.16
 17 -7 -11 5.86 1.29
 -17 -7 11 6.4 1.17
 15 7 -9 18.25 1.42
 -15 7 9 20.59 1.81
 -15 -7 9 19.87 1.55
 15 -7 -9 17.13 1.53
 -13 7 7 17.34 1.62
 13 7 -7 16.52 1.39
 13 -7 -7 13.74 1.27
 -13 -7 7 15.55 1.38
 11 7 -5 12.4 1.1
 -11 7 5 12.4 1.22
 -11 -7 5 15.05 1.2
 11 -7 -5 10.96 1.03
 9 7 -3 40.44 1.55
 -9 7 3 41.92 1.76
 -9 -7 3 41.59 1.62
 9 -7 -3 40.4 1.48
 7 7 -1 37.16 1.36
 -7 7 1 34.39 1.5
 -7 -7 1 38.23 1.41
 7 -7 -1 36.37 1.28
 -5 7 -1 44.74 1.65
 5 7 1 42.73 1.37
 5 -7 1 42.6 1.27
 5 -7 1 44.28 0.93
 -5 -7 -1 41.88 1.34
 -3 7 -3 90.82 2.48
 3 7 3 90.5 2.05
 3 7 3 90.7 1.65
 -3 -7 -3 92.24 1.99
 3 -7 3 89.9 1.76
 3 -7 3 91.06 1.92
 1 7 5 247.25 4.27
 1 7 5 247.68 4.29
 -1 7 -5 250.48 4.93
 -1 -7 -5 250.24 4.13
 1 -7 5 247.53 4.03
 1 -7 5 243.39 4.13
 -1 7 7 33.95 1.12
 -1 7 7 34.66 1.16
 1 7 -7 34.35 0.94
 1 7 -7 34.93 1.35
 -1 -7 7 35.11 1.12
 1 -7 -7 35.8 0.93
 -3 7 9 82.43 1.94
 3 7 -9 82.3 2.06
 3 7 -9 79.89 1.65
 -3 7 9 82.5 1.59
 -3 7 9 78.6 2.12
 -3 -7 9 75.56 1.96
 -5 7 11 151.34 2.58
 5 7 -11 152.17 3.22
 5 7 -11 156.93 2.79
 -5 7 11 149.92 3.54
 -5 -7 11 151.04 3.26
 5 -7 -11 148.31 3.06
 -7 7 13 89.72 2.75
 -7 7 13 87.56 1.67
 7 7 -13 86.95 2.28
 7 7 -13 87.58 1.97
 7 -7 -13 87.27 2.23
 -7 -7 13 89.28 2.46
 9 7 -15 25.23 1.11
 9 7 -15 23.31 1.23
 -9 7 15 23.88 1.56
 -9 -7 15 22.88 1.39
 9 -7 -15 23.51 1.24
 -11 7 17 36.51 2.09
 11 7 -17 38.97 1.69
 11 7 -17 39.87 1.52
 11 -7 -17 39.98 1.68
 -11 -7 17 39.97 1.9
 -13 7 19 30.8 2.17
 13 7 -19 23.27 1.61
 13 -7 -19 24.97 1.56
 -13 -7 19 23.25 1.68
 -15 7 21 4.07 1.24
 -15 -7 21 4.61 1.02
 15 -7 -21 3.44 1.01
 -17 -7 23 8.89 1.41
 17 -7 -23 9.97 1.48
 -18 8 12 -0.27 0.93
 18 8 -12 1.04 0.98
 18 -8 -12 0.8 0.96
 -18 -8 12 0.67 0.9
 16 8 -10 2.29 0.96
 -16 8 10 2.02 1.03
 16 -8 -10 0.67 0.94
 -16 -8 10 0.4 0.83
 14 8 -8 3.04 0.89
 -14 8 8 2.59 0.92
 14 -8 -8 1.72 0.87
 -14 -8 8 2.22 0.88
 12 8 -6 1.09 0.66
 -12 8 6 0.66 0.67
 -12 -8 6 1.39 0.72
 12 -8 -6 -0.26 0.6
 10 8 -4 2.73 0.66
 -10 8 4 2.69 0.72
 10 -8 -4 1.25 0.5
 -10 -8 4 2.16 0.68
 8 8 -2 3.56 0.62
 -8 8 2 2.91 0.64
 8 -8 -2 3.27 0.59
 -8 -8 2 2.71 0.58
 -6 8 0 19.39 1.18
 6 8 0 20.52 1.04
 6 -8 0 19.27 0.5
 -6 -8 0 20.19 1.06
 6 -8 0 20.46 0.97
 -4 8 -2 -0.89 0.39
 4 8 2 0.13 0.3
 4 -8 2 -0.19 0.17
 4 -8 2 0.35 0.28
 -4 -8 -2 0.35 0.32
 2 8 4 2.02 0.43
 -2 8 -4 2.33 0.6
 2 8 4 2.17 0.28
 -2 -8 -4 1.91 0.36
 2 -8 4 1.9 0.32
 2 -8 4 2.04 0.34
 0 8 6 0.26 0.25
 0 8 -6 0.2 0.24
 0 8 -6 0.63 0.48
 0 8 6 -0.21 0.2
 0 -8 -6 0.34 0.24
 0 -8 6 0.28 0.27
 2 8 -8 9.7 0.89
 2 8 -8 9.79 0.56
 -2 8 8 8.61 0.69
 -2 8 8 8 0.66
 2 -8 -8 9.37 0.5
 -2 -8 8 8.93 0.7
 4 8 -10 0.11 0.43
 -4 8 10 0.22 0.36
 4 8 -10 -0.38 0.24
 4 -8 -10 -0.25 0.31
 -4 -8 10 -0.12 0.37
 4 -8 -10 0.03 0.18
 6 8 -12 1.83 0.4
 -6 8 12 0.49 0.47
 6 8 -12 0.63 0.43
 6 -8 -12 0.67 0.38
 -6 -8 12 0.66 0.48
 -8 8 14 2.51 0.72
 8 8 -14 1.4 0.44
 8 8 -14 1.49 0.52
 8 -8 -14 1.73 0.56
 -8 -8 14 1.55 0.59
 10 8 -16 0.28 0.51
 -10 8 16 0.42 0.64
 10 8 -16 0.55 0.48
 -10 -8 16 1.12 0.65
 10 -8 -16 0.57 0.58
 -12 8 18 0.76 0.78
 12 8 -18 0.49 0.69
 12 -8 -18 0.58 0.72
 -12 -8 18 0.79 0.73
 -14 8 20 1.87 1.04
 14 -8 -20 0.78 0.85
 -14 -8 20 2.01 0.89
 -16 8 22 0.88 1.1
 16 -8 -22 1.13 1
 -16 -8 22 1.75 0.95
 -17 9 11 1.36 1.05
 17 9 -11 2.88 1.05
 17 -9 -11 2.76 1.11
 -17 -9 11 1.93 0.97
 15 9 -9 5.22 1.09
 -15 9 9 3.7 1.1
 -15 -9 9 5.33 1.17
 15 -9 -9 4.55 1.08
 13 9 -7 19.08 1.46
 -13 9 7 19.78 1.7
 13 -9 -7 19.99 1.37
 -13 -9 7 18.67 1.53
 11 9 -5 25.31 1.46
 -11 9 5 25.74 1.67
 -11 -9 5 26.03 1.57
 11 -9 -5 22.08 1.31
 -9 9 3 8.32 1.05
 9 9 -3 8.37 0.92
 9 -9 -3 7.04 0.79
 -9 -9 3 8.85 1.02
 7 9 -1 69.05 2.03
 -7 9 1 68.35 2.31
 -7 -9 1 72.05 2.11
 7 -9 -1 71.7 1.97
 5 9 1 36.92 1.35
 -5 9 -1 33.35 1.57
 5 -9 1 35.26 1.24
 5 -9 1 37.07 0.89
 -5 -9 -1 36.67 1.38
 3 9 3 154.27 3.19
 3 9 3 152.19 2.76
 -3 9 -3 150.09 3.7
 3 -9 3 156.46 3.04
 -3 -9 -3 164.33 3.15
 3 -9 3 157.61 2.8
 1 9 5 145.29 3.01
 -1 9 -5 146.32 2.79
 -1 9 -5 141.53 3.52
 1 9 5 145.45 2.85
 -1 -9 -5 147.6 2.82
 1 -9 5 141.73 2.78
 1 9 -7 142.28 2.7
 1 9 -7 145.35 3.42
 -1 9 7 142.11 3.04
 -1 9 7 138.82 2.95
 1 -9 -7 142 2.64
 -1 -9 7 140.91 2.91
 3 9 -9 84.91 2.35
 -3 9 9 84.04 2.34
 3 9 -9 83.36 1.87
 -3 9 9 88.83 2.19
 3 -9 -9 83.46 1.69
 -3 -9 9 80.71 2.16
 5 9 -11 177.06 3.79
 5 9 -11 183.38 3.32
 -5 9 11 178.24 4.12
 5 -9 -11 176.33 2.93
 -5 -9 11 176.58 3.78
 5 -9 -11 169.13 3.59
 7 9 -13 66.42 2
 7 9 -13 67.27 1.77
 -7 9 13 64.73 2.39
 7 -9 -13 65.31 2.02
 -7 -9 13 60.47 2.11
 9 9 -15 33.99 1.35
 -9 9 15 33.98 1.94
 9 9 -15 32.52 1.45
 9 -9 -15 30.6 1.49
 -9 -9 15 30.65 1.66
 11 9 -17 49.13 2.11
 11 9 -17 57.74 2.66
 -11 9 17 54.22 2.6
 11 -9 -17 51.06 2.05
 -11 -9 17 55.36 2.31
 -13 9 19 22.56 2.01
 -13 -9 19 20.64 1.69
 13 -9 -19 24.61 1.63
 -15 9 21 12.86 1.84
 -15 -9 21 15.87 1.73
 15 -9 -21 13.16 1.54
 -18 10 12 2.09 1.24
 18 10 -12 3.23 1.14
 -18 -10 12 2.39 1.07
 -16 10 10 5.78 1.32
 16 10 -10 3.39 1.05
 16 -10 -10 3.15 1.16
 -16 -10 10 3.27 1.08
 -14 10 8 5.32 1.2
 14 10 -8 5.51 1.07
 14 -10 -8 4.62 1.07
 -12 10 6 3.23 0.97
 12 10 -6 3.64 0.85
 12 -10 -6 3.18 0.86
 -12 -10 6 2.97 0.85
 -10 10 4 3.59 0.82
 10 10 -4 4.58 0.84
 10 -10 -4 3.34 0.68
 -10 -10 4 3.85 0.82
 -8 10 2 1.44 0.63
 8 10 -2 1.08 0.55
 -8 -10 2 1.06 0.6
 8 -10 -2 1.04 0.48
 -6 10 0 3.15 0.7
 6 10 0 2.7 0.54
 6 -10 0 3.42 0.29
 6 -10 0 3.16 0.59
 -6 -10 0 3 0.62
 -4 10 -2 6.83 0.94
 4 10 2 6.93 0.77
 4 10 2 6.25 0.36
 4 -10 2 7.08 0.49
 -4 -10 -2 6.49 0.69
 4 -10 2 7.62 0.72
 2 10 4 0.75 0.25
 2 10 4 0.55 0.39
 -2 10 -4 0.47 0.53
 -2 -10 -4 1.13 0.4
 2 -10 4 1.15 0.35
 2 -10 4 0.75 0.31
 0 10 6 14.37 0.81
 0 10 -6 14.3 0.77
 0 10 -6 16.56 1.22
 0 10 6 13.71 0.9
 0 -10 6 13.83 0.83
 0 -10 -6 15.54 0.77
 -2 10 8 -0.05 0.32
 -2 10 8 -0.1 0.34
 2 10 -8 0.3 0.3
 2 10 -8 -0.83 0.53
 2 -10 -8 0.44 0.28
 -2 -10 8 -0.45 0.36
 4 10 -10 1.02 0.38
 -4 10 10 0.48 0.46
 4 10 -10 1.45 0.62
 4 -10 -10 1.32 0.29
 -4 -10 10 0.4 0.46
 4 -10 -10 0.66 0.46
 6 10 -12 26.7 1.12
 -6 10 12 27.53 1.53
 6 10 -12 27.47 1.36
 6 -10 -12 27.65 1.34
 -6 -10 12 26.44 1.42
 8 10 -14 0.85 0.48
 8 10 -14 0.31 0.56
 -8 10 14 0.41 0.63
 8 -10 -14 1.33 0.58
 -8 -10 14 0.14 0.57
 10 10 -16 -1.3 0.58
 10 10 -16 0.33 0.52
 -10 10 16 1.26 0.81
 -10 -10 16 -0.44 0.61
 10 -10 -16 0.73 0.63
 -12 10 18 0.2 0.85
 12 -10 -18 0.63 0.76
 -12 -10 18 0.72 0.82
 -14 10 20 8.35 1.53
 -14 -10 20 6.48 1.21
 14 -10 -20 3.91 1.03
 -16 -10 22 0.62 0.95
 -17 11 11 2 1.11
 17 11 -11 1.11 0.99
 17 -11 -11 0.33 1.04
 -17 -11 11 -0.99 0.85
 -15 11 9 6.92 1.34
 15 11 -9 5.22 1.07
 -15 -11 9 4.78 1.15
 15 -11 -9 4.77 1.13
 -13 11 7 6.44 1.23
 13 11 -7 6.69 1.1
 13 -11 -7 5.9 1.09
 -13 -11 7 6.79 1.17
 -11 11 5 13.32 1.44
 11 11 -5 12.97 1.22
 11 -11 -5 13.94 1.28
 -11 -11 5 14.84 1.42
 9 11 -3 27.1 1.47
 -9 11 3 24.18 1.64
 9 -11 -3 29.23 1.42
 -9 -11 3 26.23 1.55
 -7 11 1 10.56 1.14
 7 11 -1 12.69 1.04
 7 -11 -1 11.74 0.96
 -7 -11 1 14.74 1.14
 -5 11 -1 17.95 1.29
 5 11 1 17.54 1.11
 -5 -11 -1 18.68 1.14
 5 -11 1 18.36 1.02
 5 -11 1 19.01 0.69
 3 11 3 13.17 0.91
 -3 11 -3 13.82 1.3
 3 11 3 11.98 0.61
 -3 -11 -3 13.69 0.91
 3 -11 3 13.44 0.71
 3 -11 3 12.43 0.79
 1 11 5 53.43 1.75
 -1 11 -5 54.96 2.12
 -1 11 -5 54.92 1.62
 1 11 5 55.44 1.56
 1 -11 5 58.02 1.59
 -1 -11 -5 57.68 1.62
 1 11 -7 124.26 2.61
 -1 11 7 121 2.87
 1 11 -7 122.94 3.29
 -1 11 7 121.03 2.85
 -1 -11 7 121.33 2.75
 1 -11 -7 122.22 2.5
 -3 11 9 75.79 2.3
 -3 11 9 74.92 2.18
 3 11 -9 78.88 2.47
 3 11 -9 75.28 1.93
 -3 -11 9 73.36 2.14
 3 -11 -9 76.62 1.71
 5 11 -11 11 1.06
 5 11 -11 12.05 0.84
 -5 11 11 10.82 1.14
 5 -11 -11 10.13 0.95
 -5 -11 11 9.16 0.94
 7 11 -13 28.11 1.49
 -7 11 13 30.4 1.74
 7 11 -13 32.2 1.32
 7 -11 -13 28.23 1.46
 -7 -11 13 28.23 1.57
 9 11 -15 29.74 2.38
 9 11 -15 33.34 1.44
 -9 11 15 34.09 2.04
 9 -11 -15 32.77 1.59
 -9 -11 15 33.99 1.83
 -11 11 17 18 1.9
 11 -11 -17 17.37 1.43
 -11 -11 17 17.53 1.59
 -13 11 19 16.62 1.98
 13 -11 -19 19.54 1.68
 -13 -11 19 15.13 1.69
 -15 11 21 5.19 1.53
 15 -11 -21 5.84 1.31
 -15 -11 21 6.56 1.37
 16 12 -10 7.91 1.34
 -16 12 10 9.09 1.61
 16 -12 -10 7.49 1.39
 -16 -12 10 7.95 1.39
 14 12 -8 2.45 0.93
 -14 12 8 3.32 1.1
 14 -12 -8 3.62 1.07
 -14 -12 8 3.32 1.09
 12 12 -6 21.28 1.58
 -12 12 6 20.38 1.8
 -12 -12 6 20.67 1.7
 12 -12 -6 21.9 1.58
 10 12 -4 41.47 1.9
 -10 12 4 39.42 2.15
 -10 -12 4 36.14 1.92
 10 -12 -4 40.6 1.77
 8 12 -2 46.85 1.89
 -8 12 2 40.15 2.02
 8 -12 -2 41.52 1.74
 -8 -12 2 44.45 1.92
 -6 12 0 23.51 1.51
 6 12 0 30.03 1.48
 6 -12 0 27.92 1.35
 -6 -12 0 27.04 1.42
 4 12 2 37.27 1.53
 -4 12 -2 32.98 1.71
 4 -12 2 36.87 1.1
 -4 -12 -2 35.24 1.5
 4 -12 2 35.78 1.43
 2 12 4 0.33 0.45
 2 12 4 0 0.25
 -2 12 -4 0.66 0.61
 -2 -12 -4 -0.3 0.38
 2 -12 4 0.22 0.37
 2 -12 4 -0.03 0.33
 0 12 6 17.16 1.1
 0 12 -6 15.12 0.92
 0 12 -6 17.14 1.38
 0 12 6 17.72 0.96
 0 -12 -6 17.76 0.94
 0 -12 6 16.8 0.99
 2 12 -8 1.49 0.46
 2 12 -8 0.03 0.62
 -2 12 8 0.85 0.45
 -2 12 8 0.58 0.51
 2 -12 -8 1.09 0.38
 -2 -12 8 1 0.48
 -4 12 10 -0.45 0.38
 4 12 -10 -0.09 0.38
 4 12 -10 0.63 0.63
 4 -12 -10 0.13 0.42
 -4 -12 10 0.46 0.5
 6 12 -12 -0.25 0.41
 -6 12 12 -0.04 0.5
 6 12 -12 -1.22 0.61
 -6 -12 12 -0.38 0.5
 6 -12 -12 -0.59 0.4
 8 12 -14 0.29 0.53
 -8 12 14 0.71 0.65
 8 -12 -14 -0.76 0.52
 -8 -12 14 0.23 0.62
 -10 12 16 4.82 1.15
 10 -12 -16 7.8 1.07
 -10 -12 16 7.38 1.14
 -12 12 18 6.65 1.39
 12 -12 -18 4.79 1.09
 -12 -12 18 5.48 1.18
 -14 12 20 2.53 1.18
 14 -12 -20 2.55 1.08
 -14 -12 20 5.4 1.26
 15 13 -9 0.27 0.87
 -15 13 9 0.8 1.01
 -15 -13 9 0.41 0.92
 15 -13 -9 -0.06 1.01
 -13 13 7 5.8 1.3
 13 13 -7 5.52 1.12
 -13 -13 7 2.36 0.98
 13 -13 -7 7.73 1.22
 -11 13 5 3.65 1.01
 11 13 -5 3.86 0.95
 11 -13 -5 3.4 0.89
 -11 -13 5 3.38 0.98
 9 13 -3 1.33 0.73
 -9 13 3 0.3 0.64
 -9 -13 3 1.59 0.74
 9 -13 -3 0.63 0.68
 -7 13 1 0.56 0.6
 7 13 -1 1.01 0.65
 7 -13 -1 0.61 0.59
 -7 -13 1 1.26 0.69
 -5 13 -1 21.7 1.48
 5 13 1 25.55 1.42
 -5 -13 -1 25.69 1.4
 5 -13 1 22.13 1.25
 3 13 3 -0.33 0.5
 -3 13 -3 -0.01 0.54
 3 -13 3 0.02 0.38
 -3 -13 -3 0 0.46
 3 -13 3 0.09 0.32
 -1 13 -5 -0.65 0.53
 1 13 5 0.22 0.33
 1 13 5 0.6 0.52
 -1 13 -5 -0.13 0.4
 -1 -13 -5 0.29 0.43
 1 -13 5 0.69 0.42
 -1 13 7 0.62 0.55
 -1 13 7 1.13 0.47
 1 13 -7 0.83 0.47
 1 13 -7 1.34 0.72
 1 -13 -7 0.71 0.41
 -1 -13 7 0.97 0.49
 -3 13 9 1.34 0.56
 3 13 -9 2.02 0.55
 3 13 -9 2.27 0.8
 -3 13 9 1.57 0.61
 -3 -13 9 2.58 0.64
 3 -13 -9 1.78 0.43
 5 13 -11 2.22 0.8
 -5 13 11 2.21 0.72
 5 13 -11 2.17 0.56
 -5 -13 11 2.63 0.74
 5 -13 -11 3.25 0.74
 -7 13 13 16.01 1.47
 7 13 -13 15.68 1.12
 7 -13 -13 13.99 1.17
 -9 13 15 1.99 0.93
 9 -13 -15 1.98 0.82
 -9 -13 15 1.71 0.85
 -11 13 17 2.08 1.03
 -11 -13 17 0.26 0.84
 11 -13 -17 1.22 0.79
 -13 13 19 1.7 1.19
 13 -13 -19 3.1 1.05
 -13 -13 19 4.59 1.15
 16 14 -10 24.1 1.96
 14 14 -8 20.39 1.81
 -14 14 8 16.04 2.03
 -14 -14 8 20.89 1.93
 14 -14 -8 17.17 1.74
 12 14 -6 22.12 1.72
 -12 14 6 21.85 1.99
 12 -14 -6 21.61 1.7
 -12 -14 6 21.02 1.79
 -10 14 4 25.74 1.93
 10 14 -4 27.72 1.72
 -10 -14 4 26.81 1.77
 10 -14 -4 21.81 1.58
 8 14 -2 37.84 1.81
 -8 14 2 32.78 1.99
 -8 -14 2 41.47 1.97
 8 -14 -2 41.81 1.85
 6 14 0 37.21 1.78
 -6 14 0 33.73 1.88
 -6 -14 0 35.96 1.74
 6 -14 0 38.26 1.68
 -4 14 -2 34.56 1.82
 4 14 2 34.24 1.62
 4 -14 2 35.08 1.55
 -4 -14 -2 33.03 1.56
 -2 14 -4 10.51 1.21
 2 14 4 10.09 1.03
 2 -14 4 9.38 0.94
 -2 -14 -4 10.8 0.97
 2 -14 4 10.2 0.83
 0 14 -6 11.46 1.28
 0 14 6 9.12 0.84
 0 14 6 10.93 1.12
 0 14 -6 10.65 0.98
 0 -14 6 11.41 0.95
 0 -14 -6 10.61 0.91
 -2 14 8 0.8 0.55
 2 14 -8 1.13 0.72
 -2 14 8 0.11 0.46
 2 14 -8 0.32 0.45
 2 -14 -8 0 0.38
 -2 -14 8 1.37 0.58
 4 14 -10 -0.09 0.51
 -4 14 10 0.15 0.46
 4 14 -10 0 0.65
 -4 -14 10 -0.73 0.52
 4 -14 -10 -0.7 0.52
 6 14 -12 0.94 0.57
 -6 14 12 -0.54 0.57
 6 -14 -12 -0.05 0.59
 -6 -14 12 -0.23 0.59
 -8 14 14 -0.02 0.69
 -8 -14 14 -0.27 0.69
 8 -14 -14 -0.55 0.62
 -10 14 16 2.2 1.03
 -10 -14 16 4.58 1.06
 10 -14 -16 4.04 0.98
 -12 14 18 3.73 1.2
 -12 -14 18 5 1.19
 12 -14 -18 3.56 0.99
 15 15 -9 0.57 0.99
 -13 15 7 0.99 0.99
 13 15 -7 0.42 0.89
 13 -15 -7 0.77 1.01
 -13 -15 7 0.34 0.91
 11 15 -5 1.42 0.82
 -11 15 5 0.31 0.85
 11 -15 -5 0.07 0.78
 -11 -15 5 -0.21 0.8
 -9 15 3 5.73 1.14
 9 15 -3 6.11 1.02
 9 -15 -3 7.47 1.06
 -9 -15 3 7.86 1.2
 7 15 -1 1.21 0.76
 -7 15 1 0.92 0.7
 7 -15 -1 0.66 0.67
 -7 -15 1 0.88 0.74
 5 15 1 1.55 0.76
 -5 15 -1 2.7 0.8
 5 -15 1 2.68 0.74
 -5 -15 -1 1.66 0.72
 3 15 3 21.45 1.39
 -3 15 -3 22.7 1.58
 -3 -15 -3 20.41 1.31
 3 -15 3 24.78 1.37
 -1 15 -5 11.66 1.28
 1 15 5 9.39 1.04
 -1 -15 -5 10.73 0.98
 1 -15 5 11.62 0.94
 1 -15 5 11.42 1.06
 1 15 -7 3.13 0.71
 1 15 -7 3.85 0.89
 -1 15 7 1.74 0.57
 -1 15 7 2.49 0.76
 1 -15 -7 3.28 0.62
 -1 -15 7 3.13 0.69
 3 15 -9 11.41 1.25
 3 15 -9 6.32 0.85
 -3 15 9 8.16 1.03
 3 -15 -9 7.34 0.96
 -3 -15 9 7.62 0.98
 5 15 -11 3.7 0.76
 -5 15 11 3.15 0.86
 5 -15 -11 4.76 0.89
 -5 -15 11 4.17 0.89
 -7 15 13 -0.18 0.6
 7 15 -13 1.05 0.77
 7 -15 -13 0.33 0.71
 -7 -15 13 0.54 0.7
 -9 15 15 0.06 0.84
 -9 -15 15 1.13 0.89
 9 -15 -15 1.08 0.8
 -11 15 17 3.71 1.3
 -11 -15 17 2.07 0.96
 11 -15 -17 1.46 0.97
 14 16 -8 22.49 1.98
 -12 16 6 9.26 1.64
 12 16 -6 7.75 1.33
 12 -16 -6 9.12 1.37
 -12 -16 6 8.8 1.41
 10 16 -4 13.96 1.54
 -10 -16 4 12.8 1.49
 10 -16 -4 13.2 1.46
 -8 16 2 10.62 1.44
 8 16 -2 13.51 1.44
 -8 -16 2 10.28 1.28
 8 -16 -2 13.46 1.34
 6 16 0 4.5 0.98
 -6 16 0 5.1 1.02
 6 -16 0 3.88 0.85
 -6 -16 0 3.97 0.89
 -4 16 -2 1.34 0.75
 4 16 2 2 0.71
 4 -16 2 1.78 0.67
 -4 -16 -2 2.65 0.78
 2 16 4 5.2 0.96
 -2 16 -4 3.15 0.83
 2 -16 4 3.42 0.63
 2 -16 4 2.5 0.68
 -2 -16 -4 2.79 0.72
 0 16 -6 0.62 0.63
 0 16 -6 -0.46 0.55
 0 16 6 -0.93 0.52
 0 -16 -6 -0.64 0.46
 0 -16 6 0.19 0.51
 2 16 -8 0.59 0.66
 2 16 -8 -0.03 0.52
 -2 16 8 0.68 0.53
 -2 16 8 -0.05 0.6
 -2 -16 8 0.62 0.59
 -4 16 10 -1.23 0.5
 4 16 -10 0.78 0.63
 4 -16 -10 0.27 0.68
 -4 -16 10 0.57 0.7
 6 16 -12 2.24 0.73
 -6 16 12 1.75 0.83
 6 -16 -12 1.47 0.73
 -6 -16 12 2.45 0.84
 -8 16 14 0.86 0.86
 -8 -16 14 2.22 0.94
 8 -16 -14 0.37 0.69
 -10 16 16 2.17 1.11
 10 -16 -16 2.87 1.02
 -10 -16 16 4.33 1.14
 12 -16 -18 4.6 1.89
 13 17 -7 5.04 1.26
 11 17 -5 3.14 1.13
 -11 17 5 2.74 1.11
 11 -17 -5 3.98 1.05
 -11 -17 5 3.16 1.12
 -9 17 3 8.11 1.43
 9 17 -3 9.44 1.34
 -9 -17 3 8.06 1.28
 9 -17 -3 6.39 1.11
 7 17 -1 13.81 1.48
 -7 17 1 12.12 1.54
 7 -17 -1 13.01 1.37
 -7 -17 1 11.85 1.35
 -5 17 -1 15.1 1.56
 5 17 1 15.15 1.44
 5 -17 1 17.59 1.4
 -5 -17 -1 18.98 1.47
 3 17 3 26.54 1.63
 -3 17 -3 24.2 1.72
 3 -17 3 23.06 1.49
 -3 -17 -3 22.39 1.51
 1 17 5 36.8 1.86
 -1 17 -5 39.46 2.04
 1 -17 5 36.31 1.56
 1 -17 5 37.92 1.74
 -1 -17 -5 36.45 1.66
 1 17 -7 19.86 1.36
 -1 17 7 19.02 1.45
 1 17 -7 20.87 1.58
 -1 -17 7 19.25 1.36
 3 17 -9 26.98 1.49
 -3 17 9 22.59 1.59
 3 -17 -9 23.61 1.67
 -3 -17 9 23.99 1.6
 -5 17 11 19.48 1.68
 5 17 -11 18.33 1.39
 -5 -17 11 17.74 1.52
 5 -17 -11 16.74 1.59
 -7 17 13 7.53 1.34
 -7 -17 13 8.65 1.27
 7 -17 -13 5.24 1
 -9 17 15 14.25 1.84
 -9 -17 15 13.67 1.58
 9 -17 -15 16.03 1.64
 -11 17 17 8.73 1.84
 12 18 -6 0.69 0.99
 -10 18 4 -0.13 0.89
 10 18 -4 0.78 0.99
 -10 -18 4 0.3 0.9
 10 -18 -4 1.02 0.95
 -8 18 2 0.28 0.8
 8 18 -2 0.72 0.83
 8 -18 -2 -0.32 0.66
 -8 -18 2 0.42 0.87
 6 18 0 0.79 0.79
 -6 18 0 -0.13 0.7
 -6 -18 0 -0.03 0.79
 6 -18 0 -0.58 0.61
 -4 18 -2 0.24 0.64
 4 18 2 -0.81 0.74
 -4 -18 -2 -1.58 0.61
 4 -18 2 0.43 0.68
 -2 18 -4 1.63 0.76
 2 18 4 -0.07 0.8
 2 -18 4 0.72 0.65
 -2 -18 -4 0.06 0.62
 0 18 6 -0.78 0.69
 0 18 -6 0.72 0.67
 0 -18 6 0.57 0.6
 0 -18 6 1.11 0.63
 -2 18 8 1.26 0.84
 2 18 -8 0.85 0.74
 -2 -18 8 1.9 0.77
 -4 18 10 0.61 0.71
 4 18 -10 0.32 0.68
 4 -18 -10 -0.01 0.75
 -4 -18 10 -0.66 0.63
 -6 18 12 2.77 1.02
 6 -18 -12 1.64 0.87
 -6 -18 12 1.39 0.92
 -8 18 14 3.53 1.16
 8 -18 -14 2.91 1.02
 -8 -18 14 3.25 1.04
 -10 18 16 2.21 1.18
 11 19 -5 5.16 1.35
 -9 19 3 8.33 1.56
 9 19 -3 9.38 1.45
 9 -19 -3 8.21 1.3
 -9 -19 3 7.19 1.33
 7 19 -1 7.14 1.31
 -7 19 1 9.1 1.45
 7 -19 -1 10.7 1.36
 -7 -19 1 9.22 1.35
 -5 19 -1 13.49 1.58
 5 19 1 15.84 1.62
 -5 -19 -1 13.96 1.47
 5 -19 1 13.59 1.37
 -3 19 -3 32.53 1.97
 3 19 3 31.18 2.01
 3 -19 3 30.42 1.79
 -3 -19 -3 32.52 1.83
 -1 19 -5 12.54 1.42
 1 19 5 12.17 1.44
 1 -19 5 11.75 1.26
 -1 19 7 13.15 1.52
 -1 -19 7 18.86 1.45
 3 19 -9 17.02 1.5
 3 -19 -9 16.53 1.63
 -3 -19 9 16.8 1.51
 -5 19 11 24.92 1.97
 5 -19 -11 21.8 1.79
 -5 -19 11 26.66 1.84
 -7 19 13 21.98 2.21
 7 -19 -13 20.12 1.84
 -7 -19 13 24.35 1.92
 -8 20 2 1.19 0.92
 8 20 -2 -0.09 0.96
 -8 -20 2 0.17 0.92
 8 -20 -2 1.1 0.91
 6 20 0 1.45 0.91
 -6 20 0 0.39 0.87
 -6 -20 0 1.48 0.95
 6 -20 0 1.37 0.84
 4 20 2 0.32 0.91
 -4 20 -2 0.44 0.72
 4 -20 2 -0.81 0.69
 -4 -20 -2 1.27 0.88
 2 20 4 0.55 0.87
 -2 20 -4 1.29 0.77
 2 -20 4 1.5 0.8
 0 20 6 -0.57 0.81
 0 -20 6 -0.23 0.74
 2 20 -8 3.44 1.01
 2 -20 -8 4.03 0.99
 -2 -20 8 4.13 0.97
 4 -20 -10 -0.61 0.75
 -4 -20 10 1.78 0.87
 -6 -20 12 2.38 0.97
 6 -20 -12 0.85 0.95
 7 21 -1 24.51 2.06
 -7 21 1 24.16 2.1
 -7 -21 1 24.53 1.92
 7 -21 -1 22.9 1.93
 5 21 1 11.94 1.59
 -5 21 -1 15.16 1.75
 -5 -21 -1 13.01 1.49
 5 -21 1 10.55 1.39
 3 21 3 6.25 1.31
 3 -21 3 6.13 1.16
 1 21 5 8.9 1.43
 1 -21 5 7.59 1.22
 1 -21 -7 17.72 1.81
 -1 -21 7 15.14 1.54
 3 -21 -9 8.4 1.41
 -3 -21 9 6.62 1.37
 -5 -21 11 5.11 1.17
 4 -22 2 0.87 0.97
 2 22 4 3.78 1.97
 2 -22 4 4.91 1.16
 0 -22 6 -0.78 0.95
 20 0 -13 -0.34 1
 18 0 -11 1.38 0.97
 -16 0 9 0.41 0.6
 16 0 -9 -0.96 0.72
 14 0 -7 -0.64 0.63
 -14 0 7 -0.21 0.46
 -14 0 7 -0.39 0.41
 -12 0 5 -0.54 0.33
 -12 0 5 -0.02 0.38
 12 0 -5 -0.24 0.45
 10 0 -3 0.08 0.38
 -10 0 3 0.29 0.34
 -10 0 3 0.05 0.3
 -8 0 1 -0.04 0.23
 -8 0 1 -0.42 0.19
 8 0 -1 -0.14 0.31
 6 0 1 0.16 0.24
 -6 0 -1 0.01 0.16
 -6 0 -1 -0.19 0.18
 4 0 3 -0.41 0.14
 -4 0 -3 0.22 0.26
 4 0 3 -0.03 0.15
 -2 0 -5 0.21 0.18
 2 0 5 -0.03 0.15
 2 0 5 -0.25 0.12
 0 0 7 0.16 0.08
 0 0 -7 0.12 0.16
 0 0 -7 0.18 0.09
 0 0 7 0.25 0.17
 -2 0 9 -0.09 0.17
 -2 0 9 0.46 0.24
 2 0 -9 0.02 0.09
 4 0 -11 -0.02 0.15
 -4 0 11 0.06 0.27
 -4 0 11 0.21 0.22
 -6 0 13 0.01 0.29
 6 0 -13 -0.01 0.22
 -6 0 13 -0.64 0.2
 -8 0 15 -0.19 0.24
 -8 0 15 0.05 0.41
 8 0 -15 -0.43 0.32
 10 0 -17 -0.5 0.41
 -10 0 17 -0.17 0.35
 -10 0 17 -0.18 0.47
 -12 0 19 -0.21 0.36
 -12 0 19 0.38 0.67
 12 0 -19 0.55 0.54
 14 0 -21 0.06 0.7
 -14 0 21 0.43 0.75
 -16 0 23 0.64 0.87
 19 1 -12 11.62 1.5
 19 -1 -12 9.49 1.46
 17 1 -10 22.49 1.72
 -17 1 10 21.3 1.61
 17 -1 -10 20.42 1.69
 -15 1 8 45.84 1.98
 15 1 -8 44.13 1.95
 15 -1 -8 44.49 1.97
 -15 -1 8 43.46 1.82
 -15 -1 8 37.34 1.65
 -13 1 6 6.47 0.85
 13 1 -6 6.43 0.83
 -13 1 6 7.48 0.74
 -13 -1 6 7.08 0.83
 -13 -1 6 6.68 0.8
 13 -1 -6 6.6 0.92
 -11 1 4 95.85 2.23
 -11 1 4 105.07 2.62
 11 1 -4 102.41 2.51
 -11 -1 4 100.99 2.41
 11 -1 -4 99.42 2.47
 -11 -1 4 103.51 2.48
 9 1 -2 76.74 1.94
 -9 1 2 72.81 1.69
 -9 1 2 76.51 1.96
 -9 -1 2 73.3 1.81
 9 -1 -2 71.42 1.86
 -9 -1 2 77.3 1.84
 -7 1 0 23.03 0.89
 -7 1 0 22.68 0.74
 7 1 0 22.13 0.9
 -7 -1 0 23.11 0.78
 -7 -1 0 22.22 0.79
 7 -1 0 23.4 0.9
 5 1 2 48.28 1.19
 -5 1 -2 48.72 1.34
 5 -1 2 46.79 1.14
 -5 -1 -2 48.81 1.16
 5 -1 2 46.71 1.05
 -5 -1 -2 49.19 1.13
 -3 1 -4 113.64 2.27
 3 1 4 105.95 1.91
 3 1 4 109.16 1.98
 3 -1 4 107.4 1.95
 3 -1 4 107.08 1.85
 -3 -1 -4 110.78 2.04
 1 1 6 28.38 0.65
 1 1 6 27.94 0.78
 -1 1 -6 28.03 0.54
 -1 1 -6 28.65 0.83
 -1 -1 -6 28.34 0.77
 1 -1 6 28.55 0.79
 1 -1 6 28.37 0.56
 -1 1 8 25.18 0.76
 -1 1 8 23.8 0.57
 1 1 -8 24.78 0.83
 -1 -1 8 23.28 0.76
 3 1 -10 131.76 2.07
 -3 1 10 137.72 2.88
 -3 1 10 137.44 2.49
 3 1 -10 133.77 2.79
 -3 -1 10 129.69 2.52
 3 -1 -10 131.91 2.2
 5 1 -12 1.47 0.25
 -5 1 12 1.67 0.33
 -5 1 12 1.04 0.38
 5 -1 -12 1.33 0.25
 -5 -1 12 1.53 0.33
 -5 -1 12 1.72 0.44
 -7 1 14 10.03 0.9
 7 1 -14 9.71 0.61
 -7 1 14 10.81 0.68
 -7 -1 14 9.35 0.68
 -7 -1 14 10.53 0.89
 7 -1 -14 10.99 0.64
 9 1 -16 3.92 0.57
 -9 1 16 3.37 0.74
 -9 1 16 3.6 0.53
 9 -1 -16 3.98 0.57
 -9 -1 16 3.44 0.69
 -9 -1 16 3.65 0.59
 -11 1 18 0.35 0.4
 11 1 -18 0.5 0.5
 -11 1 18 0.28 0.59
 11 -1 -18 -0.29 0.46
 -11 -1 18 0.79 0.59
 -11 -1 18 0.72 0.46
 13 1 -20 5.38 0.85
 -13 1 20 6.53 1.15
 -13 -1 20 6.46 0.9
 13 -1 -20 6.19 0.9
 -13 -1 20 4.57 0.99
 -15 1 22 1.46 0.92
 -15 -1 22 -0.58 0.79
 15 -1 -22 0.05 0.82
 17 1 -24 7.08 1.28
 -17 1 24 8.39 1.54
 20 2 -13 1.17 1.05
 20 -2 -13 1.43 1.71
 18 2 -11 0.9 0.98
 -18 2 11 1.2 0.82
 18 -2 -11 1.06 1
 -16 2 9 3.39 0.85
 16 2 -9 2.34 0.91
 16 -2 -9 1.74 0.81
 14 2 -7 4.74 0.89
 -14 2 7 2.31 0.7
 -14 -2 7 3.6 0.72
 -14 -2 7 2.42 0.6
 14 -2 -7 4.1 0.9
 -12 2 5 9.6 0.73
 -12 2 5 13.42 1.02
 12 2 -5 12.32 0.98
 -12 -2 5 11.52 0.85
 -12 -2 5 11.47 0.95
 12 -2 -5 14.52 1.1
 10 2 -3 18.07 1
 -10 2 3 19.1 0.83
 -10 2 3 18.06 1.04
 -10 -2 3 19.58 1.01
 -10 -2 3 19.59 0.88
 10 -2 -3 19.09 1
 8 2 -1 7.81 0.65
 -8 2 1 7.48 0.46
 -8 2 1 7.09 0.61
 8 -2 -1 8.2 0.63
 -8 -2 1 8.34 0.62
 -8 -2 1 7.67 0.49
 -6 2 -1 11.01 0.45
 6 2 1 10.7 0.64
 -6 2 -1 11.08 0.69
 -6 -2 -1 10.33 0.44
 -6 -2 -1 10.95 0.56
 6 -2 1 10.88 0.58
 4 2 3 6.51 0.44
 -4 2 -3 6.94 0.61
 4 -2 3 6.34 0.39
 4 -2 3 6.56 0.36
 -4 -2 -3 7.08 0.41
 -4 -2 -3 7.49 0.42
 2 2 5 11.76 0.49
 2 2 5 11.26 0.46
 -2 2 -5 12.8 0.68
 -2 -2 -5 12.22 0.43
 2 -2 5 11.45 0.48
 2 -2 5 11.35 0.38
 0 2 7 113.46 2.27
 0 2 7 113.64 2.09
 0 2 -7 116.07 2.28
 0 2 7 115.38 1.94
 0 -2 7 117.39 2.16
 -2 2 9 42.56 1.05
 2 2 -9 40.97 0.69
 -2 2 9 43.67 1.28
 2 2 -9 41.44 1.21
 2 -2 -9 41.95 0.94
 -2 -2 9 41.82 0.69
 -4 2 11 8.16 0.67
 4 2 -11 8.33 0.64
 4 2 -11 8.7 0.38
 -4 2 11 8.16 0.49
 -4 -2 11 8.21 0.58
 4 -2 -11 8.5 0.46
 6 2 -13 17.61 0.99
 6 2 -13 16.24 0.66
 -6 2 13 15.9 0.97
 -6 2 13 17.17 0.75
 -6 -2 13 15.81 0.86
 6 -2 -13 17.27 0.72
 8 2 -15 23.24 0.94
 -8 2 15 22.58 0.93
 -8 2 15 23.5 1.34
 -8 -2 15 21.88 1.08
 -8 -2 15 23.13 1.31
 8 -2 -15 21.02 0.95
 10 2 -17 8.47 0.76
 -10 2 17 8.94 0.7
 -10 2 17 7.73 1.01
 -10 -2 17 6.84 0.82
 -10 -2 17 8.24 1.04
 10 -2 -17 7.34 0.75
 -12 2 19 17 1.62
 12 2 -19 16.02 1.09
 -12 -2 19 17.28 1.43
 12 -2 -19 14.64 1.15
 -12 -2 19 15.98 1.17
 14 2 -21 14.89 1.54
 -14 2 21 17.52 1.76
 14 -2 -21 15.97 1.28
 -14 -2 21 18.84 1.37
 16 2 -23 2.21 0.94
 -16 2 23 2.46 1.06
 19 3 -12 5.8 1.27
 19 -3 -12 4.38 1.32
 -17 3 10 11.83 1.45
 17 3 -10 11.89 1.4
 17 -3 -10 13.55 1.47
 15 3 -8 19.53 1.46
 -15 3 8 20.09 1.49
 15 -3 -8 21.05 1.51
 -15 -3 8 16.39 1.3
 13 3 -6 26.78 1.46
 -13 3 6 27.52 1.51
 -13 -3 6 28.65 1.25
 13 -3 -6 26.86 1.47
 -13 -3 6 26.27 1.42
 -11 3 4 45.45 1.73
 -11 3 4 40.02 1.21
 11 3 -4 43.63 1.63
 -11 -3 4 44.51 1.37
 11 -3 -4 44.49 1.62
 -11 -3 4 45.91 1.62
 9 3 -2 74.17 1.95
 -9 3 2 70.24 1.55
 -9 3 2 74.81 2.08
 -9 -3 2 74.15 1.68
 -9 -3 2 74.13 1.94
 9 -3 -2 76.3 1.93
 -7 3 0 37.49 0.88
 7 3 0 35.64 1.16
 -7 3 0 36.43 1.28
 7 -3 0 36.1 1.12
 -7 -3 0 35.83 0.88
 -7 -3 0 36.85 1.16
 5 3 2 137.69 2.21
 5 3 2 132.02 2.5
 -5 3 -2 136.12 2.9
 -5 -3 -2 131.15 2.19
 -5 -3 -2 133.43 2.47
 5 -3 2 129.55 2.38
 5 -3 2 125.53 2.21
 -3 3 -4 264.57 4.96
 3 3 4 269.62 4.32
 -3 -3 -4 279.87 4.32
 -3 -3 -4 274.94 4.38
 3 -3 4 273.15 4.28
 3 -3 4 272.24 4.15
 -1 3 -6 26.3 0.92
 1 3 6 25.77 0.73
 1 3 6 27.01 0.77
 1 3 6 27.04 0.79
 1 -3 6 26.23 0.79
 1 -3 6 27.16 0.57
 -1 3 8 111.23 2.31
 1 3 -8 112.61 2.27
 -1 3 8 109.62 2.03
 1 3 -8 109.55 1.61
 -1 3 8 108.76 1.96
 -1 -3 8 107.96 1.6
 -1 -3 8 107.91 2.14
 -3 3 10 84.15 1.7
 3 3 -10 84.64 1.98
 -3 3 10 81.46 2.08
 3 3 -10 82.67 1.4
 3 -3 -10 85.54 1.69
 -3 -3 10 83.57 1.89
 5 3 -12 18.88 0.94
 5 3 -12 19.49 0.63
 -5 3 12 18.1 0.72
 -5 3 12 19.27 1.03
 5 -3 -12 18.76 0.75
 -5 -3 12 19.5 0.9
 7 3 -14 11.77 0.64
 -7 3 14 11.82 0.66
 7 3 -14 12.66 0.89
 -7 3 14 12.06 0.97
 -7 -3 14 12.17 0.84
 7 -3 -14 10.93 0.69
 -9 3 16 24.81 1.47
 9 3 -16 23.95 1.35
 9 3 -16 24.11 1.02
 -9 3 16 24.82 1
 9 -3 -16 25.49 1.1
 -9 -3 16 23.61 1.21
 11 3 -18 0.23 0.56
 11 3 -18 -0.27 0.44
 -11 3 18 0.43 0.62
 -11 -3 18 -0.54 0.38
 11 -3 -18 0.6 0.51
 -13 3 20 0.34 0.72
 13 3 -20 0.53 0.59
 13 3 -20 0.97 0.69
 -13 -3 20 0.64 0.59
 13 -3 -20 0.93 0.7
 15 3 -22 -0.08 0.68
 -15 3 22 -0.99 0.79
 15 -3 -22 1.38 0.82
 -15 -3 22 1.78 0.83
 -17 3 24 -0.1 1.02
 -18 4 11 -0.12 0.85
 18 4 -11 -1.29 0.8
 18 -4 -11 -0.54 0.96
 -16 4 9 0.34 0.67
 16 4 -9 0.23 0.82
 -16 -4 9 2.39 0.79
 16 -4 -9 0.87 0.89
 14 4 -7 18.59 1.29
 -14 4 7 16.95 1.43
 -14 -4 7 16.98 1.31
 14 -4 -7 16.59 1.28
 12 4 -5 5.02 0.8
 -12 4 5 5.7 0.85
 12 -4 -5 4.8 0.82
 -12 -4 5 4.46 0.56
 -12 -4 5 4.78 0.77
 -10 4 3 14.53 1.02
 10 4 -3 16.27 1.03
 -10 4 3 12.85 0.61
 10 -4 -3 16.06 1.01
 -10 -4 3 15.79 0.7
 -10 -4 3 14.73 0.97
 8 4 -1 45.47 1.47
 -8 4 1 46.9 1.04
 -8 4 1 44.56 1.56
 -8 -4 1 51.29 1.51
 -8 -4 1 48.29 1.08
 8 -4 -1 47.88 1.43
 -6 4 -1 76.94 2.07
 6 4 1 79.15 1.84
 -6 -4 -1 76.69 1.8
 6 -4 1 77.78 1.43
 6 -4 1 79.78 1.76
 4 4 3 5.22 0.43
 -4 4 -3 6.48 0.7
 -4 -4 -3 6 0.42
 4 -4 3 5.87 0.34
 4 -4 3 6.31 0.41
 2 4 5 41.66 1.08
 -2 4 -5 43.51 1.41
 2 4 5 39.7 1.03
 2 -4 5 42.99 1.04
 2 -4 5 41.24 0.91
 0 4 7 33.77 0.99
 0 4 7 34 0.89
 0 4 7 33.02 0.91
 0 4 -7 31.87 1.09
 0 -4 7 33.17 0.96
 0 -4 7 33.72 0.69
 -2 4 9 78.29 1.91
 -2 4 9 79.13 1.63
 -2 4 9 77.15 1.58
 2 4 -9 77.36 1.31
 2 4 -9 77.36 1.82
 -2 -4 9 76.06 1.76
 -4 4 11 112.41 2.74
 -4 4 11 121.62 2.21
 4 4 -11 118.22 2.58
 4 4 -11 117.51 2
 -4 -4 11 114.95 2.49
 4 -4 -11 118.2 2.29
 6 4 -13 51.05 1.64
 -6 4 13 51.25 1.28
 6 4 -13 50.32 1.21
 -6 4 13 49.29 1.79
 6 -4 -13 52.03 1.41
 -6 -4 13 49.82 1.59
 8 4 -15 31.74 1.43
 -8 4 15 30.96 1.54
 8 4 -15 29.87 1.04
 -8 4 15 30.36 1.01
 -8 -4 15 29.7 1.34
 8 -4 -15 30.38 1.17
 -10 4 17 21.74 1.52
 10 4 -17 21.75 1.04
 10 4 -17 23.74 1.36
 -10 -4 17 23.98 1.33
 10 -4 -17 21.96 1.17
 12 4 -19 33.58 1.42
 -12 4 19 35.15 2.04
 12 4 -19 31.69 1.72
 12 -4 -19 30.13 1.51
 -12 -4 19 36.47 1.76
 14 4 -21 17.7 1.57
 -14 4 21 19.13 1.89
 14 -4 -21 16.4 1.35
 -14 -4 21 15.66 1.45
 -16 4 23 8.64 1.53
 16 -4 -23 5.55 1.17
 19 5 -12 0.98 1
 -19 5 12 1.62 1.03
 19 -5 -12 2.08 1.2
 -17 5 10 -0.25 0.74
 17 5 -10 1.74 0.9
 17 -5 -10 -0.26 0.89
 -17 -5 10 0.8 0.78
 -15 5 8 3.89 0.94
 15 5 -8 4.91 0.99
 -15 -5 8 3.44 0.89
 15 -5 -8 2.61 0.82
 13 5 -6 23.35 1.43
 -13 5 6 23.64 1.53
 -13 -5 6 19.37 1.35
 13 -5 -6 20.49 1.3
 11 5 -4 43.44 1.64
 -11 5 4 44.9 1.86
 -11 -5 4 45.81 1.74
 -11 -5 4 47.93 1.69
 11 -5 -4 46.15 1.65
 9 5 -2 20.86 1.08
 -9 5 2 16.14 0.57
 -9 5 2 20.1 1.14
 -9 -5 2 19.32 1.05
 -9 -5 2 19.2 0.62
 9 -5 -2 19.92 1.03
 7 5 0 87.93 2.12
 -7 5 0 89.7 1.57
 -7 5 0 89.31 2.38
 -7 -5 0 91.55 2.15
 7 -5 0 90.98 2.04
 -5 5 -2 33.27 1.35
 5 5 2 32.44 1.09
 -5 -5 -2 35.51 1.09
 5 -5 2 33.79 0.81
 5 -5 2 34.68 1.03
 3 5 4 10.48 0.6
 -3 5 -4 10.08 0.83
 3 -5 4 11.26 0.5
 -3 -5 -4 11.38 0.35
 -3 -5 -4 11.4 0.35
 3 -5 4 11.99 0.51
 1 5 6 25.92 0.85
 1 5 6 28.44 0.82
 -1 5 -6 28.03 1.15
 1 5 6 27.1 0.82
 1 -5 6 26.01 0.83
 1 -5 6 26.74 0.7
 1 5 -8 38.86 1.23
 -1 5 8 36.78 1.04
 1 5 -8 38.02 0.82
 -1 5 8 36.89 0.96
 -1 5 8 38.18 1.17
 -1 -5 8 36.86 1.11
 3 5 -10 22.23 0.92
 -3 5 10 22.58 0.73
 -3 5 10 23.48 1.03
 3 5 -10 24.74 0.65
 -3 -5 10 23.04 0.94
 3 -5 -10 22.37 0.84
 -5 5 12 31.43 1.38
 -5 5 12 33.5 0.94
 5 5 -12 33.75 0.91
 5 5 -12 33.04 1.23
 5 -5 -12 33.22 1.11
 -5 -5 12 34.37 1.28
 7 5 -14 13.78 0.69
 -7 5 14 15.37 0.66
 7 5 -14 14.88 0.94
 -7 5 14 14.74 1.12
 7 -5 -14 14.54 0.83
 -7 -5 14 13.12 0.95
 -9 5 16 1.41 0.63
 -9 5 16 2.5 0.42
 9 5 -16 1.4 0.55
 9 5 -16 1.16 0.43
 -9 -5 16 2 0.6
 9 -5 -16 1.47 0.51
 11 5 -18 7.36 0.79
 11 5 -18 6.78 0.92
 -11 5 18 7.84 1.16
 11 -5 -18 6.58 0.86
 -11 -5 18 7.47 0.97
 13 5 -20 -0.51 0.62
 -13 5 20 1.07 0.83
 -13 -5 20 0.79 0.66
 13 -5 -20 0.26 0.66
 15 5 -22 -0.26 1.01
 -15 5 22 -0.15 0.89
 15 -5 -22 0.25 0.85
 -15 -5 22 1.55 0.79
 -17 5 24 -0.3 1.02
 -18 6 11 -0.12 0.86
 18 6 -11 1.75 1.01
 18 -6 -11 -1.02 0.98
 -18 -6 11 0.7 0.81
 16 6 -9 1.77 0.95
 -16 6 9 2.26 0.94
 16 -6 -9 2.26 0.9
 -16 -6 9 3.28 0.95
 14 6 -7 1.65 0.77
 -14 6 7 1.43 0.75
 -14 -6 7 1.8 0.75
 14 -6 -7 0.31 0.74
 -12 6 5 0.7 0.61
 12 6 -5 0.97 0.64
 12 -6 -5 1.73 0.62
 -12 -6 5 1.85 0.7
 10 6 -3 14.65 1.08
 -10 6 3 13.98 1.11
 -10 -6 3 15.62 1.11
 10 -6 -3 16.51 1.04
 -8 6 1 29.03 1.35
 -8 6 1 27.97 0.64
 8 6 -1 27.11 1.17
 -8 -6 1 28.2 1.24
 8 -6 -1 30.57 1.19
 -6 6 -1 25.29 1.26
 6 6 1 29.24 1.11
 6 -6 1 30.54 1.06
 6 -6 1 29.14 0.69
 -6 -6 -1 29.55 1.12
 4 6 3 68.12 1.71
 -4 6 -3 70.86 2.13
 -4 -6 -3 72.23 1.7
 4 -6 3 71.63 1.44
 4 -6 3 71.85 1.6
 -2 6 -5 81.35 2.25
 2 6 5 80.26 1.6
 2 6 5 75.6 1.78
 -2 -6 -5 80.23 1.72
 2 -6 5 81.03 1.67
 2 -6 5 81.39 1.62
 0 6 -7 39.33 0.92
 0 6 7 35.46 1.09
 0 6 -7 38.35 1.36
 0 6 7 37.88 1.12
 0 -6 7 36.37 1.09
 0 -6 -7 36.61 0.99
 -2 6 9 34.14 1.21
 2 6 -9 34.58 1.24
 -2 6 9 34.64 0.93
 -2 6 9 33.56 1.08
 2 6 -9 34.45 0.85
 -2 -6 9 34.69 1.16
 -4 6 11 52.34 1.75
 4 6 -11 54.68 1.59
 4 6 -11 54.21 1.22
 -4 6 11 54.92 1.24
 4 -6 -11 56.43 1.51
 -4 -6 11 52.84 1.62
 -6 6 13 59.56 1.35
 6 6 -13 61.95 1.81
 -6 6 13 57.49 2.04
 6 6 -13 58.71 1.41
 -6 -6 13 60.11 1.87
 6 -6 -13 59.5 1.67
 8 6 -15 11.36 0.94
 -8 6 15 10.49 1.09
 8 6 -15 13.42 0.78
 -8 6 15 11.56 0.6
 -8 -6 15 10.3 0.98
 8 -6 -15 13.01 0.9
 10 6 -17 37.78 1.67
 -10 6 17 36.81 1.96
 10 6 -17 39 1.4
 10 -6 -17 39.33 1.55
 -10 -6 17 36.29 1.73
 12 6 -19 35.82 1.78
 -12 6 19 34.74 2.12
 12 -6 -19 35.52 1.64
 -12 -6 19 35.53 1.82
 -14 6 21 8.78 1.45
 14 6 -21 6.78 1.08
 -14 -6 21 8.72 1.22
 14 -6 -21 7.92 1.09
 -16 6 23 5.98 1.41
 -16 -6 23 6.67 1.21
 16 -6 -23 6.76 1.25
 -19 7 12 2.92 1.19
 19 7 -12 2.39 1.09
 19 -7 -12 1.07 1.76
 -17 7 10 1.05 0.99
 17 7 -10 3.03 1.09
 17 -7 -10 1.88 1.07
 -17 -7 10 1.5 0.9
 15 7 -8 2.22 0.89
 -15 7 8 1.96 0.9
 -15 -7 8 1.22 0.76
 15 -7 -8 1.46 0.87
 13 7 -6 0.47 0.58
 -13 7 6 0.07 0.62
 -13 -7 6 0.01 0.62
 13 -7 -6 0.14 0.63
 11 7 -4 4.25 0.72
 -11 7 4 4.56 0.85
 11 -7 -4 5.56 0.8
 -11 -7 4 5.53 0.9
 -9 7 2 2.11 0.58
 9 7 -2 2.24 0.58
 9 -7 -2 3.16 0.61
 -9 -7 2 3.41 0.68
 7 7 0 31.51 1.28
 -7 -7 0 32.37 1.3
 7 -7 0 32.02 0.67
 7 -7 0 32.47 1.2
 5 7 2 25.81 1.05
 -5 7 -2 26.09 1.33
 -5 -7 -2 27.15 1.06
 5 -7 2 24.96 0.96
 5 -7 2 26.19 0.71
 -3 7 -4 4.13 0.71
 3 7 4 3.76 0.5
 3 7 4 3.02 0.26
 3 -7 4 3.57 0.39
 3 -7 4 3.67 0.36
 -3 -7 -4 3.39 0.44
 1 7 6 0.25 0.26
 -1 7 -6 -0.32 0.4
 1 7 6 0.04 0.2
 -1 -7 -6 0.23 0.22
 1 -7 6 -0.16 0.22
 1 -7 6 0.5 0.19
 1 7 -8 25.95 1.18
 -1 7 8 23.4 0.94
 1 7 -8 23.01 0.74
 -1 7 8 24.32 0.98
 -1 -7 8 24.2 0.96
 1 -7 -8 23.27 0.77
 3 7 -10 12.99 0.85
 -3 7 10 13.95 0.78
 3 7 -10 12.8 0.58
 -3 7 10 14.89 0.6
 -3 7 10 12.28 0.83
 -3 -7 10 13.89 0.85
 5 7 -12 -0.07 0.24
 5 7 -12 -0.01 0.35
 -5 7 12 0.25 0.37
 -5 7 12 -0.28 0.2
 5 -7 -12 0.47 0.33
 -5 -7 12 -0.41 0.37
 7 7 -14 31.45 1.35
 -7 7 14 31.8 1.62
 -7 7 14 30.4 0.89
 7 7 -14 32.23 1.1
 7 -7 -14 33.3 1.29
 -7 -7 14 32.71 1.48
 9 7 -16 -0.46 0.44
 9 7 -16 0.16 0.39
 -9 7 16 0.24 0.59
 -9 -7 16 -0.29 0.49
 9 -7 -16 0.46 0.48
 -11 7 18 2.39 0.88
 11 7 -18 2.14 0.95
 11 7 -18 3.57 0.76
 -11 -7 18 1.96 0.72
 11 -7 -18 1.81 0.69
 -13 7 20 1.83 0.92
 13 7 -20 1.68 0.72
 -13 -7 20 1.71 0.79
 13 -7 -20 1.01 0.76
 -15 7 22 3.46 1.21
 -15 -7 22 3.61 1.01
 15 -7 -22 2.51 0.96
 -18 8 11 2.6 1.11
 18 8 -11 3.88 1.15
 -18 -8 11 2.74 1.09
 18 -8 -11 1.93 1.17
 16 8 -9 8.32 1.26
 -16 8 9 9.52 1.49
 -16 -8 9 7.15 1.25
 16 -8 -9 8.16 1.31
 14 8 -7 8.77 1.12
 -14 8 7 11.38 1.46
 -14 -8 7 8.84 1.24
 14 -8 -7 7.06 1.06
 12 8 -5 8.43 1.04
 -12 8 5 9.16 1.2
 -12 -8 5 11.7 1.22
 12 -8 -5 10.02 1.04
 10 8 -3 -0.19 0.5
 -10 8 3 0.01 0.46
 10 -8 -3 0.89 0.52
 -10 -8 3 -0.2 0.5
 -8 8 1 4.36 0.75
 8 8 -1 4.56 0.65
 8 -8 -1 5.82 0.7
 -8 -8 1 5.59 0.73
 6 8 1 1.88 0.45
 -6 8 -1 1.38 0.55
 -6 -8 -1 2.46 0.53
 6 -8 1 1.81 0.23
 6 -8 1 1.68 0.41
 -4 8 -3 10.23 1.05
 4 8 3 10.71 0.76
 4 -8 3 10.92 0.54
 4 -8 3 10.54 0.65
 -4 -8 -3 10.58 0.72
 2 8 5 60.05 1.39
 2 8 5 60.78 1.65
 -2 8 -5 57.86 2.03
 -2 -8 -5 61.78 1.55
 2 -8 5 59.7 1.45
 2 -8 5 61.41 1.49
 0 8 -7 7.69 0.9
 0 8 7 5.47 0.53
 0 8 -7 5.01 0.45
 0 8 7 6.63 0.63
 0 -8 -7 5.78 0.46
 0 -8 7 7.27 0.62
 2 8 -9 5.51 0.72
 2 8 -9 4.97 0.45
 -2 8 9 6.17 0.64
 -2 8 9 5.61 0.62
 2 -8 -9 6.16 0.43
 -2 -8 9 4.16 0.54
 4 8 -11 42.32 1.51
 -4 8 11 43.32 1.64
 4 8 -11 44.74 1.19
 -4 -8 11 41.77 1.52
 4 -8 -11 43.75 1.45
 -6 8 13 51.57 1.19
 6 8 -13 52.9 1.42
 -6 8 13 52.48 2.02
 6 8 -13 51.16 1.71
 -6 -8 13 53.17 1.84
 6 -8 -13 52.33 1.67
 8 8 -15 41.57 1.62
 -8 8 15 41.64 1.99
 8 8 -15 43.63 1.4
 8 -8 -15 44.29 1.63
 -8 -8 15 44.91 1.83
 -10 8 17 37.45 2.08
 10 8 -17 38.14 1.4
 10 8 -17 31.02 1.54
 -10 -8 17 33.61 1.75
 10 -8 -17 35.11 1.6
 12 8 -19 12.78 1.18
 -12 8 19 13.55 1.63
 12 -8 -19 11.07 1.17
 -12 -8 19 12.67 1.36
 -14 8 21 13.67 1.83
 14 -8 -21 12.83 1.36
 -14 -8 21 10.81 1.45
 -16 8 23 18.09 2.26
 -16 -8 23 16.91 1.78
 16 -8 -23 18.7 1.73
 17 9 -10 4.99 1.1
 -17 9 10 4.8 1.27
 17 -9 -10 5.1 1.23
 -17 -9 10 5.44 1.22
 -15 9 8 2.1 0.97
 15 9 -8 2.75 0.94
 15 -9 -8 2.95 1.02
 -15 -9 8 2.03 0.92
 13 9 -6 13.34 1.35
 -13 9 6 13.45 1.53
 13 -9 -6 14.36 1.33
 -13 -9 6 11.44 1.31
 11 9 -4 3.02 0.76
 -11 9 4 2.48 0.78
 11 -9 -4 1.56 0.62
 -11 -9 4 3.12 0.81
 -9 9 2 0.99 0.56
 9 9 -2 1 0.56
 9 -9 -2 2.88 0.67
 -9 -9 2 0.95 0.58
 7 9 0 0.25 0.46
 -7 9 0 0.22 0.47
 7 -9 0 0.47 0.37
 -7 -9 0 -0.01 0.39
 -5 9 -2 26.06 1.44
 5 9 2 27.05 1.21
 5 -9 2 28.23 1.11
 5 -9 2 27.3 0.8
 -5 -9 -2 27.78 1.18
 -3 9 -4 47.93 1.94
 3 9 4 48.92 1.57
 3 9 4 48.88 1.15
 3 -9 4 50.05 1.41
 -3 -9 -4 48.75 1.46
 3 -9 4 50.25 1.28
 1 9 6 3.64 0.54
 -1 9 -6 1.44 0.68
 1 9 6 3.33 0.41
 1 -9 6 3.1 0.44
 1 -9 6 2.76 0.39
 -1 -9 -6 3.13 0.45
 -1 9 8 2.13 0.45
 1 9 -8 2.59 0.39
 -1 9 8 1.34 0.38
 1 9 -8 1.92 0.65
 -1 -9 8 1.94 0.46
 1 -9 -8 1.86 0.33
 3 9 -10 1.5 0.6
 -3 9 10 2 0.49
 -3 9 10 1.93 0.51
 3 9 -10 1.78 0.37
 -3 -9 10 1.57 0.49
 3 -9 -10 1.83 0.3
 -5 9 12 0.77 0.47
 5 9 -12 1.22 0.37
 5 9 -12 0.86 0.51
 5 -9 -12 0.71 0.24
 5 -9 -12 0 0.33
 -5 -9 12 0.64 0.51
 -7 9 14 8.58 1.06
 7 9 -14 9.59 0.93
 7 9 -14 10.97 0.79
 7 -9 -14 11.57 0.96
 -7 -9 14 11.83 1.09
 -9 9 16 6.84 1.07
 9 9 -16 6.12 0.86
 9 9 -16 6.71 0.73
 9 -9 -16 7.98 0.91
 -9 -9 16 7.09 1.02
 11 9 -18 1.81 0.72
 -11 9 18 1.88 0.84
 -11 -9 18 0.25 0.71
 11 -9 -18 -0.16 0.59
 -13 9 20 2.2 1.01
 -13 -9 20 1.46 0.87
 13 -9 -20 1.31 0.83
 -15 9 22 4.55 1.31
 -15 -9 22 1.31 0.95
 15 -9 -22 1.42 0.96
 -18 10 11 4.62 1.41
 18 10 -11 4.85 1.23
 -18 -10 11 4.39 1.14
 16 10 -9 4.64 1.14
 -16 10 9 3.3 1.11
 -16 -10 9 4.14 1.1
 16 -10 -9 1.32 1.08
 14 10 -7 6.59 1.12
 -14 10 7 5.76 1.21
 -14 -10 7 4.54 1.03
 14 -10 -7 5.1 1.06
 -12 10 5 4.31 1.01
 12 10 -5 3.72 0.82
 12 -10 -5 6.48 1.03
 -12 -10 5 4.2 0.99
 10 10 -3 0.57 0.6
 -10 10 3 0.08 0.57
 -10 -10 3 0.11 0.61
 10 -10 -3 -0.78 0.43
 8 10 -1 2.03 0.62
 -8 10 1 1.72 0.6
 -8 -10 1 1.96 0.63
 8 -10 -1 1.66 0.55
 6 10 1 5.52 0.75
 -6 10 -1 4.91 0.87
 6 -10 1 5.14 0.37
 6 -10 1 6.03 0.73
 -6 -10 -1 5.43 0.73
 -4 10 -3 10.02 1.12
 4 10 3 8.66 0.41
 4 10 3 8.33 0.8
 4 -10 3 9.2 0.57
 4 -10 3 10.1 0.75
 -4 -10 -3 9.43 0.84
 -2 10 -5 14.37 1.32
 2 10 5 12.7 0.66
 2 10 5 13.65 0.88
 2 -10 5 13.43 0.79
 -2 -10 -5 13.6 0.81
 2 -10 5 12.73 0.74
 0 10 -7 6.34 0.94
 0 10 -7 5.65 0.57
 0 10 7 4.59 0.63
 0 10 7 5.31 0.58
 0 -10 7 5.32 0.6
 0 -10 -7 5.68 0.56
 -2 10 9 10.56 0.84
 2 10 -9 9.09 0.64
 2 10 -9 8.25 0.98
 -2 10 9 9.14 0.82
 -2 -10 9 8.58 0.8
 2 -10 -9 8.75 0.59
 4 10 -11 4.91 0.55
 -4 10 11 4.51 0.73
 4 10 -11 5.08 0.81
 4 -10 -11 5.61 0.46
 4 -10 -11 5.25 0.73
 -4 -10 11 6.26 0.81
 6 10 -13 0.06 0.55
 -6 10 13 0.36 0.52
 6 10 -13 0.99 0.44
 6 -10 -13 0.13 0.48
 -6 -10 13 1.24 0.59
 -8 10 15 19.01 1.58
 8 10 -15 20.43 1.29
 8 10 -15 21.8 1.1
 8 -10 -15 20.23 1.27
 -8 -10 15 19.64 1.41
 -10 10 17 19.91 1.72
 10 10 -17 19.38 1.35
 10 -10 -17 21.74 1.43
 -10 -10 17 20.17 1.62
 -12 10 19 1.55 0.93
 -12 -10 19 3.01 0.95
 12 -10 -19 1.59 0.8
 -14 10 21 6.96 1.51
 14 -10 -21 8.06 1.28
 -14 -10 21 6.74 1.21
 -17 11 10 7.04 1.57
 17 11 -10 7.04 1.31
 17 -11 -10 6.26 1.37
 -17 -11 10 7.02 1.34
 15 11 -8 10.3 1.32
 -15 11 8 11.38 1.65
 15 -11 -8 10.47 1.43
 -15 -11 8 8.68 1.36
 -13 11 6 17.11 1.79
 13 11 -6 17.49 1.55
 13 -11 -6 14.28 1.33
 -13 -11 6 15.28 1.55
 -11 11 4 28.3 1.88
 11 11 -4 28.67 1.64
 -11 -11 4 31.09 1.75
 11 -11 -4 24.49 1.44
 9 11 -2 42.5 1.8
 -9 11 2 40.27 2.01
 -9 -11 2 41.49 1.85
 9 -11 -2 41.7 1.72
 -7 11 0 64.9 2.4
 7 11 0 63.06 2.08
 7 -11 0 63.84 1.99
 -7 -11 0 66.47 2.15
 5 11 2 27.97 1.32
 -5 11 -2 29.52 1.62
 -5 -11 -2 31.06 1.37
 5 -11 2 28.46 0.89
 5 -11 2 28.6 1.25
 3 11 4 19.49 1.08
 3 11 4 18.68 0.74
 -3 11 -4 19.92 1.4
 -3 -11 -4 17.99 1.01
 3 -11 4 19.06 0.84
 3 -11 4 20.32 0.99
 1 11 6 26.25 1.05
 1 11 6 25.75 1.22
 -1 11 -6 29.06 1.67
 1 -11 6 27.99 1.11
 1 -11 6 27.49 1.11
 -1 -11 -6 28.79 1.14
 -1 11 8 14.69 0.95
 -1 11 8 14.34 0.92
 1 11 -8 13.68 0.82
 1 11 -8 16.24 1.39
 1 -11 -8 14.82 0.8
 -1 -11 8 14.4 0.94
 -3 11 10 14.5 1.08
 3 11 -10 14.39 0.84
 3 11 -10 16.75 1.33
 -3 11 10 14.52 1.03
 -3 -11 10 14.19 1.03
 3 -11 -10 14.51 0.73
 -5 11 12 2.52 0.67
 5 11 -12 3.89 0.57
 5 11 -12 2.39 0.75
 5 -11 -12 2.82 0.62
 -5 -11 12 1.87 0.62
 7 11 -14 5.74 0.71
 -7 11 14 5.54 1
 7 11 -14 3.49 0.81
 7 -11 -14 4.39 0.78
 -7 -11 14 5.17 0.85
 9 11 -16 0.31 0.69
 -9 11 16 1.51 0.82
 -9 -11 16 0.99 0.7
 9 -11 -16 0.12 0.6
 -11 11 18 6.05 1.29
 11 -11 -18 5.42 0.98
 -11 -11 18 5.73 1.08
 -13 11 20 0.75 0.9
 13 -11 -20 0.05 0.75
 -13 -11 20 0.89 0.87
 15 -11 -22 -0.47 0.98
 -15 -11 22 1.39 0.95
 16 12 -9 1.68 1.02
 -16 12 9 3.57 1.25
 -16 -12 9 2.96 1.14
 16 -12 -9 2.7 1.17
 14 12 -7 -0.35 0.77
 -14 12 7 -0.3 0.88
 14 -12 -7 1.64 0.82
 -14 -12 7 -0.29 0.85
 -12 12 5 2.14 0.92
 12 12 -5 1.73 0.85
 -12 -12 5 -0.6 0.74
 12 -12 -5 1.45 0.87
 -10 12 3 -0.33 0.62
 10 12 -3 0.9 0.68
 -10 -12 3 -0.19 0.65
 10 -12 -3 0.69 0.62
 8 12 -1 3.41 0.78
 -8 12 1 2.91 0.81
 -8 -12 1 3.19 0.79
 8 -12 -1 3 0.68
 6 12 1 9.38 1.03
 -6 12 -1 7.86 1.11
 6 -12 1 7.28 0.84
 -6 -12 -1 8.18 0.97
 -4 12 -3 0.23 0.57
 4 12 3 0.45 0.47
 4 -12 3 0.68 0.32
 -4 -12 -3 0.52 0.46
 4 -12 3 0.57 0.44
 -2 12 -5 4.66 0.94
 2 12 5 6.38 0.58
 2 12 5 6.67 0.84
 2 -12 5 5.83 0.68
 -2 -12 -5 6.21 0.73
 2 -12 5 6.1 0.63
 0 12 7 -0.14 0.43
 0 12 7 -0.26 0.27
 0 12 -7 -0.15 0.64
 0 12 -7 0.28 0.38
 0 -12 7 0.42 0.4
 0 -12 -7 0.42 0.38
 2 12 -9 12.45 0.86
 -2 12 9 13.78 1
 -2 12 9 11.5 1.06
 2 12 -9 12.29 1.29
 -2 -12 9 11.85 1
 2 -12 -9 11.95 0.75
 -4 12 11 0.37 0.49
 4 12 -11 0.64 0.43
 4 12 -11 -0.2 0.67
 4 -12 -11 0.35 0.45
 -4 -12 11 -0.33 0.5
 6 12 -13 -0.82 0.63
 -6 12 13 -0.55 0.46
 6 12 -13 -0.37 0.39
 -6 -12 13 0.82 0.65
 6 -12 -13 -0.09 0.46
 -8 12 15 12.44 1.53
 8 12 -15 12.19 1.25
 8 -12 -15 9.65 1.09
 -8 -12 15 13.73 1.35
 -10 12 17 0.25 0.84
 -10 -12 17 1.08 0.82
 10 -12 -17 0.69 0.77
 -12 12 19 2.72 1.18
 12 -12 -19 2.28 0.9
 -12 -12 19 3.29 1.05
 -14 12 21 4.12 1.28
 14 -12 -21 2.35 1.04
 -14 -12 21 4.45 1.23
 15 13 -8 3.27 1.12
 -15 13 8 4.21 1.28
 -15 -13 8 5.25 1.26
 15 -13 -8 4.53 1.28
 -13 13 6 26.07 2.1
 13 -13 -6 21.71 1.62
 -13 -13 6 22.76 1.85
 11 13 -4 27.61 1.75
 -11 13 4 28 2.01
 -11 -13 4 27.53 1.85
 11 -13 -4 29.39 1.72
 -9 13 2 68.47 2.79
 9 13 -2 69.32 2.46
 9 -13 -2 70.85 2.39
 -9 -13 2 70.96 2.55
 -7 13 0 100.58 3.25
 7 13 0 98.96 2.89
 7 -13 0 99.59 2.72
 -7 -13 0 98.85 2.86
 5 13 2 120.11 3.14
 -5 13 -2 119.3 3.51
 -5 -13 -2 120.86 3.05
 5 -13 2 123 2.98
 -3 13 -4 22.53 1.53
 3 13 4 24.38 1.37
 3 -13 4 24.57 1.22
 -3 -13 -4 24.34 1.25
 3 -13 4 26.31 1.06
 1 13 6 84.49 2.49
 1 13 6 86.26 2.22
 -1 13 -6 84.61 2.86
 1 -13 6 85 2.25
 -1 -13 -6 86.23 2.24
 1 -13 6 83.86 2.18
 -1 13 8 118.15 2.98
 1 13 -8 116.35 3.43
 1 13 -8 114.59 2.68
 -1 13 8 118.24 3.03
 1 -13 -8 115.04 2.57
 -1 -13 8 114.99 2.83
 3 13 -10 41.82 2.01
 3 13 -10 39.42 1.47
 -3 13 10 43.29 1.83
 -3 13 10 39.47 1.72
 3 -13 -10 40.77 1.29
 -3 -13 10 40.53 1.72
 -5 13 12 37.2 1.86
 5 13 -12 36.99 1.45
 5 13 -12 36.31 1.86
 5 -13 -12 34.71 1.65
 -5 -13 12 36.49 1.75
 7 13 -14 18.85 1.18
 -7 13 14 24.44 1.76
 7 13 -14 20.25 1.55
 7 -13 -14 19.28 1.32
 -7 -13 14 19.69 1.52
 -9 13 16 12.96 1.62
 9 -13 -16 17.95 1.44
 -9 -13 16 16.49 1.53
 -11 13 18 2.41 1.03
 11 -13 -18 3.84 1.01
 -11 -13 18 3.44 1.05
 -13 13 20 4.82 1.38
 -13 -13 20 6.21 1.33
 13 -13 -20 5.18 1.18
 16 14 -9 1.37 1.05
 -14 14 7 0.22 0.92
 14 14 -7 0.41 0.88
 14 -14 -7 -0.86 0.74
 -14 -14 7 -0.24 0.88
 -12 14 5 2.61 1.06
 12 14 -5 3.49 1.06
 12 -14 -5 1.22 0.84
 -12 -14 5 3.94 1.05
 10 14 -3 -0.3 0.72
 -10 14 3 -0.17 0.66
 10 -14 -3 -0.25 0.69
 -10 -14 3 0.05 0.74
 8 14 -1 2.15 0.74
 -8 14 1 0.57 0.67
 -8 -14 1 1.33 0.74
 8 -14 -1 1.46 0.71
 6 14 1 0.74 0.66
 -6 14 -1 0.35 0.62
 -6 -14 -1 1.17 0.68
 6 -14 1 -0.17 0.48
 -4 14 -3 0.39 0.61
 4 14 3 1.55 0.64
 -4 -14 -3 0.51 0.58
 4 -14 3 1.11 0.52
 -2 14 -5 0.67 0.67
 2 14 5 0.16 0.47
 -2 -14 -5 0.46 0.5
 2 -14 5 0.02 0.4
 2 -14 5 0.75 0.42
 0 14 7 4.18 0.65
 0 14 7 5.46 0.87
 0 14 -7 5.73 1.04
 0 14 -7 5.89 0.75
 0 -14 7 5.01 0.72
 0 -14 -7 4.68 0.69
 -2 14 9 -0.86 0.43
 -2 14 9 0.84 0.5
 2 14 -9 1.3 0.74
 2 14 -9 -0.1 0.44
 2 -14 -9 -0.13 0.4
 -2 -14 9 0 0.49
 4 14 -11 -0.08 0.45
 4 14 -11 0.07 0.72
 -4 14 11 -0.4 0.5
 -4 -14 11 -0.38 0.58
 4 -14 -11 -0.05 0.55
 6 14 -13 0.67 0.55
 6 14 -13 1.41 0.97
 -6 14 13 0.26 0.63
 -6 -14 13 1.14 0.7
 6 -14 -13 0.79 0.67
 -8 14 15 1.21 0.83
 -8 -14 15 0.83 0.76
 8 -14 -15 0.48 0.7
 -10 14 17 2.03 1.06
 -10 -14 17 1.25 0.91
 10 -14 -17 1.09 0.85
 -12 14 19 -0.45 0.96
 12 -14 -19 1.87 1.02
 -12 -14 19 2.5 1.09
 15 15 -8 12.27 1.59
 -13 15 6 18.23 2.03
 13 15 -6 21.35 1.87
 -13 -15 6 21.89 1.96
 13 -15 -6 19.09 1.76
 -11 15 4 13.77 1.76
 11 15 -4 13.9 1.53
 11 -15 -4 12.1 1.33
 -11 -15 4 14.08 1.53
 -9 15 2 27.69 2.02
 9 15 -2 26.74 1.77
 9 -15 -2 30.14 1.72
 -9 -15 2 27.69 1.83
 -7 15 0 27.95 1.87
 7 15 0 31.84 1.72
 7 -15 0 31.93 1.67
 -7 -15 0 34.68 1.82
 -5 15 -2 38.41 2.04
 5 15 2 40.35 1.92
 -5 -15 -2 39.52 1.81
 5 -15 2 38.78 1.73
 3 15 4 74.76 2.5
 -3 15 -4 79.96 2.84
 3 -15 4 70.86 2.27
 -3 -15 -4 78.2 2.36
 3 -15 4 76.81 2.8
 -1 15 -6 46.68 2.23
 1 15 6 48.38 2.01
 1 -15 6 45.76 1.65
 1 -15 6 47.55 1.75
 -1 -15 -6 47.82 1.74
 -1 15 8 29 1.49
 1 15 -8 29.06 1.42
 -1 15 8 30.76 1.65
 1 15 -8 30.24 1.8
 -1 -15 8 27.91 1.42
 1 -15 -8 28.95 1.3
 -3 15 10 13.85 1.25
 3 15 -10 16.29 1.49
 3 15 -10 15.02 1.06
 3 -15 -10 14.81 1.22
 -3 -15 10 15.88 1.27
 5 15 -12 31.08 1.48
 -5 15 12 33.95 1.9
 -5 -15 12 31.59 1.8
 5 -15 -12 28.82 1.69
 -7 15 14 14.79 1.65
 7 -15 -14 18.41 1.49
 -7 -15 14 16.68 1.54
 -9 15 16 5.18 1.27
 -9 -15 16 6.81 1.18
 9 -15 -16 6.03 1.03
 -11 15 18 1.38 0.98
 11 -15 -18 0.59 0.9
 -11 -15 18 -0.32 0.89
 14 16 -7 1.67 1.08
 -12 16 5 0.98 0.97
 12 16 -5 2.82 1.07
 -12 -16 5 1.68 1.04
 12 -16 -5 1.26 0.95
 -10 16 3 0.42 0.84
 10 16 -3 1 0.91
 -10 -16 3 0.79 0.87
 10 -16 -3 1.42 0.79
 8 16 -1 0.75 0.81
 -8 16 1 0.43 0.8
 8 -16 -1 0.27 0.66
 -8 -16 1 0.65 0.8
 6 16 1 0 0.66
 -6 16 -1 0.1 0.62
 6 -16 1 0.3 0.63
 -6 -16 -1 -0.2 0.64
 -4 16 -3 1.35 0.71
 4 16 3 0.16 0.62
 -4 -16 -3 -0.27 0.59
 4 -16 3 0.34 0.61
 -2 16 -5 1.6 0.79
 2 16 5 1.47 0.72
 -2 -16 -5 1.58 0.65
 2 -16 5 1.66 0.55
 2 -16 5 1.15 0.63
 0 16 -7 0.23 0.68
 0 16 7 0.2 0.69
 0 -16 -7 0 0.5
 0 -16 7 0.31 0.53
 0 -16 7 0.91 0.57
 2 16 -9 1.25 0.64
 -2 16 9 1.46 0.69
 -2 16 9 0.97 0.55
 2 16 -9 1 0.78
 -2 -16 9 1.28 0.66
 4 16 -11 -0.25 0.56
 -4 16 11 0.8 0.64
 4 -16 -11 -0.44 0.65
 -4 -16 11 0.36 0.7
 -6 16 13 0.22 0.69
 -6 -16 13 0.34 0.72
 6 -16 -13 0.35 0.67
 -8 16 15 -1.01 0.72
 8 -16 -15 1.6 0.84
 -8 -16 15 -0.09 0.76
 -10 16 17 2.26 1.14
 10 -16 -17 1.1 0.89
 -10 -16 17 3.74 1.11
 13 17 -6 13.3 1.72
 13 -17 -6 11.66 2.55
 -11 17 4 5.77 1.39
 11 17 -4 8.88 1.38
 11 -17 -4 9.01 1.31
 -11 -17 4 5.76 1.24
 9 17 -2 6.68 1.19
 -9 17 2 6.06 1.3
 9 -17 -2 8.28 1.24
 -9 -17 2 5.81 1.17
 -7 17 0 5.91 1.14
 7 17 0 4.81 1.1
 7 -17 0 6.15 1.08
 -7 -17 0 5.6 1.08
 5 17 2 22.09 1.67
 -5 17 -2 22.34 1.78
 -5 -17 -2 21.11 1.56
 5 -17 2 22.45 1.5
 -3 17 -4 25.8 1.8
 3 17 4 26.55 1.75
 3 -17 4 27.61 1.56
 -3 -17 -4 24.37 1.56
 1 17 6 15.12 1.41
 -1 17 -6 17.44 1.5
 1 -17 6 16.1 1.26
 1 -17 6 16.96 1.18
 -1 -17 -6 17.18 1.28
 1 17 -8 16.94 1.53
 -1 17 8 12.37 1.32
 1 17 -8 16.19 1.31
 -1 -17 8 14.84 1.27
 -3 17 10 16.7 1.45
 3 17 -10 14.78 1.27
 3 -17 -10 16.16 1.52
 -3 -17 10 16.79 1.45
 -5 17 12 8.36 1.29
 5 -17 -12 6.24 1.11
 -5 -17 12 6.78 1.12
 -7 17 14 -0.55 0.72
 7 -17 -14 1.48 0.77
 -7 -17 14 1.01 0.84
 -9 17 16 4.96 1.35
 -9 -17 16 5.13 1.19
 9 -17 -16 1.54 0.94
 12 18 -5 -1.01 0.98
 12 -18 -5 0.36 1.51
 10 18 -3 4.83 1.22
 -10 18 3 4.17 1.26
 10 -18 -3 4.45 1.15
 -10 -18 3 3.52 1.11
 8 18 -1 7.43 1.31
 -8 18 1 8.09 1.39
 -8 -18 1 6.56 1.22
 8 -18 -1 7.77 1.2
 -6 18 -1 0.34 0.7
 6 18 1 -0.03 0.81
 -6 -18 -1 0.16 0.82
 6 -18 1 0.64 0.7
 4 18 3 0.58 0.8
 -4 18 -3 -0.11 0.7
 4 -18 3 0.46 0.68
 -4 -18 -3 0.15 0.73
 -2 18 -5 1.34 0.78
 2 18 5 0.67 0.75
 -2 -18 -5 -0.24 0.62
 2 -18 5 -0.05 0.63
 0 18 7 0.37 0.73
 0 18 -7 2.43 0.88
 0 -18 7 1.55 0.7
 0 -18 7 1.83 0.66
 2 18 -9 3.65 0.89
 -2 18 9 3.26 1
 -2 -18 9 5.11 0.95
 -4 18 11 3.05 0.91
 4 -18 -11 4.66 1.06
 -4 -18 11 3.91 1
 -6 18 13 14.26 1.73
 -6 -18 13 14.3 1.52
 6 -18 -13 13.71 1.53
 -8 18 15 5.05 1.36
 -8 -18 15 6.03 1.2
 8 -18 -15 4.92 1.12
 11 19 -4 1.54 1.1
 -9 19 2 0.83 0.95
 9 19 -2 -0.69 0.92
 9 -19 -2 0.7 0.93
 -9 -19 2 0.84 0.94
 7 19 0 0.57 0.89
 -7 19 0 1.24 0.92
 -7 -19 0 0.2 0.91
 7 -19 0 -0.1 0.83
 5 19 2 0.79 0.91
 -5 19 -2 1.38 0.79
 5 -19 2 1.63 0.84
 -5 -19 -2 -0.45 0.79
 3 19 4 3.59 1.03
 -3 19 -4 4.27 1.04
 3 -19 4 3.28 0.93
 -3 -19 -4 3.96 0.96
 1 19 6 3.78 0.99
 -1 19 -6 6.54 1.13
 1 -19 6 4.32 0.98
 -1 19 8 -0.56 0.81
 -1 -19 8 -0.46 0.63
 -1 -19 8 0.59 0.7
 3 -19 -10 1.43 0.85
 -3 -19 10 -0.42 0.68
 -5 -19 12 0.64 0.77
 5 -19 -12 0.17 0.79
 -7 19 14 -0.53 0.88
 -7 -19 14 1.41 0.95
 7 -19 -14 0.96 0.84
 -8 20 1 1.16 0.97
 8 20 -1 0.99 1.02
 8 -20 -1 0.03 0.97
 -8 -20 1 0.13 0.91
 -6 20 -1 0.49 0.86
 6 20 1 -0.53 0.89
 6 -20 1 -0.34 0.8
 -6 -20 -1 0.29 0.9
 -4 20 -3 2.12 0.89
 4 20 3 2.54 1.05
 4 -20 3 0.72 0.87
 -4 -20 -3 2.48 0.96
 2 20 5 -0.44 0.83
 -2 20 -5 0.43 0.8
 2 -20 5 -0.5 0.74
 0 20 7 4.9 1.18
 0 -20 7 3.68 0.92
 -2 -20 9 5.29 1.03
 2 -20 -9 3.53 1.06
 -4 -20 11 8.88 1.31
 4 -20 -11 10.49 1.47
 6 -20 -13 19.56 2.85
 -6 -20 13 17.2 1.75
 -7 21 0 0.2 0.9
 7 21 0 -1.33 1.36
 7 -21 0 1.05 1
 -7 -21 0 1.18 0.99
 5 21 2 0.72 1.04
 -5 21 -2 0.16 0.79
 5 -21 2 0.64 0.91
 -5 -21 -2 1.18 0.92
 3 21 4 1.8 1.09
 -3 21 -4 3.85 1.06
 3 -21 4 1.08 0.85
 1 21 6 0.42 0.95
 1 -21 6 0.02 0.79
 1 -21 -8 1.51 1.03
 3 -21 -10 -0.61 0.9
 -3 -21 10 0.03 0.89
 -5 -21 12 1.34 0.94
 2 -22 5 3.31 1.07
 20 0 -12 9.41 1.47
 18 0 -10 18.12 1.7
 16 0 -8 18.05 1.54
 -16 0 8 19.53 1.44
 -14 0 6 2.16 0.61
 14 0 -6 2.4 0.71
 -14 0 6 1.41 0.54
 -12 0 4 58.97 1.87
 -12 0 4 56.05 1.69
 12 0 -4 56.11 1.9
 -10 0 2 115.8 2.62
 -10 0 2 113.51 2.44
 10 0 -2 115.62 2.63
 -8 0 0 129.03 2.46
 8 0 0 126.53 2.58
 -8 0 0 126 2.61
 6 0 2 107.96 2.16
 -6 0 -2 108.45 2.06
 -6 0 -2 109.71 2.27
 4 0 4 45.91 1.08
 -4 0 -4 45.62 1.25
 4 0 4 46.32 1.09
 2 0 6 442.81 6.81
 -2 0 -6 449.41 7.21
 2 0 6 446.38 6.44
 0 0 -8 177.53 3.24
 0 0 -8 175.78 2.6
 0 0 8 178.09 2.61
 0 0 8 176.48 3.07
 -2 0 10 277.33 4.69
 2 0 -10 293.81 5.13
 2 0 -10 288.67 4.15
 4 0 -12 38.44 0.88
 -4 0 12 38.52 1.15
 -4 0 12 40.59 1.41
 6 0 -14 152.8 2.65
 -6 0 14 153.03 3.02
 -6 0 14 148.85 3.49
 -8 0 16 69.76 1.9
 -8 0 16 69.56 2.31
 8 0 -16 71.44 1.69
 10 0 -18 52.9 1.59
 -10 0 18 52.17 2.16
 -10 0 18 52.26 1.73
 -12 0 20 8.3 0.9
 12 0 -20 11.49 0.99
 -12 0 20 10.02 1.26
 -14 0 22 21.32 1.87
 -16 0 24 6.82 1.39
 19 1 -11 1.02 1
 19 -1 -11 3.34 1.16
 -17 1 9 -0.04 0.63
 17 1 -9 -1 0.82
 17 -1 -9 0.19 0.87
 15 1 -7 -0.21 0.69
 -15 1 7 -0.41 0.47
 15 -1 -7 0.37 0.64
 -15 -1 7 0.28 0.52
 -15 -1 7 0.04 0.52
 13 1 -5 1.25 0.67
 -13 1 5 -0.37 0.37
 -13 1 5 0.97 0.51
 -13 -1 5 -0.17 0.46
 13 -1 -5 1.36 0.6
 -13 -1 5 1.42 0.49
 -11 1 3 0.62 0.42
 -11 1 3 1.51 0.45
 11 1 -3 0.22 0.47
 -11 -1 3 1.61 0.5
 11 -1 -3 0.17 0.47
 -11 -1 3 0.43 0.37
 -9 1 1 16.28 0.86
 9 1 -1 15.89 0.89
 -9 1 1 17.02 0.74
 -9 -1 1 16.08 0.79
 -9 -1 1 15.54 0.77
 9 -1 -1 15.52 0.87
 -7 1 -1 0.55 0.27
 7 1 1 1.1 0.32
 -7 1 -1 0.71 0.24
 -7 -1 -1 0.96 0.25
 7 -1 1 1.15 0.35
 -7 -1 -1 1.02 0.27
 -5 1 -3 1.58 0.37
 5 1 3 1.78 0.29
 5 -1 3 2.48 0.33
 -5 -1 -3 2.12 0.32
 -5 -1 -3 1.11 0.22
 5 -1 3 2.06 0.27
 3 1 5 5.39 0.38
 -3 1 -5 7.21 0.57
 3 1 5 6.11 0.37
 3 -1 5 5.77 0.33
 -3 -1 -5 6.72 0.42
 3 -1 5 6.74 0.4
 -1 1 -7 0.01 0.19
 1 1 7 -0.05 0.11
 1 1 7 0.38 0.19
 -1 1 -7 0.3 0.1
 1 -1 7 -0.1 0.09
 1 -1 7 -0.06 0.17
 -1 -1 -7 0.32 0.17
 -1 1 9 35.88 0.76
 -1 1 9 35.45 0.99
 1 1 -9 35.46 1.08
 -1 -1 9 38.4 1.04
 1 -1 -9 37.22 1.12
 3 1 -11 40.85 1.31
 -3 1 11 39.31 1.34
 3 1 -11 40.16 0.78
 -3 1 11 40.86 1.14
 3 -1 -11 40.13 0.89
 -3 -1 11 40.69 1.17
 5 1 -13 2.93 0.31
 -5 1 13 2.34 0.47
 -5 1 13 2.51 0.39
 -5 -1 13 3.26 0.44
 5 -1 -13 3.24 0.34
 -5 -1 13 3.03 0.52
 -7 1 15 0.83 0.48
 7 1 -15 1.69 0.36
 -7 1 15 1.93 0.41
 -7 -1 15 1.83 0.43
 7 -1 -15 2.36 0.39
 -7 -1 15 1.93 0.56
 -9 1 17 3.15 0.53
 -9 1 17 3.19 0.72
 9 1 -17 4.52 0.58
 -9 -1 17 3.83 0.6
 -9 -1 17 3.04 0.7
 9 -1 -17 4.24 0.57
 -11 1 19 4.07 0.9
 -11 1 19 3.11 0.61
 11 1 -19 3.93 0.66
 -11 -1 19 3.69 0.88
 11 -1 -19 3.77 0.65
 -11 -1 19 4.64 0.72
 -13 1 21 7.84 1.24
 13 1 -21 6.8 0.9
 -13 -1 21 7.02 0.91
 13 -1 -21 5.89 0.9
 -13 -1 21 5.48 1.07
 15 1 -23 0.75 0.89
 -15 1 23 0.54 0.85
 -17 1 25 -0.46 1.02
 17 1 -25 0.69 1.01
 20 2 -12 2.2 1.12
 20 -2 -12 3.34 1.27
 18 2 -10 8.26 1.28
 -18 2 10 8.09 1.77
 18 -2 -10 9.4 1.4
 16 2 -8 7.88 1.17
 -16 2 8 7.58 1.09
 -16 -2 8 8.67 1.34
 16 -2 -8 7.12 1.08
 -14 2 6 19.25 1.34
 14 2 -6 18.89 1.38
 14 -2 -6 20.27 1.41
 -14 -2 6 19.15 1.15
 -14 -2 6 16.36 1.2
 -12 2 4 7.25 0.87
 -12 2 4 6.51 0.69
 12 2 -4 7.13 0.89
 -12 -2 4 6.75 0.71
 -12 -2 4 7.42 0.81
 12 -2 -4 6.32 0.87
 -10 2 2 91.19 2.36
 -10 2 2 87.7 1.92
 10 2 -2 85.44 2.22
 -10 -2 2 88.1 2.16
 10 -2 -2 89.11 2.23
 -10 -2 2 87.89 2.05
 -8 2 0 83.07 2.06
 8 2 0 79.02 1.95
 -8 2 0 81.03 1.66
 -8 -2 0 81.95 1.75
 -8 -2 0 82.79 1.9
 8 -2 0 80.81 1.93
 -6 2 -2 152.77 3.17
 6 2 2 153.07 2.84
 -6 -2 -2 152.76 2.79
 6 -2 2 151.41 2.75
 6 -2 2 150.01 2.6
 -6 -2 -2 155.92 2.71
 4 2 4 369.02 5.76
 -4 2 -4 369.65 6.43
 4 2 4 362.04 5.66
 -4 -2 -4 373.65 5.96
 4 -2 4 368.45 5.53
 4 -2 4 365.68 5.66
 2 2 6 397.33 5.99
 2 2 6 397.87 6.21
 -2 2 -6 406.32 6.76
 2 -2 6 402.64 5.8
 2 -2 6 404.64 6.23
 -2 -2 -6 410.62 6.45
 0 2 8 114.76 1.94
 0 2 8 116.91 2.15
 0 2 -8 110.62 2.29
 0 -2 8 111.54 2.18
 -2 2 10 85.39 2.04
 2 2 -10 82.66 1.95
 -2 2 10 84.04 1.74
 -2 -2 10 81.61 1.82
 2 -2 -10 82.47 1.55
 4 2 -12 223.47 3.4
 -4 2 12 229.36 4.5
 -4 2 12 225.1 3.88
 4 2 -12 223.03 4.36
 4 -2 -12 224.39 3.63
 -4 -2 12 228.79 4.05
 6 2 -14 110.45 2.73
 -6 2 14 106.88 2.28
 -6 2 14 103.56 2.8
 6 2 -14 110.37 2.01
 6 -2 -14 111.08 2.16
 -6 -2 14 108.46 2.46
 8 2 -16 88.2 1.91
 -8 2 16 86.62 2.68
 8 2 -16 87.51 2.57
 -8 2 16 89.57 2.09
 -8 -2 16 87.32 2.28
 8 -2 -16 85.41 1.98
 -10 2 18 38.55 1.9
 10 2 -18 39.2 1.33
 -10 2 18 36.8 1.35
 10 -2 -18 36.1 1.37
 -10 -2 18 38.55 1.57
 12 2 -20 29.02 1.76
 -12 2 20 25.84 1.79
 12 2 -20 27.03 1.3
 -12 -2 20 25 1.4
 12 -2 -20 27.3 1.39
 -14 2 22 4.46 1.1
 14 2 -22 5.22 1.05
 -14 -2 22 2.93 0.8
 14 -2 -22 5.89 0.97
 -16 2 24 3.19 1.17
 16 2 -24 2.42 0.97
 19 3 -11 4.2 1.18
 19 -3 -11 1.58 1.09
 17 3 -9 5.18 1.1
 -17 3 9 5.6 1.07
 17 -3 -9 7.2 1.22
 -15 3 7 4.59 0.9
 15 3 -7 5.76 1.04
 15 -3 -7 5.72 1.05
 -15 -3 7 4.62 0.86
 -13 3 5 15.13 1.19
 13 3 -5 18.75 1.29
 -13 -3 5 16.2 1.14
 -13 -3 5 16.2 0.97
 13 -3 -5 16.77 1.19
 -11 3 3 0.83 0.49
 -11 3 3 0.23 0.32
 11 3 -3 0.94 0.53
 11 -3 -3 0.88 0.56
 -11 -3 3 1.46 0.37
 -11 -3 3 1.28 0.51
 -9 3 1 14.41 0.92
 9 3 -1 13.3 0.86
 -9 3 1 13.76 0.61
 -9 -3 1 13.36 0.87
 -9 -3 1 12.88 0.61
 9 -3 -1 13.64 0.89
 7 3 1 21.57 0.94
 -7 3 -1 23 0.69
 -7 3 -1 22.15 1.04
 -7 -3 -1 23.01 0.65
 -7 -3 -1 25.04 0.93
 7 -3 1 21.72 0.89
 -5 3 -3 11.02 0.83
 5 3 3 13.22 0.64
 -5 -3 -3 12.36 0.6
 5 -3 3 12.47 0.55
 -5 -3 -3 11.97 0.44
 5 -3 3 12.14 0.49
 3 3 5 37.59 1.01
 3 3 5 37.47 1.02
 -3 3 -5 38.83 1.32
 -3 -3 -5 38.15 0.85
 3 -3 5 37.12 0.87
 3 -3 5 39.32 0.98
 -1 3 -7 20.17 0.84
 1 3 7 21.32 0.7
 1 3 7 19.98 0.65
 -1 -3 -7 20.56 0.7
 1 -3 7 19.16 0.71
 1 -3 7 19.6 0.46
 1 3 -9 10.55 0.61
 -1 3 9 10.54 0.63
 -1 3 9 10 0.45
 -1 3 9 11 0.52
 -1 -3 9 10.04 0.56
 3 3 -11 21.47 0.5
 3 3 -11 21.06 0.91
 -3 3 11 20.14 0.74
 -3 3 11 21.35 0.99
 3 -3 -11 19.43 0.7
 -3 -3 11 21.84 0.89
 -5 3 13 15.8 0.72
 -5 3 13 17.05 0.99
 5 3 -13 16.63 0.58
 5 3 -13 17.77 0.95
 5 -3 -13 15.74 0.7
 -5 -3 13 15 0.86
 7 3 -15 59.06 1.4
 -7 3 15 60.93 2.11
 7 3 -15 59.05 1.94
 -7 3 15 58.3 1.53
 7 -3 -15 61.67 1.56
 -7 -3 15 55.74 1.77
 -9 3 17 29.49 1.63
 -9 3 17 28.83 1.11
 9 3 -17 28.43 1.08
 9 3 -17 27.81 1.45
 -9 -3 17 29.03 1.37
 9 -3 -17 28.6 1.16
 11 3 -19 12.49 1.22
 11 3 -19 13.55 0.94
 -11 3 19 16.37 1.59
 -11 -3 19 15.05 1.19
 11 -3 -19 14.13 1.01
 -13 3 21 22.69 1.83
 13 3 -21 17.24 1.58
 -13 -3 21 21.11 1.46
 13 -3 -21 21.76 1.4
 -15 3 23 15.09 1.78
 15 3 -23 16.56 1.67
 -17 3 25 1.08 1.06
 18 4 -10 1.07 0.98
 -18 4 10 -0.11 0.79
 18 -4 -10 0.21 1
 -16 4 8 0.04 0.72
 16 4 -8 0.07 0.73
 -16 -4 8 -0.19 0.65
 16 -4 -8 1.03 0.79
 -14 4 6 17.89 1.39
 14 4 -6 18.37 1.29
 -14 -4 6 15.7 1.3
 14 -4 -6 17.7 1.38
 12 4 -4 1.98 0.65
 -12 4 4 1.07 0.58
 -12 -4 4 0.7 0.6
 12 -4 -4 1.51 0.66
 -12 -4 4 1.26 0.56
 10 4 -2 0.43 0.43
 -10 4 2 0.33 0.42
 -10 4 2 -0.38 0.23
 -10 -4 2 0.83 0.47
 10 -4 -2 0.38 0.42
 -10 -4 2 0.63 0.27
 8 4 0 11.41 0.81
 -8 4 0 10.75 0.85
 -8 4 0 10.43 0.46
 -8 -4 0 10.74 0.45
 8 -4 0 12.04 0.73
 -8 -4 0 11 0.79
 -6 4 -2 102.32 2.56
 6 4 2 107.99 2.29
 6 -4 2 103.7 2.13
 -6 -4 -2 106.76 2.24
 6 -4 2 101.95 1.87
 4 4 4 5.24 0.44
 -4 4 -4 4.62 0.62
 -4 -4 -4 5.9 0.26
 -4 -4 -4 5.88 0.45
 4 -4 4 6.17 0.42
 -4 -4 -4 5.9 0.3
 4 -4 4 6.06 0.38
 2 4 6 50.01 1.21
 -2 4 -6 49.22 1.53
 2 4 6 48.27 1.21
 2 -4 6 48.51 1.01
 2 -4 6 49.9 1.2
 -2 -4 -6 49.83 1.11
 0 4 8 7.55 0.45
 0 4 8 7.62 0.51
 0 4 -8 7.95 0.62
 0 4 8 8.42 0.47
 0 -4 8 7.65 0.49
 0 -4 8 7.37 0.27
 -2 4 10 92.68 2.18
 2 4 -10 88.62 2.07
 -2 4 10 88.72 1.81
 2 4 -10 88.32 1.42
 -2 4 10 91.11 1.82
 -2 -4 10 88.53 1.41
 -2 -4 10 86.29 1.98
 -4 4 12 59.99 1.84
 4 4 -12 61.12 1.7
 4 4 -12 59.7 1.16
 -4 4 12 57.98 1.39
 4 -4 -12 61.02 1.46
 -4 -4 12 57.12 1.62
 -6 4 14 10.98 0.64
 6 4 -14 13.06 0.59
 6 4 -14 12.94 0.88
 -6 4 14 11.87 0.97
 6 -4 -14 11.89 0.72
 -6 -4 14 13.03 0.87
 -8 4 16 19.29 1.34
 -8 4 16 20.93 0.9
 8 4 -16 19.37 1.17
 8 4 -16 20.22 0.88
 -8 -4 16 22.99 1.19
 8 -4 -16 21.83 1.03
 -10 4 18 59.74 2.42
 10 4 -18 61.79 1.7
 10 4 -18 57 2.16
 10 -4 -18 56.35 1.77
 -10 -4 18 59.69 2.09
 12 4 -20 17.77 1.46
 -12 4 20 19.46 1.67
 -12 -4 20 17.85 1.35
 12 -4 -20 19.18 1.27
 -14 4 22 1.74 0.9
 14 4 -22 0.17 0.69
 -14 -4 22 1.08 0.72
 14 -4 -22 0.13 0.71
 -16 4 24 11.14 1.69
 16 4 -24 10.77 2.25
 19 5 -11 7.65 1.36
 -19 5 11 6.36 1.32
 19 -5 -11 7.52 1.32
 17 5 -9 6.56 1.19
 -17 5 9 7.61 1.29
 17 -5 -9 8.92 1.35
 -17 -5 9 8.42 1.22
 -15 5 7 15.95 1.55
 15 5 -7 13.48 1.31
 15 -5 -7 16.71 1.49
 -15 -5 7 13.3 1.35
 13 5 -5 1.72 0.74
 -13 5 5 1.92 0.69
 -13 -5 5 1.86 0.7
 13 -5 -5 2.17 0.74
 -11 5 3 24.08 1.37
 11 5 -3 24.71 1.33
 -11 -5 3 21 1.24
 11 -5 -3 25.85 1.31
 -9 5 1 12.43 0.98
 9 5 -1 12.33 0.91
 -9 5 1 12.55 0.51
 9 -5 -1 14.21 0.91
 -9 -5 1 13.16 0.91
 -9 -5 1 13.27 0.48
 -7 5 -1 3.7 0.65
 7 5 1 3.12 0.49
 7 -5 1 2.99 0.28
 -7 -5 -1 2.71 0.46
 7 -5 1 2.8 0.41
 -5 5 -3 16.85 1.05
 5 5 3 17.5 0.81
 -5 -5 -3 17.73 0.77
 5 -5 3 17.19 0.71
 5 -5 3 16.86 0.58
 3 5 5 0.15 0.24
 -3 5 -5 -0.18 0.39
 -3 -5 -5 0.09 0.12
 3 -5 5 0 0.19
 -3 -5 -5 -0.17 0.17
 3 -5 5 0.32 0.17
 1 5 7 22.02 0.8
 1 5 7 21.09 0.75
 1 5 7 21.63 0.76
 1 -5 7 22.1 0.61
 1 -5 7 22.39 0.81
 -1 5 9 2.18 0.34
 -1 5 9 2.41 0.31
 -1 5 9 1.78 0.37
 1 5 -9 2.21 0.21
 1 5 -9 2.25 0.43
 -1 -5 9 1.96 0.36
 -3 5 11 11.49 0.78
 -3 5 11 11.79 0.57
 3 5 -11 11.47 0.43
 3 5 -11 11.47 0.75
 -3 -5 11 11.78 0.74
 3 -5 -11 12.19 0.64
 5 5 -13 23.57 0.73
 -5 5 13 24.71 0.83
 5 5 -13 22.83 1.05
 -5 5 13 23.59 1.21
 -5 -5 13 22.22 1.08
 5 -5 -13 23.42 0.94
 -7 5 15 13.11 1.08
 -7 5 15 14.71 0.7
 7 5 -15 14.7 0.71
 7 5 -15 16.12 1.01
 -7 -5 15 15.04 1.02
 7 -5 -15 16.06 0.87
 -9 5 17 6.49 0.64
 9 5 -17 6.26 0.65
 -9 5 17 6.02 0.94
 9 5 -17 5.74 0.82
 -9 -5 17 6.63 0.88
 9 -5 -17 6.35 0.76
 -11 5 19 15.26 1.52
 11 5 -19 19.47 1.43
 11 -5 -19 18.31 1.17
 -11 -5 19 20.48 1.38
 -13 5 21 15.98 1.74
 13 5 -21 14.9 1.4
 -13 -5 21 16.59 1.53
 13 -5 -21 18.98 1.35
 -15 5 23 2.99 1.13
 15 5 -23 1.92 0.9
 -15 -5 23 2.87 0.93
 15 -5 -23 1.38 0.93
 -18 6 10 -0.21 0.82
 18 6 -10 2.36 1.09
 -18 -6 10 2.08 0.93
 18 -6 -10 1.31 1.09
 16 6 -8 5.06 1.02
 -16 6 8 5.44 1.14
 16 -6 -8 5.82 1.13
 -16 -6 8 3.27 0.91
 -14 6 6 2.63 0.86
 14 6 -6 1.59 0.79
 -14 -6 6 2.05 0.78
 14 -6 -6 0.73 0.74
 -12 6 4 0.27 0.56
 12 6 -4 0.36 0.58
 -12 -6 4 -0.65 0.53
 12 -6 -4 0.75 0.59
 10 6 -2 0.55 0.52
 -10 6 2 -0.02 0.46
 -10 -6 2 0.36 0.5
 10 -6 -2 0.22 0.4
 -8 6 0 1.14 0.18
 -8 6 0 -0.23 0.39
 8 6 0 1 0.45
 -8 -6 0 0.27 0.4
 8 -6 0 0.45 0.39
 6 6 2 1.4 0.41
 -6 6 -2 1.62 0.54
 6 -6 2 1.29 0.22
 -6 -6 -2 1.14 0.38
 6 -6 2 1.26 0.36
 -4 6 -4 3.75 0.65
 4 6 4 5.87 0.59
 4 -6 4 4.64 0.39
 4 -6 4 4.79 0.45
 -4 -6 -4 4.58 0.49
 2 6 6 30.18 0.84
 2 6 6 27.81 1
 -2 6 -6 30.14 1.38
 -2 -6 -6 28.49 0.92
 2 -6 6 29.25 0.82
 2 -6 6 28.87 0.92
 0 6 8 10 0.59
 0 6 8 11.04 0.63
 0 6 -8 9.74 0.82
 0 6 8 9.98 0.54
 0 -6 8 9.85 0.43
 0 -6 8 9.73 0.61
 -2 6 10 16.65 0.9
 -2 6 10 17.27 0.78
 2 6 -10 17.07 0.55
 -2 6 10 15.65 0.64
 2 6 -10 15.63 0.88
 -2 -6 10 16.62 0.84
 -4 6 12 7.8 0.49
 -4 6 12 7.69 0.8
 4 6 -12 7.4 0.44
 4 6 -12 7.86 0.69
 -4 -6 12 6.19 0.68
 4 -6 -12 7.2 0.58
 -6 6 14 3.02 0.65
 -6 6 14 2.11 0.34
 6 6 -14 3.25 0.39
 6 6 -14 3.26 0.56
 6 -6 -14 3.16 0.51
 -6 -6 14 2.31 0.56
 -8 6 16 1.61 0.64
 8 6 -16 2.03 0.54
 -8 6 16 1.55 0.35
 8 6 -16 1.67 0.4
 8 -6 -16 1.93 0.51
 -8 -6 16 1.46 0.57
 10 6 -18 4.03 0.78
 10 6 -18 5.05 0.68
 -10 6 18 5.64 1.06
 -10 -6 18 4.21 0.8
 10 -6 -18 4.47 0.72
 12 6 -20 2.12 0.73
 -12 6 20 2.78 1.01
 12 -6 -20 2.97 0.82
 -12 -6 20 5.08 0.95
 -14 6 22 0.41 0.9
 14 6 -22 0.12 0.76
 14 -6 -22 -1.47 0.64
 -14 -6 22 -0.51 0.71
 -16 6 24 1.76 1.24
 -16 -6 24 4.54 1.11
 -19 7 11 11.82 1.71
 19 7 -11 10.3 1.49
 19 -7 -11 10.63 1.95
 17 7 -9 14.61 1.56
 -17 7 9 13.22 1.68
 17 -7 -9 11.7 1.52
 -17 -7 9 15.08 1.59
 -15 7 7 34.33 2.08
 15 7 -7 35.81 1.94
 -15 -7 7 34.44 1.91
 15 -7 -7 30.7 1.75
 13 7 -5 48.56 2.04
 -13 7 5 49.3 2.24
 -13 -7 5 49.81 2.08
 13 -7 -5 49.7 1.94
 11 7 -3 27.61 1.4
 -11 7 3 28.59 1.6
 -11 -7 3 28.35 1.49
 11 -7 -3 27.99 1.4
 -9 7 1 21.39 1.3
 9 7 -1 20.37 1.17
 -9 -7 1 22.97 1.24
 9 -7 -1 19.81 1.11
 7 7 1 10.25 0.78
 -7 7 -1 10.96 0.98
 7 -7 1 10.5 0.42
 7 -7 1 12.06 0.79
 -7 -7 -1 10.39 0.78
 -5 7 -3 12.37 0.99
 5 7 3 11.44 0.76
 5 -7 3 11.83 0.68
 -5 -7 -3 11.47 0.76
 5 -7 3 12.42 0.53
 3 7 5 17 0.85
 -3 7 -5 18.82 1.22
 3 7 5 17.49 0.57
 -3 -7 -5 18.72 0.81
 3 -7 5 18.19 0.71
 3 -7 5 17.39 0.72
 1 7 7 9.76 0.56
 -1 7 -7 10.68 0.99
 1 7 7 10.28 0.66
 1 -7 7 10.26 0.61
 -1 -7 -7 9.86 0.55
 1 -7 7 8.87 0.49
 -1 7 9 2.13 0.4
 1 7 -9 2.29 0.29
 1 7 -9 1.74 0.51
 -1 7 9 1.81 0.39
 -1 -7 9 1.53 0.36
 3 7 -11 0.75 0.23
 3 7 -11 1.57 0.47
 -3 7 11 0.99 0.43
 -3 7 11 1.47 0.37
 -3 7 11 0.85 0.27
 -3 -7 11 1.1 0.4
 5 7 -13 8.88 0.79
 -5 7 13 8.26 0.89
 -5 7 13 8.32 0.52
 5 7 -13 9.84 0.55
 5 -7 -13 7.12 0.68
 -5 -7 13 8.86 0.87
 7 7 -15 5.25 0.54
 -7 7 15 4.55 0.43
 -7 7 15 4.4 0.81
 7 7 -15 5.16 0.7
 7 -7 -15 5.24 0.69
 -7 -7 15 5.04 0.79
 -9 7 17 1.64 0.72
 9 7 -17 0.35 0.39
 9 7 -17 1.53 0.6
 9 -7 -17 1.44 0.56
 -9 -7 17 0.74 0.58
 -11 7 19 14.41 1.6
 11 7 -19 11.56 1.14
 -11 -7 19 12.11 1.26
 11 -7 -19 13.35 1.19
 13 7 -21 2.35 0.82
 -13 7 21 2.29 1.04
 -13 -7 21 2.27 0.85
 13 -7 -21 2.69 0.86
 -15 7 23 0.93 1.09
 -15 -7 23 0.13 0.78
 15 -7 -23 0.61 0.89
 18 8 -10 4.31 1.21
 -18 8 10 0.9 1.07
 -18 -8 10 3.54 1.11
 18 -8 -10 2.17 1.13
 16 8 -8 1.76 0.87
 -16 8 8 2.53 1
 16 -8 -8 1.47 0.98
 -16 -8 8 1.85 0.96
 14 8 -6 14.43 1.41
 -14 8 6 11.51 1.43
 14 -8 -6 12.71 1.31
 -14 -8 6 13.54 1.41
 -12 8 4 12.9 1.39
 12 8 -4 8.46 0.99
 -12 -8 4 8.96 1.06
 12 -8 -4 7.83 0.95
 -10 8 2 4.76 0.85
 10 8 -2 6.5 0.88
 -10 -8 2 5.47 0.82
 10 -8 -2 5.41 0.76
 -8 8 0 8.26 0.99
 8 8 0 7.04 0.76
 8 -8 0 5.81 0.69
 -8 -8 0 7.36 0.83
 6 8 2 19.93 1.06
 -6 8 -2 20.2 1.3
 6 -8 2 20.79 0.94
 6 -8 2 22.16 0.66
 -6 -8 -2 21.67 1.08
 -4 8 -4 42.87 1.82
 4 8 4 46.08 1.48
 4 -8 4 44.82 1.3
 4 -8 4 44.99 1.16
 -4 -8 -4 46.7 1.41
 2 8 6 24.96 1.04
 2 8 6 25.26 0.83
 -2 8 -6 26.26 1.44
 2 -8 6 24.65 0.9
 2 -8 6 26.86 0.91
 -2 -8 -6 28.02 0.98
 0 8 -8 21.61 0.76
 0 8 -8 21.57 1.28
 0 8 8 21.9 0.93
 0 8 8 20.92 0.93
 0 -8 -8 20.67 0.81
 0 -8 8 20 0.92
 -2 8 10 7.39 0.73
 2 8 -10 10.11 0.93
 -2 8 10 9.05 0.66
 2 8 -10 8.29 0.51
 -2 -8 10 7.43 0.7
 2 -8 -10 8.26 0.52
 4 8 -12 47.17 1.21
 -4 8 12 46.02 1.16
 4 8 -12 45.52 1.63
 -4 8 12 46.11 1.75
 -4 -8 12 46.01 1.59
 4 -8 -12 45.01 1.49
 6 8 -14 0.34 0.47
 -6 8 14 0.39 0.49
 6 8 -14 0.83 0.34
 -6 8 14 0.65 0.27
 6 -8 -14 0.63 0.41
 -6 -8 14 1.9 0.56
 8 8 -16 7.05 0.67
 8 8 -16 7.65 0.87
 -8 8 16 5.8 0.94
 -8 -8 16 5.44 0.84
 8 -8 -16 6.05 0.76
 -10 8 18 2.94 0.91
 10 8 -18 2.79 0.72
 10 -8 -18 2.3 0.7
 -10 -8 18 3.09 0.79
 -12 8 20 -0.04 0.77
 12 8 -20 -0.5 0.64
 -12 -8 20 0.49 0.68
 12 -8 -20 0.15 0.69
 -14 8 22 -0.3 0.86
 -14 -8 22 -0.44 0.74
 14 -8 -22 0.88 0.86
 -16 -8 24 1.46 0.94
 16 -8 -24 -1.45 0.91
 -17 9 9 29.56 2.35
 17 9 -9 30.75 2.03
 17 -9 -9 28.25 2.06
 -17 -9 9 26.56 2.06
 15 9 -7 14.65 1.45
 -15 9 7 18.88 1.84
 15 -9 -7 15.71 1.47
 -15 -9 7 20.19 1.74
 -13 9 5 22.65 1.75
 13 9 -5 23.24 1.48
 -13 -9 5 22.27 1.68
 13 -9 -5 21.68 1.52
 -11 9 3 50.17 2.23
 11 9 -3 52.03 2.01
 11 -9 -3 51.5 1.88
 -11 -9 3 48.68 2.02
 -9 9 1 18.49 1.34
 9 9 -1 18.14 1.19
 9 -9 -1 18.54 1.1
 -9 -9 1 17.64 1.23
 7 9 1 4.45 0.71
 -7 9 -1 3.74 0.78
 7 -9 1 3.47 0.59
 -7 -9 -1 4.04 0.65
 7 -9 1 3.78 0.3
 5 9 3 47.85 1.62
 -5 9 -3 46.02 1.9
 5 -9 3 47.85 1.17
 5 -9 3 47.72 1.46
 -5 -9 -3 46.19 1.55
 -3 9 -5 12.94 1.22
 3 9 5 13.3 0.85
 3 9 5 14.24 0.58
 3 -9 5 14.82 0.71
 -3 -9 -5 14.34 0.82
 3 -9 5 14.56 0.75
 1 9 7 23.86 0.94
 1 9 7 23.85 1.08
 -1 9 -7 23.73 1.46
 -1 -9 -7 23.93 0.94
 1 -9 7 23.31 0.97
 1 -9 7 23.75 0.88
 1 9 -9 2.02 0.71
 -1 9 9 2.38 0.48
 1 9 -9 2.14 0.36
 -1 9 9 3.08 0.53
 1 -9 -9 2.24 0.36
 -1 -9 9 2.31 0.5
 3 9 -11 9.18 0.59
 -3 9 11 6.3 0.77
 -3 9 11 7.56 0.77
 3 9 -11 6.98 0.83
 3 -9 -11 6.93 0.51
 -3 -9 11 6.61 0.72
 -5 9 13 1.02 0.53
 5 9 -13 -0.2 0.51
 5 9 -13 -0.01 0.29
 -5 -9 13 -0.14 0.44
 5 -9 -13 0.61 0.42
 5 -9 -13 0.13 0.22
 7 9 -15 6.27 0.84
 7 9 -15 6.87 0.65
 -7 9 15 5.82 0.95
 -7 -9 15 5.67 0.91
 7 -9 -15 8.05 0.89
 -9 9 17 0.82 0.71
 9 9 -17 1.16 0.61
 9 -9 -17 -0.11 0.52
 -9 -9 17 0.44 0.61
 -11 9 19 0.26 0.74
 11 9 -19 -1.38 0.59
 11 -9 -19 0 0.68
 -11 -9 19 -0.39 0.65
 -13 9 21 1.57 1.02
 13 -9 -21 -0.5 0.75
 -13 -9 21 1.58 0.87
 -15 9 23 2.61 1.22
 15 -9 -23 1.22 1.01
 -15 -9 23 1.4 1
 -18 10 10 1.22 1.07
 18 10 -10 2.42 1.07
 -18 -10 10 1.7 1.02
 16 10 -8 13.18 1.5
 -16 10 8 14.84 1.85
 16 -10 -8 11.27 1.42
 -16 -10 8 11.95 1.48
 -14 10 6 6.16 1.24
 14 10 -6 4.06 0.93
 14 -10 -6 5.05 1.05
 -14 -10 6 6.66 1.14
 -12 10 4 13.81 1.51
 12 10 -4 12.35 1.29
 12 -10 -4 13.63 1.24
 -12 -10 4 14.74 1.45
 10 10 -2 10.08 1.1
 -10 10 2 12.45 1.33
 10 -10 -2 11.83 1.11
 -10 -10 2 9.88 1.09
 -8 10 0 21.41 1.42
 8 10 0 19.22 1.24
 -8 -10 0 20.41 1.27
 8 -10 0 19.29 1.14
 6 10 2 10.72 0.88
 -6 10 -2 8.42 1.01
 -6 -10 -2 11.66 0.97
 6 -10 2 10.96 0.51
 6 -10 2 11.28 0.84
 -4 10 -4 35.98 1.78
 4 10 4 38.13 0.89
 4 10 4 35.85 1.45
 -4 -10 -4 37.25 1.39
 4 -10 4 38.78 1.12
 4 -10 4 36.52 1.28
 2 10 6 17.32 1.03
 2 10 6 17.63 0.77
 -2 10 -6 15.4 1.32
 2 -10 6 16.55 0.83
 -2 -10 -6 17.88 0.9
 2 -10 6 16.79 0.83
 0 10 -8 10.37 1.15
 0 10 -8 10.69 0.68
 0 10 8 10.5 0.74
 0 10 8 11.31 0.86
 0 -10 8 12.06 0.8
 0 -10 -8 11.58 0.71
 -2 10 10 28.93 1.24
 2 10 -10 28.37 1.01
 -2 10 10 25.7 1.24
 2 10 -10 28.12 1.57
 2 -10 -10 27.77 0.96
 -2 -10 10 29.26 1.27
 4 10 -12 13.95 1.21
 4 10 -12 12.56 0.73
 -4 10 12 12.87 1.04
 4 -10 -12 14.02 0.66
 4 -10 -12 12.95 0.95
 -4 -10 12 12.26 1.02
 6 10 -14 15.12 1.21
 6 10 -14 16.49 0.87
 -6 10 14 14.63 1.26
 -6 -10 14 14.44 1.18
 6 -10 -14 16.57 1.11
 8 10 -16 9.61 1.02
 -8 10 16 9.18 1.27
 8 -10 -16 9.72 1.04
 -8 -10 16 10.7 1.18
 10 10 -18 9.67 1.11
 -10 10 18 10.99 1.49
 -10 -10 18 8.92 1.18
 10 -10 -18 11.67 1.14
 -12 10 20 2.82 1.09
 12 -10 -20 2.24 0.87
 -12 -10 20 1.16 0.88
 -14 10 22 1.08 1.08
 -14 -10 22 2.49 0.99
 14 -10 -22 0.7 0.93
 17 11 -9 12.48 1.54
 -17 11 9 8.27 1.52
 17 -11 -9 7.18 1.4
 -17 -11 9 9.25 1.48
 15 11 -7 4.16 1
 -15 11 7 5.89 1.32
 -15 -11 7 4.73 1.16
 15 -11 -7 5.38 1.16
 13 11 -5 11.64 1.35
 -13 11 5 10.94 1.48
 -13 -11 5 9.45 1.23
 13 -11 -5 9.46 1.27
 11 11 -3 8.9 1.14
 -11 11 3 6.44 1.12
 11 -11 -3 5.79 0.88
 -11 -11 3 7.88 1.08
 9 11 -1 19.62 1.26
 -9 11 1 20.8 1.52
 -9 -11 1 18.63 1.37
 9 -11 -1 19.17 1.25
 7 11 1 20.02 1.27
 -7 11 -1 18.07 1.36
 -7 -11 -1 18.36 1.22
 7 -11 1 18.73 1.09
 -5 11 -3 9.06 1.16
 5 11 3 7.44 0.88
 5 -11 3 7.42 0.55
 -5 -11 -3 6.89 0.79
 5 -11 3 7.21 0.72
 -3 11 -5 5.55 0.99
 3 11 5 5.31 0.47
 3 11 5 4.81 0.73
 -3 -11 -5 4.28 0.61
 3 -11 5 4.01 0.49
 3 -11 5 4.41 0.59
 1 11 7 -0.43 0.27
 -1 11 -7 0.09 0.63
 1 11 7 0.06 0.41
 1 -11 7 0.23 0.33
 -1 -11 -7 0.23 0.35
 1 -11 7 -0.16 0.34
 1 11 -9 1.57 0.42
 1 11 -9 3.27 0.84
 -1 11 9 2.18 0.58
 -1 11 9 2.71 0.53
 1 -11 -9 2.48 0.45
 -1 -11 9 1.58 0.51
 -3 11 11 5.63 0.8
 3 11 -11 5.53 0.95
 3 11 -11 5.61 0.6
 -3 11 11 5.28 0.76
 3 -11 -11 6.79 0.57
 -3 -11 11 5.83 0.78
 5 11 -13 7.64 1.01
 5 11 -13 8.96 0.76
 -5 11 13 8.69 1.08
 5 -11 -13 8.14 0.93
 -5 -11 13 8.46 0.98
 7 11 -15 -0.75 0.59
 -7 11 15 -0.32 0.5
 7 11 -15 0.25 0.47
 7 -11 -15 0.44 0.51
 -7 -11 15 0.15 0.59
 -9 11 17 3.6 0.94
 9 11 -17 2.46 0.85
 -9 -11 17 1.94 0.77
 9 -11 -17 3.84 0.81
 -11 11 19 0.83 0.91
 11 -11 -19 -0.38 0.68
 -11 -11 19 -0.56 0.73
 -13 11 21 0.55 0.98
 -13 -11 21 0.71 0.87
 13 -11 -21 -0.63 0.8
 -16 12 8 1.72 1.07
 16 12 -8 1.82 1.01
 16 -12 -8 1.01 1.11
 -16 -12 8 2.3 1.11
 14 12 -6 4.99 1.02
 -14 12 6 1.44 0.99
 14 -12 -6 1.08 0.91
 -14 -12 6 0.64 0.96
 12 12 -4 17.36 1.55
 -12 12 4 17.58 1.84
 12 -12 -4 17.51 1.47
 -12 -12 4 18.68 1.69
 -10 12 2 15.49 1.57
 10 12 -2 16 1.28
 -10 -12 2 16.93 1.45
 10 -12 -2 16.65 1.33
 -8 12 0 18.62 1.47
 8 12 0 17.28 1.23
 8 -12 0 19.07 1.25
 -8 -12 0 18.79 1.35
 -6 12 -2 2.77 0.8
 6 12 2 3.4 0.72
 -6 -12 -2 1.96 0.64
 6 -12 2 2.58 0.6
 4 12 4 21.84 1.27
 -4 12 -4 19.17 1.47
 4 -12 4 21.14 0.9
 4 -12 4 21.46 1.09
 -4 -12 -4 20.33 1.18
 -2 12 -6 25.43 1.7
 2 12 6 26.11 1.34
 2 12 6 25.42 1
 2 -12 6 24.06 1.12
 2 -12 6 25.44 1.11
 -2 -12 -6 26.76 1.21
 0 12 -8 47.58 1.51
 0 12 8 50.01 1.64
 0 12 -8 48.92 2.2
 0 12 8 48.67 1.79
 0 -12 -8 49.02 1.52
 0 -12 8 47.9 1.63
 2 12 -10 24.71 1.62
 -2 12 10 24.29 1.29
 2 12 -10 25.45 1.09
 -2 12 10 25.5 1.35
 -2 -12 10 26.61 1.34
 2 -12 -10 24.24 1
 4 12 -12 70.86 2.5
 -4 12 12 71.2 2.47
 4 12 -12 74.17 1.94
 4 -12 -12 73.4 2.29
 -4 -12 12 71.51 2.3
 -6 12 14 20.16 1.53
 6 12 -14 20.72 1.09
 6 12 -14 19.87 1.53
 6 -12 -14 19.56 1.3
 -6 -12 14 20.41 1.42
 -8 12 16 3.45 0.98
 8 12 -16 2.41 0.87
 -8 -12 16 2.49 0.85
 8 -12 -16 2.82 0.77
 -10 12 18 11.43 1.54
 -10 -12 18 18.04 1.71
 10 -12 -18 12.73 1.27
 -12 12 20 18.91 2.07
 -12 -12 20 22.45 1.88
 12 -12 -20 19.85 1.67
 -14 -12 22 12.59 1.69
 14 -12 -22 9.52 1.41
 15 13 -7 6.04 1.23
 -15 13 7 6.04 1.4
 -15 -13 7 3.61 1.18
 15 -13 -7 1.88 1.02
 13 13 -5 0.4 0.87
 -13 13 5 0.17 0.82
 13 -13 -5 0.37 0.89
 -13 -13 5 -1.6 0.76
 -11 13 3 1.09 0.79
 11 13 -3 1.58 0.83
 -11 -13 3 0.22 0.81
 11 -13 -3 0.39 0.68
 9 13 -1 2.2 0.74
 -9 13 1 1.02 0.7
 9 -13 -1 1.68 0.68
 -9 -13 1 1.41 0.78
 -7 13 -1 1.4 0.72
 7 13 1 1.14 0.63
 -7 -13 -1 2.1 0.71
 7 -13 1 1.47 0.63
 -5 13 -3 3.36 0.89
 5 13 3 3.03 0.74
 5 -13 3 3.2 0.66
 -5 -13 -3 3.36 0.72
 -3 13 -5 9.47 1.19
 3 13 5 7.37 0.94
 3 -13 5 5.54 0.74
 3 -13 5 7.63 0.69
 -3 -13 -5 6.97 0.82
 1 13 7 0.6 0.54
 1 13 7 -0.28 0.29
 -1 13 -7 1.03 0.76
 -1 -13 -7 0.73 0.47
 1 -13 7 0.57 0.4
 1 -13 7 1.46 0.48
 -1 13 9 0.13 0.48
 1 13 -9 0.64 0.73
 1 13 -9 0.7 0.43
 -1 13 9 0.54 0.43
 1 -13 -9 0.56 0.42
 -1 -13 9 0.38 0.5
 3 13 -11 0.52 0.74
 -3 13 11 1.12 0.54
 3 13 -11 0.7 0.47
 -3 13 11 0.57 0.58
 -3 -13 11 0.74 0.59
 3 -13 -11 0.48 0.38
 5 13 -13 -0.1 0.73
 -5 13 13 0.66 0.59
 5 13 -13 -0.09 0.44
 5 -13 -13 -0.16 0.52
 -5 -13 13 0.41 0.62
 -7 13 15 0.99 0.71
 7 13 -15 -0.98 0.72
 7 -13 -15 0.63 0.64
 -7 -13 15 0.11 0.69
 -9 13 17 -0.07 0.77
 9 -13 -17 0.07 0.66
 -9 -13 17 -0.24 0.71
 -11 13 19 -0.19 0.86
 11 -13 -19 -0.79 0.72
 -11 -13 19 0.56 0.85
 -13 13 21 1.57 1.1
 13 -13 -21 0.19 0.91
 -13 -13 21 0.18 0.94
 16 14 -8 2.32 1.2
 -14 14 6 -0.64 0.87
 14 14 -6 0.99 0.97
 -14 -14 6 -0.03 0.86
 14 -14 -6 -0.38 0.99
 12 14 -4 0.36 0.87
 -12 14 4 2.34 0.99
 -12 -14 4 1.62 0.93
 12 -14 -4 0.3 0.7
 -10 14 2 5.21 1.13
 10 14 -2 4.59 0.99
 10 -14 -2 5.61 1
 -10 -14 2 4.65 1.04
 8 14 0 14.49 1.31
 -8 14 0 15.41 1.64
 -8 -14 0 12.25 1.28
 8 -14 0 13.92 1.25
 -6 14 -2 8.29 1.2
 6 14 2 7.86 1
 6 -14 2 7.38 0.95
 -6 -14 -2 7.68 1.02
 4 14 4 21.35 1.35
 -4 14 -4 22.91 1.61
 4 -14 4 22.17 1.26
 -4 -14 -4 22.57 1.39
 -2 14 -6 16.93 1.48
 2 14 6 17.47 1.22
 -2 -14 -6 16.67 1.14
 2 -14 6 16.99 1.07
 2 -14 6 17.77 1.06
 0 14 8 44.98 1.67
 0 14 8 45.03 1.89
 0 14 -8 48.97 2.27
 0 -14 -8 46.48 1.61
 0 -14 8 46.86 1.68
 -2 14 10 40.87 1.75
 2 14 -10 39.93 2.1
 2 14 -10 35.05 1.44
 -2 14 10 38.58 1.72
 2 -14 -10 36.23 1.35
 -2 -14 10 39.03 1.7
 4 14 -12 42.62 1.59
 4 14 -12 44.3 2.18
 -4 14 12 41.75 1.99
 -4 -14 12 40 1.85
 4 -14 -12 43.44 1.91
 6 14 -14 24.47 1.78
 -6 14 14 23.63 1.75
 -6 -14 14 27.03 1.67
 6 -14 -14 25.08 1.57
 -8 14 16 17.35 1.82
 8 -14 -16 23.56 1.52
 -8 -14 16 22.45 1.72
 -10 14 18 17.9 2.02
 -10 -14 18 15.72 1.63
 10 -14 -18 14.95 1.48
 -12 14 20 18.77 2.14
 -12 -14 20 19.62 1.9
 12 -14 -20 19.87 1.75
 15 15 -7 1.04 1.01
 -13 15 5 -0.21 0.85
 13 15 -5 0.44 0.93
 -13 -15 5 2.17 1.02
 13 -15 -5 1.41 0.93
 11 15 -3 2.02 0.95
 -11 15 3 0.59 0.9
 -11 -15 3 2.8 1.01
 11 -15 -3 0.35 0.75
 -9 15 1 1.64 0.88
 9 15 -1 1.26 0.83
 -9 -15 1 1.58 0.85
 9 -15 -1 2.09 0.78
 7 15 1 -0.44 0.62
 -7 15 -1 0.35 0.63
 7 -15 1 -0.11 0.61
 -7 -15 -1 -0.1 0.64
 5 15 3 4.63 0.95
 -5 15 -3 3.14 0.91
 5 -15 3 3.57 0.72
 -5 -15 -3 2.93 0.81
 3 15 5 2.2 0.69
 -3 15 -5 1.4 0.79
 3 -15 5 1.46 0.54
 -3 -15 -5 0.72 0.58
 3 -15 5 1.07 0.56
 1 15 7 3.12 0.81
 -1 15 -7 3.4 0.9
 1 -15 7 3.18 0.65
 -1 -15 -7 2.81 0.68
 1 -15 7 3.43 0.65
 1 15 -9 4.82 0.73
 -1 15 9 4.08 0.88
 -1 15 9 4.33 0.72
 1 15 -9 4.26 1.02
 -1 -15 9 3.65 0.77
 1 -15 -9 4.19 0.68
 3 15 -11 -0.67 0.64
 3 15 -11 -0.09 0.49
 -3 15 11 -0.83 0.41
 3 -15 -11 -0.22 0.54
 -3 -15 11 1.15 0.66
 5 15 -13 0.29 0.8
 -5 15 13 0.94 0.69
 5 -15 -13 0.07 0.64
 -5 -15 13 1.9 0.77
 -7 15 15 2.07 0.93
 -7 -15 15 3.2 0.93
 7 -15 -15 2.18 0.83
 -9 15 17 1.05 0.94
 -9 -15 17 2.65 0.97
 9 -15 -17 2.62 0.94
 -11 15 19 -0.16 1.01
 -11 -15 19 1.72 1.02
 11 -15 -19 -0.73 0.83
 14 16 -6 2.51 1.1
 14 -16 -6 0.57 1.78
 -12 16 4 1.25 1.05
 12 16 -4 3.15 1.1
 -12 -16 4 3.17 1.1
 12 -16 -4 2.86 1.1
 10 16 -2 4.33 1.12
 -10 16 2 4.05 1.13
 -10 -16 2 6.39 1.2
 10 -16 -2 5.29 1.03
 8 16 0 1.53 0.86
 -8 16 0 2.95 0.96
 -8 -16 0 1.55 0.87
 8 -16 0 0.57 0.69
 6 16 2 4.06 0.93
 -6 16 -2 5.72 1.14
 -6 -16 -2 5.21 1
 6 -16 2 6.34 0.96
 -4 16 -4 18.59 1.57
 4 16 4 20.86 1.47
 -4 -16 -4 18.65 1.43
 4 -16 4 19.3 1.32
 -2 16 -6 21.12 1.67
 2 16 6 23.5 1.58
 2 -16 6 21.62 1.3
 -2 -16 -6 20.57 1.37
 2 -16 6 23.8 1.26
 0 16 8 23.53 1.59
 0 16 -8 24.48 1.78
 0 -16 8 21.31 1.32
 0 -16 8 22.81 1.34
 0 -16 -8 24.91 1.33
 2 16 -10 23.19 1.73
 -2 16 10 18.51 1.39
 -2 16 10 22.47 1.48
 2 16 -10 22.24 1.32
 -2 -16 10 21.8 1.42
 4 16 -12 15.39 1.67
 -4 16 12 14.65 1.48
 4 -16 -12 15.88 1.52
 -4 -16 12 19.37 1.47
 -6 16 14 17.78 1.77
 -6 -16 14 20.1 1.62
 6 -16 -14 15.92 1.49
 -8 16 16 16.32 1.87
 8 -16 -16 16.96 1.62
 -8 -16 16 17 1.65
 -10 16 18 6.09 1.46
 10 -16 -18 5.51 1.19
 -10 -16 18 5.51 1.21
 13 17 -5 2.6 1.12
 13 -17 -5 6.39 1.51
 -11 17 3 8.14 1.59
 11 17 -3 10 1.38
 -11 -17 3 10.9 1.48
 11 -17 -3 8.67 1.33
 -9 17 1 0.72 0.82
 9 17 -1 -0.5 0.8
 9 -17 -1 0.77 0.8
 -9 -17 1 0.63 0.9
 7 17 1 1.69 0.92
 -7 17 -1 1.59 0.85
 -7 -17 -1 4.05 1.02
 7 -17 1 3.6 0.89
 5 17 3 19.57 1.61
 -5 17 -3 19.61 1.71
 -5 -17 -3 18.95 1.56
 5 -17 3 19.9 1.44
 3 17 5 9.84 1.28
 -3 17 -5 10.9 1.38
 3 -17 5 8.79 1.03
 -3 -17 -5 6.74 1.01
 -1 17 -7 1.47 0.85
 1 17 7 1.31 0.74
 -1 -17 -7 0.81 0.64
 1 -17 7 0.32 0.53
 1 -17 7 2.28 0.67
 1 17 -9 7.81 1.23
 -1 17 9 6.62 1.07
 -1 -17 9 5.43 0.89
 3 17 -11 4.95 1.01
 -3 17 11 6.23 1.04
 3 -17 -11 5.6 1.08
 -3 -17 11 4.51 0.93
 -5 17 13 5.36 1.12
 5 -17 -13 7.89 1.21
 -5 -17 13 4.59 1
 -7 17 15 0.5 0.92
 7 -17 -15 -0.35 0.79
 -7 -17 15 0.46 0.83
 -9 17 17 -1.3 0.74
 -9 -17 17 1.43 0.93
 9 -17 -17 -0.2 0.85
 12 18 -4 2.75 1.17
 12 -18 -4 0.03 1.74
 -10 18 2 -0.22 0.76
 10 18 -2 0.28 0.82
 10 -18 -2 -0.37 0.84
 -10 -18 2 -0.4 0.88
 -8 18 0 9.83 1.46
 8 18 0 9.8 1.4
 8 -18 0 8.86 1.24
 -8 -18 0 11.18 1.42
 6 18 2 9.07 1.35
 -6 18 -2 10.25 1.46
 6 -18 2 10.75 1.28
 -6 -18 -2 10.46 1.35
 -4 18 -4 10.3 1.38
 4 18 4 5.93 1.07
 -4 -18 -4 10.38 1.23
 4 -18 4 10.17 1.19
 -2 18 -6 13.3 1.5
 2 18 6 11.93 1.35
 2 -18 6 12.22 1.24
 -2 -18 -6 10.92 1.18
 0 18 -8 21.06 1.74
 0 18 8 20.66 1.6
 0 -18 8 22.7 1.45
 0 -18 8 18.48 1.39
 2 18 -10 11.28 1.21
 -2 18 10 10.39 1.39
 -2 -18 10 10.94 1.21
 -4 18 12 9.18 1.78
 4 -18 -12 10.62 1.35
 -4 -18 12 6.78 1.13
 -6 18 14 8.23 1.4
 6 -18 -14 8.21 1.21
 -6 -18 14 9.03 1.34
 -8 18 16 15.55 1.99
 -8 -18 16 14.22 1.6
 8 -18 -16 11.85 1.45
 11 19 -3 3.26 1.93
 9 19 -1 13.87 1.59
 -9 19 1 14.79 1.85
 -9 -19 1 13.2 1.59
 9 -19 -1 13.4 1.51
 -7 19 -1 8.16 1.41
 7 19 1 6.88 1.22
 -7 -19 -1 9.67 1.41
 7 -19 1 7.93 1.24
 -5 19 -3 4.42 1.1
 5 19 3 3.6 1.14
 -5 -19 -3 3.67 1
 5 -19 3 4.67 1.04
 -3 19 -5 8.36 1.31
 3 19 5 7.55 1.2
 3 -19 5 8.14 1.11
 -3 -19 -5 8.41 1.17
 -1 19 -7 11.8 1.45
 1 19 7 11.69 1.44
 1 -19 7 10.04 1.19
 -1 19 9 0.82 0.95
 -1 -19 9 1.99 0.78
 3 -19 -11 1.62 0.89
 -3 -19 11 1.6 0.86
 -5 -19 13 0.79 0.81
 5 -19 -13 1.57 0.98
 -7 19 15 0.32 0.89
 -7 -19 15 1.18 0.93
 7 -19 -15 0.59 0.83
 8 20 0 3.11 1.13
 -8 20 0 0.83 0.92
 -8 -20 0 1.87 1.03
 8 -20 0 0.08 0.88
 -6 20 -2 2.33 0.98
 6 20 2 2.72 1.16
 6 -20 2 3.12 0.97
 -6 -20 -2 1.63 0.96
 -4 20 -4 5.86 1.16
 4 20 4 5 1.17
 -4 -20 -4 6.29 1.17
 4 -20 4 5.7 1.02
 2 20 6 -0.8 0.86
 -2 20 -6 0.8 0.77
 2 -20 6 -0.3 0.69
 0 20 8 10.32 1.5
 -2 -20 10 5.45 1.02
 2 -20 -10 3.82 1.13
 4 -20 -12 3.56 1.07
 -4 -20 12 3.47 1
 -6 -20 14 2.09 0.98
 -7 21 -1 2.46 1.06
 7 -21 1 2.59 1.04
 -7 -21 -1 2.66 1.07
 5 21 3 1.61 1.13
 -5 21 -3 1.03 0.89
 5 -21 3 1.57 0.91
 -5 -21 -3 1.52 0.93
 -3 21 -5 -0.7 0.67
 3 21 5 0.29 0.98
 3 -21 5 2.19 0.98
 1 21 7 2.53 1.02
 1 -21 -9 -1.16 0.76
 -3 -21 11 1.36 0.99
 20 0 -11 -0.04 0.98
 18 0 -9 0.1 0.9
 16 0 -7 0.91 0.82
 -16 0 7 -0.48 0.62
 14 0 -5 0.11 0.67
 -14 0 5 0.19 0.46
 -14 0 5 0.35 0.45
 -12 0 3 -0.11 0.37
 12 0 -3 0.21 0.58
 -12 0 3 -0.32 0.37
 10 0 -1 -0.07 0.38
 -10 0 1 0.15 0.32
 -10 0 1 -0.1 0.28
 -8 0 -1 0.12 0.25
 8 0 1 -0.1 0.35
 -8 0 -1 0 0.23
 6 0 3 0.43 0.28
 -6 0 -3 -0.34 0.24
 -4 0 -5 -0.12 0.26
 4 0 5 -0.21 0.16
 4 0 5 -0.36 0.17
 2 0 7 -0.04 0.18
 2 0 7 0.01 0.12
 -2 0 -7 0.42 0.21
 0 0 9 0.43 0.21
 0 0 -9 0.55 0.22
 -2 0 11 -0.44 0.18
 2 0 -11 0.09 0.1
 2 0 -11 0.07 0.24
 4 0 -13 0.17 0.16
 -4 0 13 0.35 0.25
 -4 0 13 0.41 0.35
 -6 0 15 -0.08 0.37
 6 0 -15 0.15 0.25
 -6 0 15 0.27 0.29
 -8 0 17 0.29 0.35
 8 0 -17 0.29 0.35
 -8 0 17 -0.11 0.43
 -10 0 19 0.11 0.56
 10 0 -19 -0.29 0.44
 -10 0 19 -0.59 0.33
 -12 0 21 0.16 0.69
 -12 0 21 -0.17 0.44
 12 0 -21 0.96 0.59
 -14 0 23 -0.07 0.78
 16 0 -25 -0.41 0.83
 19 1 -10 3.55 1.15
 19 -1 -10 2.81 1.08
 17 1 -8 -0.64 0.8
 17 -1 -8 -0.37 0.83
 -15 1 6 0.7 0.58
 15 1 -6 0.91 0.75
 15 -1 -6 0.45 0.71
 -15 -1 6 0.31 0.52
 -15 -1 6 -0.33 0.52
 -13 1 4 5.12 0.69
 13 1 -4 4.19 0.76
 -13 1 4 5.01 0.75
 -13 -1 4 4.58 0.71
 13 -1 -4 5.44 0.8
 -13 -1 4 5.1 0.68
 11 1 -2 25.99 1.24
 -11 1 2 25.83 1.21
 -11 1 2 25.53 1.05
 -11 -1 2 22.97 1.1
 11 -1 -2 25.13 1.27
 -11 -1 2 26.07 1.1
 9 1 0 29.48 1.17
 -9 1 0 30.29 1.15
 -9 1 0 29.37 0.99
 -9 -1 0 29.59 1.03
 9 -1 0 29.34 1.16
 -9 -1 0 29.21 1.06
 7 1 2 0.37 0.32
 -7 1 -2 0.34 0.29
 -7 1 -2 0.49 0.21
 -7 -1 -2 0.56 0.24
 7 -1 2 0.39 0.29
 -7 -1 -2 0.76 0.25
 -5 1 -4 34.12 1.19
 5 1 4 33.01 0.95
 5 1 4 31.98 0.96
 5 -1 4 32.24 0.91
 5 -1 4 33.39 0.95
 -5 -1 -4 33.8 1.05
 3 1 6 97.5 1.95
 -3 1 -6 101.92 2.18
 3 1 6 97.83 1.83
 3 -1 6 100.64 1.77
 -3 -1 -6 102.72 2
 3 -1 6 100.5 1.95
 1 1 8 123.72 2.34
 -1 1 -8 125.39 2.48
 1 1 8 121.92 2.05
 -1 1 -8 133 1.96
 1 -1 8 128.75 2.39
 1 -1 8 123.88 1.93
 -1 -1 -8 119.33 2.4
 -1 1 10 149.68 2.8
 1 1 -10 152.74 3.03
 -1 1 10 155.7 2.42
 -1 -1 10 155.11 2.87
 1 -1 -10 153.91 3.05
 -3 1 12 237.9 4.12
 3 1 -12 240.54 4.56
 3 1 -12 240.18 3.5
 -3 1 12 245.57 4.67
 -3 -1 12 230.04 4.16
 3 -1 -12 240.55 3.67
 -5 1 14 49.93 1.73
 5 1 -14 50.18 1.68
 -5 1 14 48.72 1.39
 5 1 -14 48.77 1.07
 5 -1 -14 49.71 1.15
 -5 -1 14 46.16 1.42
 -7 1 16 72.42 2.34
 7 1 -16 74.33 1.61
 -7 1 16 71.03 1.88
 -7 -1 16 72.22 1.97
 7 -1 -16 72.54 1.65
 -7 -1 16 75.6 2.37
 9 1 -18 35.69 1.21
 -9 1 18 33.54 1.34
 -9 1 18 37.71 1.8
 9 -1 -18 34.88 1.22
 -9 -1 18 36.7 1.47
 -9 -1 18 34.75 1.74
 11 1 -20 68.14 1.91
 -11 1 20 63.76 2.59
 -11 1 20 67.68 2.06
 -11 -1 20 71.07 2.2
 11 -1 -20 68.87 1.96
 -11 -1 20 63.65 2.57
 -13 1 22 41.57 2.34
 13 -1 -22 44.69 2.16
 -13 -1 22 41.24 1.83
 -15 1 24 24.02 2.11
 15 1 -24 24.06 1.97
 17 1 -26 11.98 1.66
 20 2 -11 6.42 1.37
 20 -2 -11 8.15 1.68
 18 2 -9 10.42 1.38
 18 -2 -9 8.64 1.34
 -16 2 7 5.84 0.98
 16 2 -7 7.04 1.15
 16 -2 -7 4.45 1.04
 -16 -2 7 2.63 0.79
 -14 2 5 12.93 1.17
 14 2 -5 11.67 1.12
 -14 -2 5 15.09 1.17
 14 -2 -5 13.74 1.25
 -14 -2 5 13.69 1.13
 -12 2 3 41.62 1.38
 12 2 -3 46.04 1.7
 -12 2 3 46.98 1.73
 -12 -2 3 43.85 1.59
 -12 -2 3 45.83 1.49
 12 -2 -3 46.55 1.69
 -10 2 1 96.76 2.48
 -10 2 1 98.78 2.08
 10 2 -1 96.35 2.42
 -10 -2 1 100.76 2.35
 10 -2 -1 96.12 2.38
 -10 -2 1 100.43 2.2
 -8 2 -1 29.31 0.89
 -8 2 -1 29.06 1.14
 8 2 1 29.65 1.12
 -8 -2 -1 29.32 0.9
 8 -2 1 28.69 1.07
 -8 -2 -1 30.94 1.06
 6 2 3 104.14 2.17
 -6 2 -3 107.31 2.48
 -6 -2 -3 102.7 2.1
 6 -2 3 103.95 2.09
 -6 -2 -3 107.32 2.06
 6 -2 3 100.51 1.95
 4 2 5 101.33 2
 4 2 5 100.44 1.98
 -4 2 -5 99.87 2.37
 4 -2 5 102.69 1.87
 4 -2 5 101.81 1.95
 -4 -2 -5 101.4 1.98
 2 2 7 105.14 1.9
 -2 2 -7 103.81 2.26
 2 2 7 103.14 2.04
 2 -2 7 107.93 2.07
 2 -2 7 105.82 1.73
 -2 -2 -7 103.6 2.01
 0 2 9 2.86 0.33
 0 2 9 2.77 0.27
 0 2 -9 2.45 0.34
 0 -2 -9 2.53 0.35
 0 -2 9 2.63 0.34
 -2 2 11 115.61 2.25
 2 2 -11 113.08 2.49
 -2 2 11 110.51 2.55
 -2 -2 11 112.39 2.33
 2 -2 -11 111.43 1.98
 -4 2 13 18.09 1.01
 -4 2 13 15.76 0.73
 4 2 -13 16.6 0.49
 4 2 -13 16.86 0.92
 -4 -2 13 17.02 0.85
 4 -2 -13 16.2 0.62
 -6 2 15 5.3 0.55
 6 2 -15 4.34 0.42
 6 2 -15 3.59 0.6
 -6 2 15 3.89 0.7
 6 -2 -15 3.71 0.43
 -6 -2 15 4.13 0.59
 8 2 -17 0.2 0.46
 8 2 -17 0.22 0.34
 -8 2 17 0.27 0.32
 -8 2 17 0.12 0.51
 8 -2 -17 0.37 0.36
 -8 -2 17 0.22 0.4
 -10 2 19 0.37 0.39
 -10 2 19 0.29 0.61
 10 2 -19 0.43 0.61
 10 2 -19 0.83 0.46
 -10 -2 19 0.6 0.47
 10 -2 -19 0.88 0.49
 12 2 -21 0 0.65
 -12 2 21 1.09 0.76
 12 -2 -21 0.3 0.55
 -12 -2 21 1.23 0.58
 14 2 -23 -0.06 0.8
 -14 2 23 0.68 0.84
 -14 -2 23 1.07 0.66
 -16 2 25 2.56 1.15
 16 2 -25 2.98 1.11
 19 3 -10 3.11 1.13
 19 -3 -10 2.87 1.14
 -17 3 8 -0.22 0.68
 17 3 -8 -0.02 0.79
 17 -3 -8 -1.13 0.84
 15 3 -6 0.43 0.75
 -15 3 6 0.3 0.6
 -15 -3 6 -0.24 0.55
 15 -3 -6 -0.25 0.63
 -13 3 4 0.04 0.52
 13 3 -4 -0.29 0.52
 13 -3 -4 -0.12 0.53
 -13 -3 4 0.66 0.53
 -11 3 2 1.41 0.53
 -11 3 2 2.15 0.39
 11 3 -2 1.92 0.56
 11 -3 -2 1.93 0.57
 -11 -3 2 1.83 0.39
 -11 -3 2 1.99 0.57
 9 3 0 1.25 0.45
 -9 3 0 1.14 0.27
 -9 3 0 0.91 0.42
 9 -3 0 2.09 0.53
 -9 -3 0 1.25 0.28
 -9 -3 0 1.47 0.42
 7 3 2 1.35 0.4
 -7 3 -2 0.47 0.38
 -7 -3 -2 1.13 0.33
 7 -3 2 1.66 0.39
 7 -3 2 1.45 0.26
 -7 -3 -2 1.28 0.21
 5 3 4 60.21 1.49
 -5 3 -4 60.03 1.8
 -5 -3 -4 56.17 1.4
 5 -3 4 58.84 1.34
 -5 -3 -4 58.87 1.27
 5 -3 4 56.01 1.27
 -3 3 -6 1.06 0.43
 3 3 6 0.71 0.25
 3 3 6 0.72 0.25
 3 -3 6 0.8 0.2
 3 -3 6 0.78 0.24
 -3 -3 -6 0.64 0.18
 1 3 8 37.25 0.95
 1 3 8 37.75 1.03
 -1 3 -8 37.13 1.2
 1 -3 8 37.75 1.07
 -1 -3 -8 37.02 1.03
 1 -3 8 37.57 0.7
 -1 3 10 54.66 1.21
 1 3 -10 53.93 1.48
 -1 3 10 55.53 1.34
 -1 3 10 54.85 1.52
 -1 -3 10 52.92 1.41
 -3 3 12 47.15 1.25
 3 3 -12 47.73 1.47
 -3 3 12 47.28 1.54
 3 3 -12 46.41 0.82
 -3 -3 12 51.67 1.44
 -3 -3 12 47.55 0.82
 3 -3 -12 46.95 1.15
 5 3 -14 39.74 0.92
 5 3 -14 40.06 1.46
 -5 3 14 38.04 1.54
 -5 3 14 37.98 1.17
 -5 -3 14 41.08 1.38
 5 -3 -14 40.09 1.12
 7 3 -16 61.54 1.43
 7 3 -16 61.23 2.03
 -7 3 16 61.38 1.63
 -7 3 16 63.04 2.19
 7 -3 -16 62.82 1.61
 -7 -3 16 64.63 1.91
 -9 3 18 30.08 1.71
 -9 3 18 31.01 1.19
 9 3 -18 32.99 1.14
 9 3 -18 30.33 1.57
 -9 -3 18 32.02 1.45
 9 -3 -18 30.84 1.23
 11 3 -20 25.95 1.67
 -11 3 20 23.91 1.71
 -11 -3 20 23.76 1.41
 11 -3 -20 25.34 1.28
 -13 3 22 19.84 1.8
 13 3 -22 20.98 1.71
 -13 -3 22 24.87 1.57
 13 -3 -22 20.84 1.33
 -15 3 24 10.96 1.63
 15 3 -24 8.97 1.31
 18 4 -9 28.57 1.97
 -18 4 9 26.52 1.99
 18 -4 -9 30.22 2.04
 -16 4 7 38 2.09
 16 4 -7 38.19 1.91
 16 -4 -7 37.87 2
 -16 -4 7 39.19 1.92
 14 4 -5 40.34 1.79
 -14 4 5 40.87 1.92
 -14 -4 5 42.05 1.82
 14 -4 -5 39.31 1.84
 12 4 -3 102.49 2.72
 -12 4 3 105.25 2.95
 12 -4 -3 105.31 2.73
 -12 -4 3 104.86 2.74
 -10 4 1 71.34 2.17
 -10 4 1 68.55 1.53
 10 4 -1 72.97 2.07
 -10 -4 1 69.48 1.57
 10 -4 -1 70.26 1.95
 -10 -4 1 70.6 2
 8 4 1 72.95 1.94
 -8 4 -1 74.69 1.51
 -8 4 -1 76.37 2.15
 8 -4 1 71.74 1.83
 -8 -4 -1 75.41 1.92
 -8 -4 -1 77.25 1.46
 -6 4 -3 151.54 3.4
 6 4 3 153.79 2.46
 6 4 3 149.33 2.94
 6 -4 3 146.68 2.58
 -6 -4 -3 150.07 2.45
 6 -4 3 149.78 2.78
 -6 -4 -3 149.63 2.9
 4 4 5 260.37 4.31
 -4 4 -5 258.94 5.03
 4 -4 5 250.51 4.06
 4 -4 5 254.6 4.17
 -4 -4 -5 260.28 4.15
 -4 -4 -5 255.59 4.31
 2 4 7 45.45 1.17
 2 4 7 43.8 1.14
 -2 4 -7 43.63 1.44
 2 -4 7 42.74 0.92
 2 -4 7 44.86 1.18
 -2 -4 -7 42.7 1.06
 0 4 9 31.46 0.94
 0 4 -9 31.49 1.14
 0 4 9 31.43 1.04
 0 4 9 30.96 0.91
 0 -4 9 30.71 0.6
 0 -4 9 31.54 0.6
 0 -4 9 31.45 1.02
 -2 4 11 47.06 1.51
 2 4 -11 49.4 0.81
 -2 4 11 49.74 1.26
 2 4 -11 48.62 1.46
 -2 4 11 49.1 1.22
 -2 -4 11 49.05 0.8
 -2 -4 11 47.12 1.39
 -4 4 13 26.27 0.9
 -4 4 13 24.9 1.2
 4 4 -13 27.85 1.14
 4 4 -13 26.48 0.65
 4 -4 -13 27.06 0.92
 -4 -4 13 25.5 1.09
 -6 4 15 -0.09 0.38
 -6 4 15 0.68 0.31
 6 4 -15 0.26 0.43
 6 4 -15 -0.18 0.22
 6 -4 -15 0.36 0.31
 -6 -4 15 0.61 0.42
 -8 4 17 1.04 0.39
 -8 4 17 0.55 0.55
 8 4 -17 0.87 0.53
 8 4 -17 0.91 0.36
 8 -4 -17 1.04 0.43
 -8 -4 17 0.77 0.47
 10 4 -19 10.79 0.91
 -10 4 19 14.09 1.42
 10 4 -19 10.45 1.1
 10 -4 -19 12.27 0.93
 -10 -4 19 10.35 1.08
 12 4 -21 -0.38 0.62
 -12 4 21 0.36 0.72
 -12 -4 21 0.01 0.55
 12 -4 -21 -0.7 0.56
 14 4 -23 1.22 0.84
 -14 4 23 0.71 0.94
 14 -4 -23 -0.4 0.72
 -14 -4 23 -0.18 0.6
 16 4 -25 -0.45 0.98
 -16 4 25 0.15 1.03
 19 5 -10 1.08 1.02
 -19 5 10 0.94 0.98
 19 -5 -10 -0.48 0.96
 17 5 -8 1.61 0.88
 -17 5 8 0.47 0.81
 17 -5 -8 1.56 1.01
 -17 -5 8 -0.2 0.69
 15 5 -6 1.96 0.77
 -15 5 6 -0.3 0.59
 15 -5 -6 0.29 0.73
 -15 -5 6 0.28 0.65
 -13 5 4 2.18 0.72
 13 5 -4 1.53 0.7
 -13 -5 4 0.72 0.63
 13 -5 -4 -0.14 0.64
 11 5 -2 7.38 0.86
 -11 5 2 9.09 1
 11 -5 -2 11.44 0.93
 -11 -5 2 9.09 0.93
 -9 5 0 11.69 0.51
 -9 5 0 11.38 0.94
 9 5 0 10.51 0.84
 9 -5 0 10.93 0.79
 -9 -5 0 11.46 0.87
 7 5 2 0.27 0.32
 -7 5 -2 0.43 0.46
 -7 -5 -2 1.37 0.4
 7 -5 2 0.49 0.34
 7 -5 2 0.82 0.22
 -5 5 -4 14.95 1.06
 5 5 4 14.01 0.78
 5 -5 4 15.26 0.59
 5 -5 4 14.81 0.66
 -5 -5 -4 15.3 0.71
 3 5 6 0.26 0.25
 -3 5 -6 -0.19 0.42
 -3 -5 -6 0.34 0.2
 -3 -5 -6 0.13 0.14
 3 -5 6 0.22 0.19
 3 -5 6 -0.07 0.19
 1 5 8 2.97 0.36
 1 5 8 2.42 0.33
 -1 5 -8 2.53 0.53
 1 5 8 2.97 0.36
 1 -5 8 2.97 0.39
 1 -5 8 3.14 0.25
 1 5 -10 4.3 0.55
 -1 5 10 2.82 0.43
 -1 5 10 4.28 0.44
 -1 5 10 3.57 0.39
 -1 -5 10 3.05 0.22
 -1 -5 10 3.6 0.47
 3 5 -12 1.06 0.36
 -3 5 12 0.65 0.39
 -3 5 12 0.9 0.28
 3 5 -12 1.18 0.18
 3 -5 -12 0.68 0.26
 -3 -5 12 0.66 0.37
 -5 5 14 0.62 0.42
 5 5 -14 0.13 0.2
 5 5 -14 0.48 0.4
 -5 5 14 0.75 0.27
 -5 -5 14 -0.22 0.35
 5 -5 -14 -0.16 0.26
 7 5 -16 1.77 0.55
 7 5 -16 2.04 0.37
 -7 5 16 2.29 0.38
 -7 5 16 2.24 0.64
 7 -5 -16 1.38 0.44
 -7 -5 16 2.36 0.59
 -9 5 18 4.92 0.72
 9 5 -18 4 0.55
 9 5 -18 4.01 0.77
 -9 5 18 3.2 0.77
 -9 -5 18 4.12 0.76
 9 -5 -18 2.91 0.57
 11 5 -20 1.55 0.68
 -11 5 20 1.56 0.84
 -11 -5 20 3.18 0.78
 11 -5 -20 1.04 0.61
 13 5 -22 1.09 0.82
 -13 5 22 2.04 0.95
 -13 -5 22 1.58 0.71
 13 -5 -22 1.16 0.72
 -15 5 24 6.53 1.4
 15 5 -24 7.21 1.22
 -15 -5 24 8.48 1.22
 18 6 -9 9.06 1.42
 -18 6 9 11.21 1.54
 -18 -6 9 9.83 1.36
 18 -6 -9 9.2 1.44
 -16 6 7 36.05 2.17
 16 6 -7 31.93 1.93
 16 -6 -7 32.96 1.98
 -16 -6 7 36.51 1.95
 14 6 -5 51.34 2.12
 -14 6 5 50.95 2.31
 14 -6 -5 51.01 2.09
 -14 -6 5 48.84 2.13
 12 6 -3 45.79 1.87
 -12 6 3 47.13 2.02
 -12 -6 3 47.4 1.92
 12 -6 -3 49.87 1.87
 -10 6 1 90.17 2.65
 10 6 -1 86.35 2.4
 -10 -6 1 87.29 2.43
 10 -6 -1 88.19 2.31
 -8 6 -1 112.46 2.98
 8 6 1 112.78 2.68
 8 -6 1 116.26 2.55
 -8 -6 -1 116.47 2.68
 -6 6 -3 81.09 2.42
 6 6 3 83.18 2.06
 6 -6 3 81.71 1.88
 -6 -6 -3 83.54 2.01
 6 -6 3 78.65 1.59
 4 6 5 155.68 3
 -4 6 -5 152.08 3.61
 -4 -6 -5 151.03 2.47
 -4 -6 -5 151.04 2.91
 4 -6 5 153.29 2.74
 4 -6 5 146.06 2.71
 -4 -6 -5 153.52 2.47
 -2 6 -7 61.27 1.96
 2 6 7 62.3 1.58
 2 6 7 64.63 1.45
 -2 -6 -7 64.74 1.53
 2 -6 7 64.4 1.35
 2 -6 7 64.15 1.53
 0 6 9 89.52 1.88
 0 6 9 91.4 1.99
 0 6 9 91.12 2.09
 0 6 -9 86.99 2.3
 0 -6 9 89.47 1.62
 0 -6 9 90.6 2.03
 2 6 -11 77.14 2.07
 -2 6 11 77.11 1.82
 -2 6 11 76.02 1.68
 -2 6 11 78.65 2.07
 2 6 -11 78.98 1.41
 -2 -6 11 75.69 1.96
 4 6 -13 36.03 0.89
 -4 6 13 35.26 1.04
 4 6 -13 35.14 1.35
 -4 6 13 35.41 1.48
 -4 -6 13 33.56 1.32
 4 -6 -13 36.84 1.21
 6 6 -15 5.33 0.69
 6 6 -15 5.93 0.49
 -6 6 15 5.57 0.5
 -6 6 15 4.56 0.74
 6 -6 -15 5.85 0.63
 -6 -6 15 3.86 0.62
 8 6 -17 14.47 1.11
 -8 6 17 15.1 0.76
 8 6 -17 15.99 0.79
 -8 6 17 17.19 1.33
 8 -6 -17 15.3 0.96
 -8 -6 17 15.63 1.15
 10 6 -19 3.15 0.75
 -10 6 19 3.8 0.91
 10 -6 -19 3.03 0.7
 -10 -6 19 3.57 0.81
 12 6 -21 1.07 0.72
 -12 6 21 1.94 0.91
 12 -6 -21 2.08 0.77
 -12 -6 21 0.8 0.75
 -14 6 23 1.59 0.93
 14 6 -23 0.17 0.76
 -14 -6 23 -0.28 0.64
 14 -6 -23 -0.96 0.73
 -16 6 25 -2.5 0.82
 -16 -6 25 2.12 1
 19 7 -10 3.4 1.24
 -19 7 10 1.85 1.1
 19 -7 -10 2.76 1.29
 -17 7 8 0.88 0.88
 17 7 -8 0.9 0.88
 -17 -7 8 0.21 0.78
 17 -7 -8 -0.02 0.99
 -15 7 6 0.18 0.72
 15 7 -6 0.72 0.86
 -15 -7 6 -1.03 0.71
 15 -7 -6 -0.25 0.83
 13 7 -4 0.16 0.68
 -13 7 4 0.65 0.66
 -13 -7 4 -0.57 0.6
 13 -7 -4 -0.91 0.55
 11 7 -2 0.38 0.52
 -11 7 2 0.26 0.58
 -11 -7 2 -0.04 0.54
 11 -7 -2 -0.33 0.43
 -9 7 0 11.54 1.13
 9 7 0 15.19 1.06
 9 -7 0 13.32 0.95
 -9 -7 0 14.14 1.04
 7 7 2 4.17 0.63
 -7 7 -2 4.13 0.73
 7 -7 2 3.95 0.35
 -7 -7 -2 4.93 0.64
 7 -7 2 4.99 0.63
 5 7 4 -0.71 0.28
 -5 7 -4 0.14 0.49
 -5 -7 -4 0.33 0.3
 5 -7 4 0.32 0.22
 5 -7 4 0.16 0.27
 3 7 6 39.73 1.29
 -3 7 -6 39.68 1.66
 3 7 6 41.18 0.99
 3 -7 6 39.01 1.14
 3 -7 6 40.83 1.12
 -3 -7 -6 40.4 1.21
 1 7 8 5.92 0.48
 1 7 8 6.24 0.59
 -1 7 -8 7.51 0.87
 1 -7 8 5.85 0.41
 1 -7 8 5.68 0.52
 -1 -7 -8 5.45 0.47
 1 7 -10 11.31 0.5
 -1 7 10 10.77 0.73
 1 7 -10 11.67 0.95
 -1 7 10 11.75 0.71
 -1 7 10 11.91 0.61
 -1 -7 10 11.77 0.76
 3 7 -12 29 1.26
 -3 7 12 25.88 1.22
 3 7 -12 28.22 0.79
 -3 7 12 28.63 1.1
 -3 7 12 28.01 0.91
 -3 -7 12 27.7 1.19
 5 7 -14 38.88 1.51
 5 7 -14 38.96 1.04
 -5 7 14 37.28 1.65
 -5 7 14 38 1.1
 5 -7 -14 40.02 1.37
 -5 -7 14 38.03 1.51
 7 7 -16 0.1 0.29
 7 7 -16 -0.2 0.47
 -7 7 16 -0.21 0.51
 -7 7 16 -0.61 0.2
 -7 -7 16 0.05 0.45
 7 -7 -16 0.06 0.41
 -9 7 18 19.33 1.53
 9 7 -18 17.44 1.2
 9 -7 -18 19.29 1.16
 -9 -7 18 20.97 1.38
 11 7 -20 5.41 0.92
 -11 7 20 6.11 1.13
 11 -7 -20 5.06 0.88
 -11 -7 20 5.6 1.01
 13 7 -22 0.87 0.78
 -13 7 22 1.93 1.02
 -13 -7 22 3.32 0.97
 13 -7 -22 1.1 0.79
 -15 7 24 0.54 0.94
 15 -7 -24 1.53 0.97
 -15 -7 24 -0.61 0.65
 18 8 -9 21.66 1.93
 -18 8 9 23.61 2.23
 18 -8 -9 22.98 1.98
 -18 -8 9 23.22 1.98
 16 8 -7 11.99 1.46
 -16 8 7 12.2 1.56
 -16 -8 7 11.07 1.39
 16 -8 -7 7.75 1.28
 -14 8 5 18.67 1.68
 14 8 -5 16.68 1.35
 -14 -8 5 18.86 1.62
 14 -8 -5 17.84 1.49
 -12 8 3 42.51 2.1
 12 8 -3 41.65 1.85
 12 -8 -3 39.18 1.75
 -12 -8 3 42.15 1.89
 10 8 -1 56.41 2
 -10 8 1 56.47 2.21
 -10 -8 1 57.9 2.03
 10 -8 -1 56.77 1.9
 -8 8 -1 38.17 1.72
 8 8 1 41.35 1.59
 8 -8 1 43.48 1.03
 -8 -8 -1 41.58 1.59
 8 -8 1 40.49 1.46
 -6 8 -3 76.11 2.48
 6 8 3 71.22 2.04
 -6 -8 -3 73.37 2
 6 -8 3 74.6 1.88
 6 -8 3 73.17 1.51
 -4 8 -5 76.22 2.51
 4 8 5 75.9 1.98
 -4 -8 -5 75.42 1.91
 -4 -8 -5 76.72 1.36
 4 -8 5 74.33 1.77
 4 -8 5 77.26 1.7
 2 8 7 130.94 2.59
 2 8 7 131.45 2.8
 -2 8 -7 137.04 3.46
 2 -8 7 131.84 2.65
 2 -8 7 131.06 2.49
 -2 -8 -7 133.31 2.65
 0 8 9 63.59 1.72
 0 8 -9 62.76 2.13
 0 8 9 62.01 1.73
 0 -8 -9 64.71 1.55
 0 -8 9 65.63 1.44
 0 -8 9 62.12 1.71
 2 8 -11 4.27 0.4
 -2 8 11 3.96 0.6
 -2 8 11 4.85 0.6
 2 8 -11 6.86 0.81
 -2 -8 11 3.16 0.53
 4 8 -13 4.52 0.43
 -4 8 13 4.75 0.45
 4 8 -13 4.14 0.69
 -4 8 13 4.73 0.7
 -4 -8 13 3.8 0.66
 4 -8 -13 5.06 0.62
 -6 8 15 35.71 1.05
 6 8 -15 36.86 1.53
 6 8 -15 36.1 1.11
 -6 8 15 35.6 1.73
 6 -8 -15 36.04 1.41
 -6 -8 15 35.89 1.6
 -8 8 17 12.38 1.37
 8 8 -17 10.78 1.03
 -8 -8 17 11.4 1.19
 8 -8 -17 10.68 0.98
 -10 8 19 1.15 0.83
 10 8 -19 1 0.66
 -10 -8 19 0.54 0.67
 10 -8 -19 1.56 0.67
 -12 8 21 1.52 0.88
 12 8 -21 -0.75 0.63
 -12 -8 21 0.2 0.69
 12 -8 -21 -0.8 0.63
 -14 8 23 0.43 1.01
 -14 -8 23 1.43 0.92
 14 -8 -23 -0.01 0.85
 17 9 -8 0.55 0.95
 -17 9 8 1.04 0.92
 -17 -9 8 -0.14 0.86
 17 -9 -8 -0.48 0.92
 -15 9 6 0.38 0.85
 15 9 -6 1.26 0.88
 -15 -9 6 2.16 0.91
 15 -9 -6 0.84 0.88
 -13 9 4 1.11 0.74
 13 9 -4 0.35 0.75
 13 -9 -4 -0.13 0.71
 -13 -9 4 -0.42 0.67
 11 9 -2 0.56 0.55
 -11 9 2 0.22 0.61
 -11 -9 2 0.1 0.57
 11 -9 -2 0.66 0.6
 -9 9 0 10.4 1.11
 9 9 0 13.94 1.09
 -9 -9 0 12.8 1.09
 9 -9 0 11.87 0.92
 7 9 2 38.54 1.55
 -7 9 -2 37.37 1.79
 7 -9 2 39.87 1.4
 -7 -9 -2 40.22 1.57
 7 -9 2 37.37 0.92
 -5 9 -4 5.03 0.91
 5 9 4 3.39 0.61
 -5 -9 -4 3.92 0.6
 5 -9 4 4.1 0.54
 5 -9 4 3.84 0.42
 3 9 6 8.95 0.49
 -3 9 -6 8.37 1.1
 3 9 6 7.15 0.73
 3 -9 6 8.24 0.62
 -3 -9 -6 8.38 0.68
 3 -9 6 6.98 0.57
 1 9 8 13.23 0.81
 -1 9 -8 12.5 1.26
 1 9 8 12.41 0.7
 -1 -9 -8 13.44 0.75
 1 -9 8 12.99 0.66
 1 -9 8 11.96 0.75
 -1 9 10 12.82 0.83
 1 9 -10 13.37 1.17
 1 9 -10 10.8 0.61
 -1 9 10 10.69 0.77
 1 -9 -10 11.23 0.65
 -1 -9 10 10.82 0.83
 -3 9 12 6.45 0.78
 3 9 -12 6.18 0.51
 3 9 -12 7.57 0.92
 -3 9 12 6.46 0.7
 3 -9 -12 6.37 0.52
 -3 -9 12 6.32 0.74
 -5 9 14 31.62 1.58
 5 9 -14 31.87 1.06
 5 9 -14 32.66 1.54
 5 -9 -14 34.83 1.41
 -5 -9 14 31.28 1.49
 -7 9 16 14.07 1.38
 7 9 -16 15.43 1.33
 7 9 -16 12.02 1.1
 7 -9 -16 13.6 1.02
 -7 -9 16 13.78 1.19
 -9 9 18 26.85 1.83
 9 9 -18 22.99 1.46
 9 -9 -18 23.99 1.37
 -9 -9 18 24.17 1.58
 -11 9 20 2.95 1.02
 11 9 -20 3.96 0.9
 -11 -9 20 4.67 0.95
 11 -9 -20 4.03 0.89
 -13 9 22 2.24 1.03
 -13 -9 22 -0.36 0.79
 13 -9 -22 -0.16 0.78
 -15 9 24 2.38 1.59
 15 -9 -24 1.33 1
 -15 -9 24 4.71 1.24
 -18 10 9 4.53 1.41
 18 10 -9 4.36 1.24
 -18 -10 9 5.18 1.28
 16 10 -7 1.19 0.85
 -16 10 7 0.43 0.91
 -16 -10 7 -0.12 0.89
 16 -10 -7 0.59 1
 14 10 -5 1.86 0.91
 -14 10 5 2.35 0.96
 14 -10 -5 1.27 0.77
 -14 -10 5 1.67 0.9
 12 10 -3 7.16 1
 -12 10 3 8.77 1.28
 -12 -10 3 5.72 1
 12 -10 -3 7.69 1.03
 -10 10 1 9.57 1.2
 10 10 -1 7.36 0.94
 10 -10 -1 8.96 0.98
 -10 -10 1 9.32 1.09
 8 10 1 31.65 1.47
 -8 10 -1 31.44 1.7
 -8 -10 -1 32.51 1.53
 8 -10 1 29.77 1.36
 -6 10 -3 63.3 2.39
 6 10 3 61.59 1.97
 6 -10 3 64.21 1.84
 6 -10 3 62.74 1.4
 -6 -10 -3 61.65 1.94
 -4 10 -5 0.34 0.64
 4 10 5 0.42 0.43
 -4 -10 -5 1.33 0.46
 4 -10 5 1.29 0.34
 4 -10 5 1.22 0.37
 2 10 7 36.68 1.16
 -2 10 -7 38.8 1.91
 2 10 7 36.95 1.42
 2 -10 7 38.11 1.26
 2 -10 7 36.95 1.2
 -2 -10 -7 37.09 1.28
 0 10 9 36.55 1.43
 0 10 9 35.49 1.3
 0 10 -9 34.13 1.78
 0 -10 -9 36.49 1.19
 0 -10 9 37.35 1.15
 0 -10 9 35.16 1.32
 -2 10 11 13.55 0.96
 2 10 -11 13.45 1.24
 2 10 -11 13.45 0.7
 -2 10 11 13.36 0.94
 -2 -10 11 12.16 0.93
 2 -10 -11 13.71 0.7
 4 10 -13 8.16 0.63
 -4 10 13 9.11 0.99
 4 10 -13 9 1.01
 4 -10 -13 8.49 0.82
 4 -10 -13 8.59 0.57
 -4 -10 13 10.12 1.01
 6 10 -15 43.39 1.33
 -6 10 15 40.31 1.95
 6 10 -15 41.04 1.82
 -6 -10 15 41.47 1.81
 6 -10 -15 42.42 1.66
 -8 10 17 -0.37 0.53
 8 10 -17 -0.21 0.58
 8 -10 -17 0.25 0.53
 -8 -10 17 0.68 0.63
 10 10 -19 -0.6 0.65
 -10 10 19 0.99 0.77
 -10 -10 19 -0.15 0.64
 10 -10 -19 0.15 0.64
 -12 10 21 1.51 1.01
 -12 -10 21 1.08 0.86
 12 -10 -21 1.74 0.85
 -14 10 23 1.4 1.11
 -14 -10 23 2.4 1.05
 14 -10 -23 -1.22 0.84
 17 11 -8 1.59 1.02
 -17 11 8 1.86 1.11
 17 -11 -8 3.01 1.21
 -17 -11 8 -0.23 0.94
 15 11 -6 0.87 0.89
 -15 11 6 0.59 0.94
 -15 -11 6 -1.14 0.86
 15 -11 -6 0.76 0.9
 13 11 -4 -0.71 0.6
 -13 11 4 -0.65 0.71
 -13 -11 4 0.52 0.77
 13 -11 -4 -0.2 0.8
 -11 11 2 0.54 0.68
 11 11 -2 0.88 0.64
 11 -11 -2 0.11 0.62
 -11 -11 2 0.36 0.71
 9 11 0 -0.67 0.52
 -9 11 0 0.05 0.59
 -9 -11 0 0.09 0.6
 9 -11 0 0.02 0.51
 -7 11 -2 -0.24 0.54
 7 11 2 0.16 0.52
 7 -11 2 0.36 0.47
 -7 -11 -2 0.36 0.5
 5 11 4 0.51 0.46
 -5 11 -4 0.69 0.69
 5 -11 4 0.62 0.4
 5 -11 4 1.26 0.34
 -5 -11 -4 0.5 0.49
 3 11 6 11.85 0.91
 -3 11 -6 13.3 1.39
 3 11 6 11.72 0.61
 3 -11 6 9.51 0.73
 3 -11 6 9.82 0.71
 -3 -11 -6 10.14 0.84
 1 11 8 1.38 0.38
 1 11 8 0.14 0.42
 -1 11 -8 1.09 0.72
 1 -11 8 0.45 0.4
 -1 -11 -8 0.55 0.4
 1 -11 8 0.68 0.34
 -1 11 10 0.22 0.45
 1 11 -10 0.24 0.7
 -1 11 10 0.25 0.34
 1 11 -10 0.1 0.32
 -1 -11 10 0.39 0.41
 1 -11 -10 0.21 0.31
 -3 11 12 1.28 0.51
 3 11 -12 1.8 0.41
 3 11 -12 2.35 0.78
 -3 11 12 0.57 0.48
 -3 -11 12 2.31 0.6
 3 -11 -12 1.94 0.4
 -5 11 14 25.77 1.56
 5 11 -14 26.78 1.08
 5 11 -14 27.02 1.62
 -5 -11 14 30.09 1.54
 5 -11 -14 24.99 1.34
 7 11 -16 6.88 1
 -7 11 16 6.7 1.1
 -7 -11 16 6.76 1.03
 7 -11 -16 7.35 0.92
 9 11 -18 5.25 1.02
 -9 11 18 4.65 1.11
 -9 -11 18 5.13 1.02
 9 -11 -18 5.66 0.97
 -11 11 20 21.81 1.96
 11 -11 -20 14.47 1.38
 -11 -11 20 17.84 1.67
 -13 11 22 7.44 1.55
 -13 -11 22 8.42 1.37
 13 -11 -22 10.82 1.37
 16 12 -7 0.97 0.96
 -16 12 7 0.73 0.96
 -16 -12 7 1.2 1
 16 -12 -7 -2.1 0.88
 14 12 -5 1.22 0.9
 -14 12 5 1.62 0.99
 14 -12 -5 0.71 0.94
 -14 -12 5 -1.25 0.84
 12 12 -3 1.84 0.85
 -12 12 3 2.51 0.96
 12 -12 -3 4.3 0.93
 -12 -12 3 4.39 1.04
 -10 12 1 -0.67 0.58
 10 12 -1 0.22 0.7
 -10 -12 1 -0.66 0.59
 10 -12 -1 -0.38 0.61
 8 12 1 9.49 1.11
 -8 12 -1 6.54 1.05
 8 -12 1 8.59 0.95
 -8 -12 -1 8.92 1.02
 6 12 3 6.91 0.9
 -6 12 -3 5.73 1
 6 -12 3 6.7 0.8
 -6 -12 -3 6.3 0.88
 4 12 5 6.36 0.81
 -4 12 -5 8.12 1.16
 -4 -12 -5 6.88 0.82
 4 -12 5 7.76 0.76
 4 -12 5 7.71 0.67
 -2 12 -7 3.48 0.91
 2 12 7 1.43 0.54
 2 12 7 2.53 0.45
 2 -12 7 2.72 0.51
 2 -12 7 2.49 0.5
 -2 -12 -7 1.97 0.54
 0 12 9 -0.52 0.27
 0 12 -9 -0.19 0.67
 0 12 9 0.94 0.48
 0 -12 9 1.39 0.41
 0 -12 9 0.96 0.46
 0 -12 -9 0.62 0.4
 2 12 -11 0.46 0.37
 2 12 -11 -0.64 0.66
 -2 12 11 0.43 0.47
 -2 12 11 -0.08 0.39
 -2 -12 11 0.35 0.48
 2 -12 -11 0.01 0.34
 -4 12 13 0.18 0.53
 4 12 -13 0.18 0.37
 4 12 -13 0.58 0.72
 4 -12 -13 0.74 0.53
 -4 -12 13 0.11 0.56
 -6 12 15 -0.33 0.53
 6 12 -15 0.52 0.75
 -6 -12 15 0.56 0.64
 6 -12 -15 0.61 0.58
 8 12 -17 0.21 0.8
 -8 12 17 0.32 0.74
 -8 -12 17 -0.68 0.64
 8 -12 -17 0.65 0.64
 -10 12 19 0.65 0.89
 10 -12 -19 -0.73 0.68
 -10 -12 19 0.3 0.8
 -12 12 21 1.01 1.08
 -12 -12 21 2.49 0.99
 12 -12 -21 0.01 0.8
 14 -12 -23 -0.49 0.94
 15 13 -6 3.86 1.17
 -15 13 6 2.74 1.16
 -15 -13 6 4.52 1.19
 15 -13 -6 5.05 1.25
 -13 13 4 1.02 0.91
 13 13 -4 0.94 0.88
 -13 -13 4 -0.83 0.91
 13 -13 -4 -1.42 0.75
 11 13 -2 -0.07 0.71
 -11 13 2 0.21 0.76
 11 -13 -2 0.03 0.73
 -11 -13 2 -1.02 0.7
 9 13 0 0.06 0.67
 -9 13 0 0.19 0.67
 9 -13 0 -0.09 0.59
 -9 -13 0 -0.17 0.66
 7 13 2 1.76 0.73
 -7 13 -2 1.29 0.69
 -7 -13 -2 1.15 0.67
 7 -13 2 1.35 0.59
 5 13 4 0.76 0.55
 -5 13 -4 1.01 0.67
 -5 -13 -4 0.05 0.52
 5 -13 4 0.75 0.49
 -3 13 -6 1.02 0.74
 3 13 6 0.54 0.48
 3 -13 6 0.16 0.37
 3 -13 6 0.64 0.41
 -3 -13 -6 0.22 0.48
 1 13 8 4.63 0.63
 1 13 8 3.89 0.71
 -1 13 -8 5.09 1.06
 1 -13 8 3.11 0.61
 -1 -13 -8 3.59 0.64
 1 -13 8 4.32 0.61
 -1 13 10 1.01 0.54
 1 13 -10 1.57 0.47
 1 13 -10 1.38 0.81
 -1 13 10 0.94 0.47
 1 -13 -10 1.59 0.47
 -1 -13 10 0.72 0.5
 3 13 -12 5.84 0.69
 -3 13 12 5.39 0.88
 3 13 -12 5.67 1.08
 -3 13 12 8.2 1
 3 -13 -12 6.91 0.76
 -3 -13 12 6.2 0.88
 -5 13 14 8.6 1.17
 5 13 -14 9.23 1.26
 -5 -13 14 7.51 1.03
 5 -13 -14 7.75 0.94
 -7 13 16 4.77 1.07
 7 13 -16 5.07 1.08
 -7 -13 16 5.76 1.05
 7 -13 -16 5.56 0.94
 -9 13 18 11.67 1.54
 9 -13 -18 12.06 1.34
 -9 -13 18 12.73 1.47
 -11 13 20 9.56 1.57
 -11 -13 20 9.18 1.38
 11 -13 -20 11.47 1.41
 13 -13 -22 14.26 1.63
 -13 -13 22 15.09 2.67
 16 14 -7 0.99 1.19
 14 14 -5 3.33 1.12
 -14 14 5 2.36 1.09
 -14 -14 5 1.53 0.95
 14 -14 -5 3.91 1.05
 12 14 -3 -0.93 0.74
 -12 14 3 -0.43 0.79
 -12 -14 3 -0.48 0.86
 12 -14 -3 0.73 0.79
 10 14 -1 0.41 0.75
 -10 14 1 0.91 0.8
 10 -14 -1 1.53 0.74
 -10 -14 1 0.08 0.78
 8 14 1 0.56 0.72
 -8 14 -1 1.21 0.78
 8 -14 1 1.27 0.66
 -8 -14 -1 0.39 0.74
 6 14 3 5.93 0.95
 -6 14 -3 3.49 0.92
 6 -14 3 5.7 0.86
 -6 -14 -3 4.75 0.91
 4 14 5 0.12 0.61
 -4 14 -5 0.69 0.73
 -4 -14 -5 -0.08 0.51
 4 -14 5 0.97 0.53
 -2 14 -7 7.13 1.18
 2 14 7 7.76 1.02
 -2 -14 -7 6.02 0.82
 2 -14 7 6.95 0.75
 2 -14 7 6.86 0.8
 0 14 -9 0.9 0.8
 0 14 9 0.58 0.46
 0 14 9 -0.04 0.52
 0 -14 -9 0.42 0.46
 0 -14 9 0.46 0.44
 0 -14 9 1.15 0.54
 -2 14 11 1.29 0.55
 2 14 -11 0.71 0.48
 2 14 -11 1.32 0.8
 -2 14 11 0.51 0.59
 2 -14 -11 1.01 0.47
 -2 -14 11 1.7 0.64
 4 14 -13 0.44 0.77
 4 14 -13 0.65 0.64
 -4 14 13 0.72 0.63
 -4 -14 13 -0.14 0.61
 4 -14 -13 0.67 0.6
 6 14 -15 0.19 0.91
 -6 14 15 -0.29 0.64
 6 -14 -15 0.7 0.62
 -6 -14 15 -0.59 0.62
 -8 14 17 0.84 0.8
 -8 -14 17 0.33 0.77
 8 -14 -17 1.08 0.75
 -10 14 19 -0.33 0.87
 10 -14 -19 -0.45 0.79
 -10 -14 19 -1.3 0.76
 -12 14 21 0.86 1.08
 -12 -14 21 -0.37 0.9
 12 -14 -21 0.14 0.92
 15 15 -6 3.36 1.21
 -13 15 4 3.09 1.24
 13 15 -4 4.66 1.2
 13 -15 -4 3.21 1.02
 -13 -15 4 3.77 1.15
 -11 15 2 -0.09 0.84
 11 15 -2 0.44 0.86
 11 -15 -2 0.89 0.75
 -11 -15 2 0.31 0.87
 9 15 0 1.05 0.77
 -9 15 0 0.3 0.75
 -9 -15 0 0.08 0.77
 9 -15 0 0.16 0.7
 -7 15 -2 0.13 0.71
 7 15 2 -0.23 0.68
 7 -15 2 -0.12 0.59
 -7 -15 -2 -1.02 0.64
 -5 15 -4 1.21 0.74
 5 15 4 0.41 0.67
 -5 -15 -4 -0.59 0.58
 5 -15 4 0.84 0.6
 3 15 6 1.76 0.66
 -3 15 -6 1.42 0.81
 3 -15 6 0.28 0.51
 3 -15 6 0.9 0.49
 -3 -15 -6 0.11 0.55
 1 15 8 -0.14 0.53
 -1 15 -8 1.13 0.86
 -1 -15 -8 0.3 0.54
 1 -15 8 -0.25 0.48
 1 -15 8 0.81 0.51
 -1 15 10 5.98 0.87
 -1 15 10 4.5 0.84
 1 15 -10 6.78 0.85
 1 15 -10 5.89 1.13
 -1 -15 10 4.28 0.79
 1 -15 -10 7 0.82
 3 15 -12 1.42 0.88
 3 15 -12 0.98 0.54
 -3 15 12 1.86 0.71
 3 -15 -12 1.25 0.72
 -3 -15 12 1.52 0.72
 -5 15 14 12.52 1.41
 5 15 -14 11.16 1.43
 -5 -15 14 11.97 1.32
 5 -15 -14 10.04 1.19
 -7 15 16 7.81 1.32
 7 -15 -16 3.18 0.85
 -7 -15 16 6.77 1.14
 -9 15 18 11.96 1.69
 9 -15 -18 14.78 1.5
 -9 -15 18 14.53 1.62
 -11 15 20 7.32 1.49
 -11 -15 20 7.78 1.36
 11 -15 -20 6.43 1.24
 14 16 -5 -0.35 0.92
 14 -16 -5 -0.04 1.29
 -12 16 3 -0.56 0.84
 12 16 -3 -0.3 0.89
 -12 -16 3 -0.75 0.84
 12 -16 -3 -0.62 0.8
 10 16 -1 1.22 0.9
 -10 16 1 2.01 0.94
 10 -16 -1 1.92 0.86
 -10 -16 1 1.9 0.97
 8 16 1 0.34 0.79
 -8 16 -1 0.38 0.73
 -8 -16 -1 -0.45 0.76
 8 -16 1 -0.03 0.73
 -6 16 -3 3.08 0.93
 6 16 3 1.68 0.83
 -6 -16 -3 2.91 0.88
 6 -16 3 2.74 0.78
 4 16 5 0.01 0.61
 -4 16 -5 -0.83 0.63
 -4 -16 -5 0.35 0.63
 4 -16 5 -0.27 0.53
 -2 16 -7 -0.03 0.7
 2 16 7 0 0.69
 2 -16 7 0.24 0.5
 2 -16 7 0.59 0.58
 -2 -16 -7 -0.44 0.56
 0 16 9 2.13 0.76
 0 16 -9 4.5 1.08
 0 -16 9 4.43 0.79
 0 -16 -9 2.61 0.68
 0 -16 9 2.98 0.64
 2 16 -11 1.97 0.92
 2 16 -11 2.34 0.66
 -2 16 11 1.98 0.79
 -2 16 11 2.18 0.72
 -2 -16 11 2.51 0.74
 4 16 -13 5.83 1.2
 -4 16 13 4.06 0.94
 4 -16 -13 4.99 0.97
 -4 -16 13 7.05 1.09
 -6 16 15 4.26 1.09
 -6 -16 15 2.68 0.92
 6 -16 -15 2.82 0.88
 -8 16 17 2.87 1.08
 -8 -16 17 3.73 1.03
 8 -16 -17 2.62 0.9
 -10 16 19 1.77 1.05
 10 -16 -19 1.01 0.91
 -10 -16 19 2.54 1.06
 13 17 -4 0.83 1.04
 13 -17 -4 -0.41 0.93
 -11 17 2 -0.29 0.85
 11 17 -2 -0.49 0.83
 -11 -17 2 0.78 0.95
 11 -17 -2 -1.53 0.73
 -9 17 0 0.85 0.89
 9 17 0 0.77 0.92
 9 -17 0 0.39 0.78
 -9 -17 0 0.7 0.86
 -7 17 -2 7.92 1.31
 7 17 2 9.61 1.37
 7 -17 2 6.21 1.02
 -7 -17 -2 8.74 1.25
 5 17 4 1.81 0.85
 -5 17 -4 3.24 0.96
 -5 -17 -4 0.43 0.77
 5 -17 4 1.52 0.73
 3 17 6 -0.09 0.71
 -3 17 -6 0.85 0.79
 3 -17 6 1.05 0.66
 -3 -17 -6 0.87 0.73
 1 17 8 4.9 0.94
 -1 17 -8 4.13 1.04
 1 -17 8 4.47 0.81
 -1 -17 -8 5.68 0.92
 1 -17 8 6.94 0.91
 -1 17 10 13.86 1.43
 1 17 -10 15.13 1.61
 -1 -17 10 14.35 1.25
 -1 -17 10 15.5 1.33
 3 17 -12 2.21 1.01
 -3 17 12 3.03 1.08
 -3 -17 12 2.79 0.86
 3 -17 -12 2.28 0.83
 -5 17 14 1.85 0.91
 5 -17 -14 1.61 0.85
 -5 -17 14 1.8 0.85
 -7 17 16 5.69 1.26
 7 -17 -16 4.95 1.11
 -7 -17 16 5.52 1.15
 -9 17 18 10.86 1.68
 9 -17 -18 10.06 1.43
 -9 -17 18 12.28 1.51
 12 18 -3 2.37 1.26
 12 -18 -3 2.4 1.34
 10 18 -1 13.27 1.62
 -10 18 1 10.52 1.68
 10 -18 -1 11.53 1.46
 -10 -18 1 10.47 1.48
 -8 18 -1 3.8 1.1
 8 18 1 4.52 1.19
 -8 -18 -1 1.58 0.97
 6 18 3 0.4 0.88
 -6 18 -3 0.25 0.76
 6 -18 3 1.23 0.73
 -6 -18 -3 0.23 0.81
 4 18 5 11.68 1.38
 -4 18 -5 12.8 1.52
 -4 -18 -5 12.34 1.34
 4 -18 5 15.23 1.38
 -2 18 -7 5.82 1.21
 2 18 7 3.32 0.94
 2 -18 7 4.51 0.89
 -2 -18 -7 4.28 0.92
 0 18 9 2.85 0.91
 0 18 -9 5.84 1.17
 0 -18 9 2.26 0.71
 0 -18 9 2.65 0.78
 -2 18 11 3.26 1.02
 -2 -18 11 5.3 0.99
 4 -18 -13 7.28 1.12
 -4 -18 13 8.68 1.22
 -6 18 15 0.45 0.9
 6 -18 -15 1.02 0.87
 -6 -18 15 1.06 0.85
 -8 18 17 4.26 1.25
 8 -18 -17 3.33 1.12
 -8 -18 17 5.36 1.18
 -9 19 0 -1.53 0.72
 9 19 0 0.88 1.01
 9 -19 0 0.08 0.87
 -9 -19 0 -0.36 0.9
 7 19 2 3.61 1.11
 -7 19 -2 2.37 1.03
 -7 -19 -2 0.75 0.94
 7 -19 2 1.84 0.92
 -5 19 -4 4.3 1.09
 5 19 4 5.03 1.22
 -5 -19 -4 4.55 1.07
 5 -19 4 4.55 0.99
 -3 19 -6 3.2 1
 3 19 6 3.14 0.99
 -3 -19 -6 1.43 0.86
 3 -19 6 3.4 0.92
 -1 19 -8 2.18 0.88
 1 19 8 -1.43 0.64
 1 -19 8 -0.14 0.61
 -1 19 10 3.88 1.11
 -1 -19 10 2.7 0.9
 3 -19 -12 5.4 1.09
 -3 -19 12 7.68 1.19
 -5 -19 14 8.84 1.31
 5 -19 -14 8.4 1.36
 -7 19 16 7.59 1.55
 -7 -19 16 6.26 1.26
 7 -19 -16 6.56 1.97
 8 20 1 12.52 1.62
 -8 20 -1 13.58 1.78
 -8 -20 -1 15.05 1.68
 8 -20 1 13.45 1.55
 -6 20 -3 10.43 1.52
 6 20 3 10.06 1.46
 -6 -20 -3 9.48 1.37
 6 -20 3 10.39 1.38
 -4 20 -5 17.1 1.8
 4 20 5 12.57 1.54
 -4 -20 -5 14.4 1.49
 4 -20 5 14.23 1.44
 2 20 7 21.16 1.96
 -2 20 -7 24.16 1.95
 2 -20 7 19.8 1.64
 0 20 9 3.07 1.13
 -2 -20 11 12.1 1.4
 2 -20 -11 11.02 1.43
 4 -20 -13 3.71 1.11
 -4 -20 13 4.55 1.07
 -6 -20 15 2.18 1.01
 7 -21 2 -0.74 0.85
 -7 -21 -2 -0.28 0.84
 -5 21 -4 2.22 0.96
 5 21 4 1.15 1.06
 -5 -21 -4 1.11 1
 5 -21 4 1.96 0.94
 -3 21 -6 -0.65 0.76
 3 21 6 0.67 0.99
 3 -21 6 -0.08 0.96
 1 21 8 0.99 0.89
 1 -21 -10 7.06 1.35
 -3 -21 12 -0.08 0.96
 20 0 -10 34.33 2.28
 18 0 -8 55 2.42
 16 0 -6 30.75 1.8
 14 0 -4 31.16 1.58
 -14 0 4 32.91 1.53
 -14 0 4 33.01 1.44
 -12 0 2 26.45 1.23
 -12 0 2 25.91 1.18
 12 0 -2 25.78 1.37
 -10 0 0 75.03 1.95
 10 0 0 77.41 2.08
 -10 0 0 74.57 1.85
 -8 0 -2 44 1.31
 -8 0 -2 44.14 1.22
 8 0 2 40.84 1.34
 6 0 4 61.59 1.43
 -6 0 -4 61.37 1.64
 6 0 4 62.25 1.49
 4 0 6 8.47 0.5
 -4 0 -6 8.97 0.65
 4 0 6 8.07 0.48
 -2 0 -8 51.72 1.32
 2 0 8 53.75 1.31
 2 0 8 51.71 1.07
 0 0 -10 0.03 0.22
 0 0 10 -0.1 0.1
 0 0 10 -0.21 0.21
 2 0 -12 15.89 0.84
 -2 0 12 16.03 0.75
 2 0 -12 15.6 0.42
 -4 0 14 24.21 0.98
 4 0 -14 24.91 0.66
 4 0 -14 21.5 1.08
 6 0 -16 3.1 0.37
 -6 0 16 2.83 0.61
 -6 0 16 3.54 0.5
 -8 0 18 0.29 0.4
 -8 0 18 0.03 0.47
 8 0 -18 0.71 0.37
 10 0 -20 11.55 0.89
 -10 0 20 11.51 1.29
 -10 0 20 11.87 0.96
 -12 0 22 9.27 1
 -12 0 22 7.39 1.22
 16 0 -26 1.22 1.01
 19 1 -9 1.29 1.05
 19 -1 -9 1.11 1.03
 17 1 -7 -0.4 0.83
 17 -1 -7 -0.65 0.85
 -15 1 5 -0.72 0.48
 15 1 -5 0.06 0.63
 -15 -1 5 -0.38 0.53
 15 -1 -5 0.47 0.73
 -13 1 3 2.17 0.56
 -13 1 3 2.29 0.61
 13 1 -3 2.16 0.67
 -13 -1 3 2.7 0.56
 13 -1 -3 1.76 0.64
 -13 -1 3 2.2 0.58
 -11 1 1 39.08 1.29
 11 1 -1 37.19 1.46
 -11 1 1 36.76 1.43
 -11 -1 1 37.8 1.36
 11 -1 -1 38.81 1.48
 -11 -1 1 39.83 1.35
 9 1 1 6.58 0.68
 -9 1 -1 8.13 0.69
 -9 1 -1 9.29 0.59
 9 -1 1 8.3 0.77
 -9 -1 -1 8.86 0.64
 -9 -1 -1 7.85 0.59
 7 1 3 7.62 0.68
 -7 1 -3 5.91 0.44
 -7 1 -3 6.42 0.64
 -7 -1 -3 5.88 0.48
 -7 -1 -3 6.15 0.52
 7 -1 3 6.32 0.59
 5 1 5 47.33 1.23
 5 1 5 47.69 1.22
 -5 1 -5 49 1.5
 -5 -1 -5 49.44 1.34
 5 -1 5 47.54 1.19
 5 -1 5 48.34 1.19
 3 1 7 43.74 1.16
 -3 1 -7 45.43 1.3
 3 1 7 43.85 1.06
 3 -1 7 42.2 0.97
 3 -1 7 44.84 1.16
 -3 -1 -7 44.01 1.15
 1 1 9 45.25 1.21
 -1 1 -9 44.21 1.25
 1 1 9 45.57 0.96
 1 -1 9 47.02 1.23
 -1 -1 -9 45.77 1.21
 1 -1 9 44.48 0.83
 -1 1 11 60.81 1.49
 -1 1 11 59.78 1.13
 1 1 -11 60.43 1.6
 1 -1 -11 60.06 1.62
 -1 -1 11 59.9 1.52
 -3 1 13 50.86 1.39
 -3 1 13 49.41 1.63
 3 1 -13 47.09 1.53
 3 1 -13 48.14 0.87
 3 -1 -13 47.88 1.03
 -3 -1 13 48.24 1.41
 5 1 -15 9.09 0.81
 -5 1 15 10.83 0.9
 5 1 -15 8.79 0.46
 -5 1 15 8.42 0.68
 -5 -1 15 8.27 0.71
 5 -1 -15 9.03 0.5
 -7 1 17 31.56 1.22
 7 1 -17 30.27 1.51
 -7 1 17 31.19 1.56
 7 1 -17 31.22 0.97
 -7 -1 17 31.13 1.3
 7 -1 -17 30.98 1.02
 9 1 -19 1.4 0.45
 -9 1 19 1.79 0.49
 -9 1 19 1.94 0.67
 9 -1 -19 1.5 0.46
 -9 -1 19 1.24 0.65
 -9 -1 19 2.71 0.58
 -11 1 21 6.28 0.78
 -11 1 21 5.31 1.02
 11 1 -21 4.65 0.97
 11 -1 -21 4.5 0.7
 -11 -1 21 4.46 0.75
 13 1 -23 6.47 1.17
 -13 1 23 4.55 1.09
 -13 -1 23 6.38 0.93
 15 1 -25 4.94 1.2
 -15 1 25 4.87 1.29
 20 2 -10 24.53 2.01
 20 -2 -10 18.11 2.67
 18 2 -8 20.97 1.82
 18 -2 -8 19.96 1.76
 -16 2 6 39.6 1.95
 16 2 -6 36.7 1.95
 16 -2 -6 39.92 2
 -16 -2 6 36.27 1.76
 14 2 -4 18.11 1.38
 -14 2 4 17.83 1.28
 -14 -2 4 15.48 1.18
 14 -2 -4 17.81 1.37
 12 2 -2 36.37 1.54
 -12 2 2 34.72 1.25
 -12 2 2 37.15 1.54
 12 -2 -2 33.56 1.48
 -12 -2 2 37.24 1.31
 -12 -2 2 32.18 1.39
 10 2 0 9.11 0.85
 -10 2 0 9.13 0.61
 -10 2 0 10.35 0.84
 10 -2 0 11 0.91
 -10 -2 0 8.23 0.61
 -10 -2 0 9.59 0.73
 8 2 2 54.03 1.55
 -8 2 -2 52.35 1.63
 -8 2 -2 53.37 1.29
 -8 -2 -2 54.12 1.46
 8 -2 2 55.26 1.51
 -8 -2 -2 52.96 1.3
 -6 2 -4 1.68 0.46
 6 2 4 1.53 0.37
 -6 -2 -4 2.2 0.35
 6 -2 4 2.29 0.37
 -6 -2 -4 2.2 0.36
 6 -2 4 2.31 0.31
 -4 2 -6 12.67 0.84
 4 2 6 12.83 0.6
 4 2 6 11.3 0.59
 4 -2 6 12.49 0.52
 -4 -2 -6 13.81 0.6
 4 -2 6 11.55 0.56
 2 2 8 19.54 0.74
 2 2 8 18.89 0.64
 -2 2 -8 18.44 0.86
 2 -2 8 18.24 0.51
 -2 -2 -8 18.67 0.68
 2 -2 8 18.88 0.74
 0 2 -10 24.07 0.92
 0 2 10 24.12 0.68
 0 2 10 23.27 0.83
 0 -2 10 24.7 0.9
 0 -2 -10 24.64 0.91
 -2 2 12 1.6 0.42
 2 2 -12 2.81 0.44
 -2 2 12 2.42 0.37
 2 -2 -12 1.74 0.25
 -2 -2 12 1.35 0.33
 -4 2 14 15.57 0.96
 4 2 -14 17.8 0.5
 4 2 -14 17.7 0.98
 -4 2 14 17.8 0.83
 -4 -2 14 17.44 0.9
 4 -2 -14 17.03 0.65
 6 2 -16 -0.09 0.41
 6 2 -16 0.35 0.26
 -6 2 16 0.66 0.33
 -6 2 16 0.55 0.47
 6 -2 -16 0.36 0.28
 -6 -2 16 0.45 0.37
 8 2 -18 0.07 0.33
 -8 2 18 0.6 0.38
 -8 2 18 0.26 0.55
 8 2 -18 0.09 0.47
 -8 -2 18 -0.9 0.35
 8 -2 -18 0.38 0.37
 -10 2 20 0.7 0.43
 10 2 -20 0.25 0.51
 10 2 -20 1.11 0.63
 -10 2 20 -0.15 0.58
 10 -2 -20 0.57 0.47
 -10 -2 20 1.31 0.53
 12 2 -22 9.14 1.21
 -12 2 22 9.67 1.34
 -12 -2 22 10.26 1.14
 12 -2 -22 12.29 1.06
 14 2 -24 1.56 0.95
 -14 2 24 0.38 0.87
 -14 -2 24 2.42 1.01
 -16 2 26 8.88 1.6
 16 2 -26 9.04 1.49
 19 3 -9 2.3 1.07
 19 -3 -9 2.33 1.13
 -17 3 7 5.19 1.03
 17 3 -7 7.45 1.18
 17 -3 -7 5.84 1.2
 -15 3 5 11.63 1.24
 15 3 -5 9.97 1.17
 15 -3 -5 10.44 1.23
 -15 -3 5 9.76 1.07
 13 3 -3 22.37 1.39
 -13 3 3 21.01 1.36
 -13 -3 3 21.56 1.29
 13 -3 -3 20.71 1.28
 11 3 -1 15.92 1.05
 -11 3 1 15.13 0.77
 -11 3 1 15.73 1.06
 -11 -3 1 15.08 0.77
 11 -3 -1 17.27 1.11
 -11 -3 1 15.54 1.03
 9 3 1 71.04 1.95
 -9 3 -1 70.77 2.04
 -9 3 -1 71.64 1.56
 9 -3 1 67.61 1.84
 -9 -3 -1 71.43 1.86
 -9 -3 -1 70.1 1.56
 -7 3 -3 77.39 2.14
 7 3 3 77.83 1.9
 7 -3 3 75.71 1.58
 7 -3 3 74.09 1.77
 -7 -3 -3 75.92 1.79
 -7 -3 -3 74.17 1.51
 5 3 5 113.82 2.31
 -5 3 -5 113.58 2.76
 -5 -3 -5 114.87 2.18
 5 -3 5 111.77 2.13
 5 -3 5 113.97 2.16
 -5 -3 -5 111.19 2.27
 3 3 7 95.9 2
 -3 3 -7 98.15 2.37
 3 3 7 94.85 1.92
 3 -3 7 96.88 1.73
 3 -3 7 96.59 1.97
 -3 -3 -7 98.41 1.88
 1 3 9 126.29 2.46
 -1 3 -9 130.32 2.75
 1 3 9 127.21 2.31
 1 -3 9 129.57 2.53
 1 -3 9 127.63 1.96
 -1 -3 -9 131.51 2.56
 -1 3 11 50.97 1.17
 1 3 -11 50.88 1.47
 -1 3 11 51.29 1.32
 -1 3 11 48.59 1.5
 -1 -3 11 49.62 1.39
 3 3 -13 79.19 2.05
 -3 3 13 78.1 2.16
 -3 3 13 73.59 1.75
 3 -3 -13 76.58 1.61
 -3 -3 13 76.02 1.92
 5 3 -15 79.6 2.24
 -5 3 15 77.5 2.35
 -5 3 15 75.89 1.85
 5 3 -15 77.04 1.44
 -5 -3 15 77.31 2.05
 5 -3 -15 77.81 1.71
 -7 3 17 41.57 1.83
 7 3 -17 43.86 1.13
 7 3 -17 45.93 1.77
 -7 3 17 42.27 1.36
 -7 -3 17 41.86 1.57
 7 -3 -17 42.33 1.29
 9 3 -19 56.84 1.49
 -9 3 19 53.06 2.28
 9 3 -19 50.65 2.06
 -9 3 19 54.07 1.66
 9 -3 -19 54.82 1.62
 -9 -3 19 55.21 1.96
 -11 3 21 25.53 1.81
 11 3 -21 27.26 1.72
 11 -3 -21 26.51 1.3
 -11 -3 21 24.59 1.49
 13 3 -23 19.57 1.62
 -13 3 23 22.34 1.88
 -13 -3 23 22.37 1.56
 -15 3 25 12.01 1.69
 15 3 -25 11.81 1.5
 -18 4 8 3.19 1
 18 4 -8 4.89 1.16
 18 -4 -8 4.29 1.18
 16 4 -6 15.86 1.49
 -16 4 6 18.42 1.6
 -16 -4 6 20.56 1.52
 16 -4 -6 17.27 1.59
 -14 4 4 2.23 0.71
 14 4 -4 1.51 0.77
 -14 -4 4 1.87 0.75
 14 -4 -4 1.09 0.72
 -12 4 2 32.77 1.58
 12 4 -2 34.77 1.59
 -12 -4 2 31.72 1.46
 12 -4 -2 31.54 1.45
 -10 4 0 5.45 0.49
 -10 4 0 4.96 0.72
 10 4 0 4.68 0.73
 -10 -4 0 3.76 0.63
 10 -4 0 6.36 0.73
 -10 -4 0 4.85 0.42
 -8 4 -2 0.45 0.43
 8 4 2 0.09 0.38
 8 -4 2 0.71 0.36
 -8 -4 -2 0.76 0.18
 -8 -4 -2 1.1 0.38
 -6 4 -4 52.63 1.79
 6 4 4 48.46 1.42
 -6 -4 -4 49.79 1.38
 -6 -4 -4 47.7 1.01
 6 -4 4 47.09 1.28
 6 -4 4 48.61 1.18
 4 4 6 80.74 1.83
 -4 4 -6 84.4 2.33
 -4 -4 -6 82.43 1.84
 -4 -4 -6 84.13 1.6
 4 -4 6 83.09 1.75
 4 -4 6 84.06 1.66
 -2 4 -8 16.78 0.96
 2 4 8 17.87 0.74
 2 4 8 16.71 0.69
 -2 -4 -8 16.99 0.64
 2 -4 8 17.59 0.52
 2 -4 8 17.64 0.74
 0 4 10 2.52 0.31
 0 4 -10 2.17 0.46
 0 4 10 2.36 0.34
 0 4 10 1.04 0.3
 0 -4 10 1.59 0.13
 0 -4 10 1.75 0.34
 0 -4 10 1.93 0.14
 -2 4 12 43.62 1.15
 2 4 -12 45.34 1.45
 -2 4 12 45.75 1.51
 -2 4 12 43.48 1.22
 -2 -4 12 44.25 1.38
 4 4 -14 7.95 0.72
 -4 4 14 9.23 0.84
 -4 4 14 7.64 0.57
 4 4 -14 7.93 0.33
 -4 -4 14 7.11 0.71
 4 -4 -14 8.64 0.55
 6 4 -16 17.31 1.07
 -6 4 16 16.99 1.19
 -6 4 16 16.88 0.82
 6 4 -16 15.72 0.61
 -6 -4 16 14.31 0.97
 6 -4 -16 16.69 0.82
 -8 4 18 11.32 1.2
 8 4 -18 13.67 1.16
 -8 4 18 11.14 0.77
 8 4 -18 12.23 0.7
 -8 -4 18 11.47 1.04
 8 -4 -18 12.58 0.85
 10 4 -20 1.09 0.65
 -10 4 20 1.91 0.75
 10 -4 -20 1.86 0.6
 -10 -4 20 1.04 0.59
 12 4 -22 2.92 0.86
 -12 4 22 1.59 0.88
 -12 -4 22 1.13 0.71
 12 -4 -22 1.49 0.68
 -14 4 24 0.23 0.84
 14 4 -24 0.87 0.86
 -14 -4 24 2.12 0.86
 -16 4 26 14.57 1.94
 16 4 -26 8.62 1.38
 19 5 -9 1.26 1.07
 -19 5 9 1.02 0.93
 19 -5 -9 0.15 0.99
 -17 5 7 8.31 1.3
 17 5 -7 6.96 1.26
 -17 -5 7 8.95 1.26
 17 -5 -7 5.75 1.25
 -15 5 5 12.81 1.38
 15 5 -5 10.96 1.21
 -15 -5 5 14.12 1.33
 15 -5 -5 14.07 1.41
 13 5 -3 15.33 1.21
 -13 5 3 18.47 1.36
 -13 -5 3 17.14 1.31
 13 -5 -3 16.94 1.31
 -11 5 1 57.4 2.06
 11 5 -1 55.28 1.94
 11 -5 -1 57.91 1.89
 -11 -5 1 56.19 1.91
 9 5 1 41.68 1.53
 -9 5 -1 44.58 1.07
 -9 5 -1 41.91 1.66
 -9 -5 -1 44.04 1.52
 9 -5 1 44.79 1.5
 7 5 3 53.94 1.63
 -7 5 -3 54.82 1.91
 -7 -5 -3 53.21 1.55
 7 -5 3 54.13 1.49
 7 -5 3 53.52 1.22
 5 5 5 131.79 2.73
 -5 -5 -5 140.6 2.28
 5 -5 5 136.77 2.54
 -5 -5 -5 136.27 2.72
 5 -5 5 135.15 2.5
 -5 -5 -5 135.33 2.31
 -3 5 -7 374.3 6.91
 3 5 7 371.88 5.98
 -3 -5 -7 374.26 6.03
 -3 -5 -7 369.49 6.04
 3 -5 7 382.58 6.01
 3 -5 7 373.42 5.64
 1 5 9 85.29 1.84
 -1 5 -9 81.74 2.2
 1 5 9 84.35 1.83
 1 5 9 84.76 1.92
 1 -5 9 83.45 1.46
 1 -5 9 81.77 1.9
 -1 5 11 129.74 2.49
 -1 5 11 129.27 2.83
 -1 5 11 124.41 2.45
 1 5 -11 128.33 2.86
 -1 -5 11 130.15 1.99
 -1 -5 11 122.84 2.64
 -1 -5 11 126.18 1.94
 -3 5 13 163.87 3.02
 3 5 -13 158.24 3.41
 -3 5 13 161.9 3.6
 3 5 -13 163.45 2.46
 -3 -5 13 158.72 3.29
 3 -5 -13 166 3.03
 -5 5 15 86.43 2.58
 5 5 -15 92.27 1.66
 5 5 -15 92.65 2.44
 -5 5 15 87.59 1.99
 -5 -5 15 93.37 2.41
 5 -5 -15 92.23 2.08
 7 5 -17 64.03 2.12
 7 5 -17 70.19 1.53
 -7 5 17 67.02 2.38
 -7 5 17 66.07 1.7
 7 -5 -17 70.15 1.85
 -7 -5 17 67.69 2.16
 -9 5 19 69.34 2.65
 9 5 -19 65.86 2.29
 9 -5 -19 65.38 1.9
 -9 -5 19 66.61 2.28
 11 5 -21 33.68 1.83
 -11 5 21 29.18 1.96
 -11 -5 21 34.73 1.77
 11 -5 -21 33.84 1.49
 -13 5 23 13.57 1.72
 13 5 -23 14.32 1.5
 -13 -5 23 18.34 1.68
 13 -5 -23 16.21 1.34
 15 5 -25 13.1 1.56
 -15 5 25 13.94 1.83
 -15 -5 25 18.32 1.79
 18 6 -8 -0.63 0.93
 -18 6 8 -0.48 0.79
 -18 -6 8 -0.12 0.77
 18 -6 -8 -0.14 1
 -16 6 6 2 0.92
 16 6 -6 0.01 0.86
 16 -6 -6 0.14 0.79
 -16 -6 6 2.04 0.85
 -14 6 4 7.47 1.11
 14 6 -4 6.77 1.03
 -14 -6 4 8.9 1.14
 14 -6 -4 8.93 1.14
 -12 6 2 0.51 0.56
 12 6 -2 -0.73 0.47
 -12 -6 2 0.01 0.53
 12 -6 -2 -0.32 0.55
 -10 6 0 5.35 0.81
 10 6 0 5.69 0.82
 10 -6 0 5.59 0.76
 -10 -6 0 5.59 0.76
 8 6 2 20.39 1.06
 -8 6 -2 23.49 1.31
 -8 -6 -2 20.18 1.06
 8 -6 2 22.11 1.03
 8 -6 2 20.92 0.68
 -6 6 -4 0 0.49
 6 6 4 0.66 0.4
 6 -6 4 1.44 0.34
 6 -6 4 1.66 0.29
 -6 -6 -4 1.14 0.38
 4 6 6 3.96 0.52
 -4 6 -6 3.43 0.66
 4 -6 6 4.83 0.45
 4 -6 6 4.47 0.42
 -4 -6 -6 5.02 0.51
 -4 -6 -6 4.58 0.27
 2 6 8 9.03 0.59
 -2 6 -8 10.15 0.97
 2 6 8 10.43 0.56
 -2 -6 -8 10.17 0.61
 2 -6 8 10.23 0.48
 2 -6 8 9.68 0.63
 0 6 10 14.32 0.68
 0 6 -10 14.91 0.98
 0 6 10 14.15 0.72
 0 6 10 14.48 0.77
 0 -6 10 14.23 0.78
 0 -6 10 12.72 0.45
 -2 6 12 0.39 0.33
 2 6 -12 -0.17 0.13
 -2 6 12 -0.22 0.24
 -2 6 12 -0.16 0.24
 2 6 -12 0 0.38
 -2 -6 12 -0.26 0.26
 4 6 -14 20.19 1.09
 -4 6 14 20.34 0.83
 4 6 -14 20.46 0.61
 -4 6 14 18.71 1.13
 -4 -6 14 18.69 1.07
 4 -6 -14 21.36 0.95
 -6 6 16 0.16 0.27
 6 6 -16 -0.12 0.44
 6 6 -16 0.66 0.26
 -6 6 16 -0.18 0.47
 6 -6 -16 -0.17 0.35
 -6 -6 16 0.32 0.41
 8 6 -18 -0.33 0.47
 -8 6 18 0.02 0.32
 -8 6 18 0.27 0.59
 -8 -6 18 0.95 0.57
 8 -6 -18 0.34 0.43
 -10 6 20 1.49 0.78
 10 6 -20 1.37 0.64
 10 -6 -20 0.87 0.54
 -10 -6 20 0.9 0.61
 -12 6 22 0.32 0.82
 12 6 -22 0.55 0.68
 12 -6 -22 -0.39 0.62
 -12 -6 22 0.82 0.72
 -14 6 24 3.99 1.31
 14 6 -24 3.22 0.99
 -14 -6 24 4.45 1.09
 14 -6 -24 2.22 1.6
 -16 -6 26 -0.48 0.77
 -19 7 9 -1.53 0.83
 19 7 -9 0.27 0.98
 19 -7 -9 0.04 1.12
 -19 -7 9 0.54 1.08
 17 7 -7 6.9 1.27
 -17 7 7 7.03 1.3
 17 -7 -7 6.86 1.18
 -17 -7 7 7.38 1.25
 15 7 -5 15.45 1.49
 -15 7 5 16.76 1.66
 -15 -7 5 15.28 1.5
 15 -7 -5 14.74 1.37
 13 7 -3 2.13 0.81
 -13 7 3 1.34 0.72
 13 -7 -3 -0.26 0.6
 -13 -7 3 2.31 0.8
 11 7 -1 15.55 1.21
 -11 7 1 16.96 1.31
 -11 -7 1 15.71 1.19
 11 -7 -1 16.35 1.14
 -9 7 -1 62.63 2.23
 9 7 1 60.87 1.97
 9 -7 1 68.42 1.94
 -9 -7 -1 67.01 2.05
 -7 7 -3 28.42 1.48
 7 7 3 26.65 1.19
 7 -7 3 27.25 1.11
 7 -7 3 27.19 0.8
 -7 -7 -3 29.54 1.23
 5 7 5 43.96 1.46
 -5 7 -5 43.93 1.87
 5 -7 5 43.04 1.26
 -5 -7 -5 44.86 1.38
 5 -7 5 42.71 1.15
 3 7 7 134.5 2.78
 -3 7 -7 129.67 3.35
 3 -7 7 130.62 2.59
 -3 -7 -7 129.31 2.65
 3 -7 7 132.15 2.44
 1 7 9 100.82 2.26
 -1 7 -9 101.36 2.74
 1 7 9 102.14 2.25
 1 -7 9 103.12 1.9
 -1 -7 -9 98.2 2.13
 1 -7 9 100.43 2.24
 1 7 -11 132.14 3.12
 -1 7 11 130.27 2.94
 -1 7 11 130.94 2.55
 -1 7 11 129.29 2.69
 -1 -7 11 129.81 2.8
 -3 7 13 100.63 2.11
 3 7 -13 99.88 1.81
 -3 7 13 102.62 2.68
 3 7 -13 100.11 2.6
 3 -7 -13 101.16 2.31
 -3 -7 13 99.55 2.48
 5 7 -15 52.5 1.8
 5 7 -15 51.37 1.2
 -5 7 15 52.58 1.38
 -5 7 15 51.07 1.94
 -5 -7 15 50.24 1.79
 5 -7 -15 50.47 1.58
 -7 7 17 44.17 1.27
 7 7 -17 44.77 1.75
 -7 7 17 41.86 1.92
 7 -7 -17 46.53 1.58
 -7 -7 17 45.25 1.82
 -9 7 19 43.54 2.2
 9 7 -19 43.29 1.87
 -9 -7 19 43.72 1.95
 9 -7 -19 46.16 1.69
 -11 7 21 19.32 1.75
 11 7 -21 17.01 1.43
 11 -7 -21 17.4 1.26
 -11 -7 21 17.91 1.6
 -13 7 23 4.21 1.19
 13 7 -23 3.51 0.93
 13 -7 -23 4.55 0.95
 -13 -7 23 4.23 1.01
 -15 7 25 1.36 1.16
 -15 -7 25 4.33 1.18
 18 8 -8 6.2 1.29
 -18 8 8 4.6 1.28
 18 -8 -8 2.95 1.19
 -18 -8 8 3.77 1.12
 -16 8 6 2.67 1.03
 16 8 -6 4.82 1.02
 16 -8 -6 3.21 1.12
 -16 -8 6 2.95 0.97
 -14 8 4 4.24 0.99
 14 8 -4 3.43 0.91
 14 -8 -4 2.4 0.88
 -14 -8 4 3.91 0.96
 12 8 -2 21.4 1.44
 -12 8 2 20.59 1.54
 12 -8 -2 19.01 1.33
 -12 -8 2 21.92 1.47
 10 8 0 8.97 1
 -10 8 0 9.63 1.09
 -10 -8 0 10.11 1.05
 10 -8 0 9.07 0.96
 8 8 2 10.07 0.97
 -8 8 -2 9.48 1.07
 8 -8 2 8.83 0.45
 -8 -8 -2 9.48 0.91
 8 -8 2 8.71 0.8
 -6 8 -4 4.12 0.82
 6 8 4 3.61 0.6
 6 -8 4 4.63 0.42
 6 -8 4 3.72 0.5
 -6 -8 -4 5.27 0.68
 4 8 6 0.35 0.38
 -4 8 -6 0.54 0.6
 4 -8 6 0.88 0.32
 -4 -8 -6 1.13 0.38
 4 -8 6 0.82 0.3
 -4 -8 -6 0.91 0.17
 2 8 8 0.41 0.35
 2 8 8 0.46 0.27
 -2 8 -8 -1.24 0.51
 2 -8 8 0.54 0.31
 2 -8 8 0.64 0.27
 -2 -8 -8 0.53 0.3
 0 8 -10 2.43 0.69
 0 8 10 5.08 0.59
 0 8 10 4.47 0.59
 0 -8 -10 4.18 0.47
 0 -8 10 3.91 0.37
 0 -8 10 4.62 0.56
 2 8 -12 3.58 0.71
 2 8 -12 3.69 0.37
 -2 8 12 4.39 0.46
 -2 8 12 4.25 0.57
 -2 8 12 4.08 0.61
 -2 -8 12 2.91 0.53
 4 8 -14 -0.12 0.48
 -4 8 14 -0.26 0.4
 4 8 -14 0.34 0.25
 -4 8 14 -0.13 0.24
 4 -8 -14 0.13 0.36
 -4 -8 14 -0.51 0.38
 6 8 -16 0.01 0.48
 -6 8 16 0.71 0.52
 6 8 -16 0.71 0.49
 -6 8 16 -0.39 0.28
 6 -8 -16 0.51 0.43
 -6 -8 16 -0.21 0.44
 -8 8 18 0.5 0.62
 8 8 -18 0.49 0.56
 8 -8 -18 0.3 0.51
 -8 -8 18 0.18 0.56
 10 8 -20 0.73 0.68
 -10 8 20 0.35 0.7
 10 -8 -20 -0.38 0.56
 -10 -8 20 -0.02 0.64
 -12 8 22 3.19 1.14
 12 8 -22 2.51 0.88
 12 -8 -22 2.57 0.83
 -12 -8 22 1.7 0.88
 -14 8 24 1.87 1.07
 -14 -8 24 4.63 1.14
 14 -8 -24 1.68 0.91
 -17 9 7 0.84 0.96
 17 9 -7 1.31 0.98
 -17 -9 7 0.27 0.86
 17 -9 -7 -0.08 0.99
 15 9 -5 0.46 0.77
 -15 9 5 -0.3 0.74
 15 -9 -5 -0.12 0.8
 -15 -9 5 -0.94 0.75
 -13 9 3 2.66 0.88
 13 9 -3 2.83 0.89
 13 -9 -3 1.17 0.8
 -13 -9 3 2.11 0.81
 11 9 -1 9.03 1.02
 -11 9 1 10.35 1.26
 11 -9 -1 8.54 0.94
 -11 -9 1 8.77 1.02
 9 9 1 6.11 0.89
 -9 9 -1 5.81 0.91
 -9 -9 -1 6.93 0.85
 9 -9 1 4.97 0.67
 7 9 3 19.6 1.17
 -7 9 -3 21.41 1.44
 -7 -9 -3 20.92 1.18
 7 -9 3 20.5 1.05
 7 -9 3 20.43 0.7
 -5 9 -5 29.68 1.7
 5 -9 5 29.05 1.13
 5 -9 5 28.56 0.97
 -5 -9 -5 32.11 1.28
 3 9 7 50.56 1.65
 3 9 7 50.01 1.25
 -3 9 -7 48.76 2.12
 3 -9 7 53.05 1.45
 3 -9 7 49.02 1.36
 -3 -9 -7 49.07 1.51
 -1 9 -9 74.38 2.52
 1 9 9 70.7 1.84
 1 9 9 71.29 1.96
 1 -9 9 72.52 1.89
 -1 -9 -9 72.93 1.79
 1 -9 9 71.88 1.63
 -1 9 11 51.76 1.63
 1 9 -11 51.76 1.28
 -1 9 11 54.32 1.73
 1 9 -11 54.5 2.07
 -1 -9 11 51.4 1.68
 1 -9 -11 52.83 1.42
 3 9 -13 86.34 2.55
 -3 9 13 84.64 2.23
 3 9 -13 81.58 1.74
 -3 9 13 84.88 2.49
 3 -9 -13 84.35 1.88
 -3 -9 13 84.69 2.34
 -5 9 15 29.56 1.58
 5 9 -15 31.35 1.56
 -5 9 15 31.61 1.03
 5 9 -15 30.15 1
 5 -9 -15 31.03 1.34
 -5 -9 15 29.95 1.47
 -7 9 17 23.93 1.62
 7 9 -17 23.78 1.41
 7 -9 -17 24.73 1.3
 -7 -9 17 26.49 1.51
 9 9 -19 8.41 1.05
 -9 9 19 8.58 1.26
 -9 -9 19 7.56 1.09
 9 -9 -19 7.89 0.93
 11 9 -21 1.24 0.78
 -11 9 21 4.65 1.17
 11 -9 -21 4.67 0.94
 -11 -9 21 3.22 0.96
 -13 9 23 0.95 0.92
 13 -9 -23 0.44 0.81
 -13 -9 23 1.03 0.87
 -15 -9 25 5.47 1.29
 18 10 -8 5.89 1.34
 -18 10 8 8.24 1.56
 -18 -10 8 6.6 1.35
 -16 10 6 0.9 0.97
 16 10 -6 0.42 0.92
 16 -10 -6 -0.68 0.89
 -16 -10 6 -1.25 0.89
 -14 10 4 14.07 1.64
 14 10 -4 14.84 1.43
 -14 -10 4 15.59 1.58
 14 -10 -4 16.19 1.5
 -12 10 2 13.03 1.48
 12 10 -2 11.06 1.24
 12 -10 -2 11.18 1.18
 -12 -10 2 11.57 1.34
 -10 10 0 16.31 1.43
 10 10 0 14.84 1.19
 10 -10 0 15.27 1.17
 -10 -10 0 14.83 1.27
 -8 10 -2 1.7 0.7
 8 10 2 1.73 0.59
 -8 -10 -2 2.41 0.66
 8 -10 2 1.83 0.57
 6 10 4 8.88 0.88
 -6 10 -4 10.89 1.22
 -6 -10 -4 8.64 0.87
 6 -10 4 10.94 0.83
 6 -10 4 11.32 0.6
 4 10 6 13.93 1
 -4 10 -6 15.33 1.38
 4 -10 6 15.4 0.8
 4 -10 6 14.16 0.81
 -4 -10 -6 14.72 0.93
 -2 10 -8 1.04 0.71
 2 10 8 1.26 0.35
 2 10 8 1.81 0.48
 2 -10 8 1.37 0.39
 -2 -10 -8 1.77 0.45
 2 -10 8 1.61 0.42
 0 10 -10 -0.5 0.68
 0 10 10 -0.19 0.33
 0 10 10 0.05 0.33
 0 -10 10 0.77 0.26
 0 -10 -10 0.06 0.31
 0 -10 10 -0.2 0.36
 -2 10 12 5.86 0.78
 2 10 -12 5.17 0.92
 -2 10 12 4.49 0.64
 2 10 -12 6.41 0.55
 -2 -10 12 5.03 0.69
 2 -10 -12 5.89 0.56
 4 10 -14 0.52 0.34
 4 10 -14 -0.25 0.61
 -4 10 14 0.76 0.48
 -4 -10 14 0.92 0.54
 4 -10 -14 1.04 0.33
 4 -10 -14 1.31 0.5
 -6 10 16 8.93 1.12
 6 10 -16 7.95 1.05
 6 -10 -16 7.49 0.86
 -6 -10 16 9.01 0.97
 8 10 -18 0.47 0.69
 -8 10 18 -0.1 0.67
 -8 -10 18 1.54 0.66
 8 -10 -18 -0.26 0.53
 10 10 -20 5.9 1.02
 -10 10 20 5.45 1.17
 10 -10 -20 6.08 0.99
 -10 -10 20 7.2 1.13
 -12 10 22 1.75 0.99
 -12 -10 22 0.01 0.75
 12 -10 -22 0.1 0.79
 -14 10 24 1.28 1.12
 -14 -10 24 2.36 1.03
 14 -10 -24 0.19 0.93
 -17 11 7 -0.43 0.93
 17 11 -7 0.03 0.94
 -17 -11 7 -0.37 1
 17 -11 -7 -0.08 1.09
 15 11 -5 -0.25 0.79
 -15 11 5 0.55 0.9
 15 -11 -5 0.69 0.9
 -15 -11 5 -0.32 0.88
 13 11 -3 3.31 0.98
 -13 11 3 2.54 0.94
 13 -11 -3 3.35 0.94
 -13 -11 3 2.56 0.94
 -11 11 1 0.38 0.7
 11 11 -1 0.38 0.72
 11 -11 -1 -0.8 0.63
 -11 -11 1 1.23 0.74
 9 11 1 1.51 0.68
 -9 11 -1 1.41 0.7
 -9 -11 -1 3.09 0.78
 9 -11 1 1.87 0.61
 7 11 3 0.51 0.51
 -7 11 -3 1.62 0.71
 7 -11 3 1.16 0.49
 -7 -11 -3 1.73 0.63
 -5 11 -5 5.39 0.95
 5 11 5 6.11 0.79
 5 -11 5 6.3 0.68
 5 -11 5 7.25 0.61
 -5 -11 -5 5.47 0.78
 3 11 7 1.75 0.46
 -3 11 -7 0.41 0.71
 3 11 7 1.48 0.51
 3 -11 7 2.54 0.44
 3 -11 7 1.24 0.4
 -3 -11 -7 1.68 0.49
 -1 11 -9 3.02 0.9
 1 11 9 3.62 0.53
 1 11 9 2.4 0.6
 -1 -11 -9 3.74 0.57
 1 -11 9 2.08 0.5
 1 -11 9 2.46 0.45
 -1 11 11 38.39 1.54
 1 11 -11 34.47 1.15
 -1 11 11 35.3 1.46
 1 11 -11 34.42 1.85
 -1 -11 11 34.8 1.47
 1 -11 -11 35.53 1.22
 -3 11 13 13.18 1.03
 3 11 -13 14.29 1.33
 3 11 -13 15.01 0.79
 -3 11 13 14.88 1.16
 -3 -11 13 12.87 1.05
 3 -11 -13 14.33 0.77
 -5 11 15 2.48 0.7
 5 11 -15 2.56 0.85
 5 -11 -15 4.3 0.76
 -5 -11 15 3.44 0.76
 7 11 -17 0.36 0.74
 -7 11 17 0.71 0.65
 7 -11 -17 0.28 0.54
 -7 -11 17 0.37 0.63
 9 11 -19 -1.24 0.68
 -9 11 19 -0.4 0.66
 9 -11 -19 -0.13 0.56
 -9 -11 19 -0.35 0.67
 -11 11 21 -0.57 0.87
 -11 -11 21 -1.35 0.65
 11 -11 -21 0.11 0.72
 -13 11 23 5.11 1.39
 13 -11 -23 1.03 0.92
 -13 -11 23 0.8 0.99
 -16 12 6 -0.4 0.92
 16 12 -6 0.15 0.96
 16 -12 -6 1.68 1.05
 -16 -12 6 1.86 1.05
 -14 12 4 3.89 1.13
 14 12 -4 4.79 1.16
 -14 -12 4 3.8 1.12
 14 -12 -4 2.56 0.92
 12 12 -2 5.14 1.06
 -12 12 2 3.95 1.1
 -12 -12 2 4.71 1.05
 12 -12 -2 3.9 0.98
 10 12 0 6.51 0.99
 -10 12 0 7.65 1.16
 -10 -12 0 6.23 1.03
 10 -12 0 6.25 0.9
 8 12 2 4.53 0.81
 -8 12 -2 7 1.16
 -8 -12 -2 5.55 0.92
 8 -12 2 5.27 0.81
 -6 12 -4 19.81 1.58
 6 12 4 20.03 1.26
 6 -12 4 20.08 1.14
 -6 -12 -4 18.96 1.25
 -4 12 -6 0.45 0.66
 4 12 6 -0.23 0.46
 -4 -12 -6 -0.42 0.42
 4 -12 6 0.05 0.39
 4 -12 6 0.22 0.34
 2 12 8 0.03 0.31
 2 12 8 -0.39 0.46
 -2 12 -8 0.04 0.68
 2 -12 8 0.14 0.38
 2 -12 8 0.13 0.34
 -2 -12 -8 -0.56 0.36
 0 12 -10 1.89 0.88
 0 12 10 3.01 0.6
 0 12 10 4.88 0.79
 0 -12 10 2.84 0.49
 0 -12 -10 3.21 0.55
 0 -12 10 3.28 0.62
 -2 12 12 0.48 0.45
 2 12 -12 2.3 0.85
 -2 12 12 0.41 0.52
 2 12 -12 0.11 0.37
 2 -12 -12 0.4 0.38
 -2 -12 12 0.44 0.49
 4 12 -14 -0.33 0.77
 -4 12 14 1.05 0.58
 -4 -12 14 -0.02 0.51
 4 -12 -14 1.1 0.52
 -6 12 16 -0.86 0.55
 6 12 -16 0.19 0.76
 6 -12 -16 -0.02 0.51
 -6 -12 16 -0.28 0.56
 -8 12 18 1.47 0.8
 8 12 -18 0.66 0.86
 -8 -12 18 1.54 0.79
 8 -12 -18 0.34 0.63
 -10 12 20 9.7 1.47
 -10 -12 20 8.57 1.26
 10 -12 -20 13.24 1.36
 -12 12 22 2.33 1.09
 -12 -12 22 6.61 1.29
 12 -12 -22 2.99 1
 -15 13 5 -0.16 0.91
 15 13 -5 1.68 1.03
 15 -13 -5 -0.22 0.95
 -15 -13 5 -0.38 0.9
 13 13 -3 -1.12 0.71
 -13 13 3 0.95 0.92
 13 -13 -3 -0.4 0.77
 -13 -13 3 -0.81 0.85
 11 13 -1 0.89 0.75
 -11 13 1 -0.03 0.73
 -11 -13 1 0.14 0.76
 11 -13 -1 -0.74 0.66
 9 13 1 -0.2 0.63
 -9 13 -1 0.17 0.66
 9 -13 1 0.25 0.55
 -9 -13 -1 -0.05 0.64
 7 13 3 0.7 0.59
 -7 13 -3 0.64 0.67
 -7 -13 -3 0.26 0.58
 7 -13 3 0.68 0.58
 -5 13 -5 -0.18 0.66
 5 13 5 0.25 0.6
 5 -13 5 -0.21 0.44
 -5 -13 -5 -0.37 0.51
 3 13 7 7.95 1.01
 -3 13 -7 7.39 1.17
 3 -13 7 7.79 0.8
 3 -13 7 9.15 0.79
 -3 -13 -7 8.44 0.89
 1 13 9 0.05 0.36
 1 13 9 0.23 0.5
 -1 13 -9 -0.17 0.73
 1 -13 9 0.73 0.41
 -1 -13 -9 -0.41 0.42
 1 -13 9 -0.01 0.45
 -1 13 11 0.48 0.55
 1 13 -11 0.56 0.79
 -1 13 11 0.19 0.44
 -1 -13 11 0.39 0.51
 1 -13 -11 -0.04 0.39
 -3 13 13 0.33 0.51
 3 13 -13 -0.08 0.8
 3 13 -13 0.29 0.41
 -3 13 13 0.56 0.56
 3 -13 -13 0.51 0.5
 -3 -13 13 -0.05 0.54
 -5 13 15 0.6 0.6
 5 13 -15 -1.19 0.74
 5 -13 -15 0.76 0.62
 -5 -13 15 -0.13 0.59
 -7 13 17 1.71 0.83
 7 13 -17 1.21 0.88
 7 -13 -17 1 0.68
 -7 -13 17 0.74 0.74
 -9 13 19 1.57 0.95
 -9 -13 19 0.55 0.78
 9 -13 -19 -0.37 0.64
 -11 13 21 -0.24 0.96
 11 -13 -21 -0.53 0.77
 -11 -13 21 2.5 1.03
 13 -13 -23 -0.37 0.87
 14 14 -4 12.63 1.57
 -14 14 4 13.95 1.88
 14 -14 -4 13.34 1.52
 -14 -14 4 15.25 1.73
 12 14 -2 5.04 1.14
 -12 14 2 5.64 1.24
 12 -14 -2 4.06 0.95
 -12 -14 2 3.01 1.11
 10 14 0 1.55 0.82
 -10 14 0 0.53 0.79
 -10 -14 0 0.27 0.8
 10 -14 0 1.43 0.77
 -8 14 -2 4 1.02
 8 14 2 2.16 0.85
 8 -14 2 2.39 0.71
 -8 -14 -2 4.57 0.97
 -6 14 -4 10.97 1.36
 6 14 4 7.87 1.09
 -6 -14 -4 8.38 1.04
 6 -14 4 9.04 0.96
 -4 14 -6 1.06 0.76
 4 14 6 0.27 0.55
 -4 -14 -6 0.69 0.58
 4 -14 6 0.78 0.49
 4 -14 6 0.27 0.45
 2 14 8 0.8 0.57
 -2 14 -8 -0.27 0.78
 2 -14 8 0.72 0.47
 2 -14 8 1.55 0.52
 -2 -14 -8 0.3 0.52
 0 14 -10 0.5 0.81
 0 14 10 0.44 0.46
 0 14 10 1.11 0.67
 0 -14 10 0.65 0.43
 0 -14 10 1.34 0.58
 0 -14 -10 0.95 0.53
 -2 14 12 -0.26 0.44
 2 14 -12 0.3 0.82
 2 14 -12 0.16 0.43
 -2 14 12 0.54 0.63
 2 -14 -12 -0.38 0.4
 -2 -14 12 0.25 0.55
 4 14 -14 2.06 0.95
 -4 14 14 0.54 0.6
 4 -14 -14 1.15 0.64
 -4 -14 14 0.54 0.63
 6 14 -16 2 0.99
 -6 14 16 3.03 0.93
 -6 -14 16 3.54 0.9
 6 -14 -16 1.24 0.71
 -8 14 18 -0.02 0.77
 8 -14 -18 1.9 0.8
 -8 -14 18 1.79 0.88
 -10 14 20 3.6 1.1
 10 -14 -20 1.77 0.87
 -10 -14 20 3.93 1.06
 -12 14 22 -0.31 1.46
 12 -14 -22 3.19 1.13
 15 15 -5 1.56 1.15
 -13 15 3 -1.11 0.87
 13 15 -3 1.85 1.03
 -13 -15 3 1.31 0.98
 13 -15 -3 -1.1 0.88
 -11 15 1 -0.08 0.79
 11 15 -1 0.46 0.79
 -11 -15 1 -0.09 0.85
 11 -15 -1 -0.53 0.68
 9 15 1 0.41 0.81
 -9 15 -1 0.34 0.73
 -9 -15 -1 0.7 0.84
 9 -15 1 1.01 0.69
 7 15 3 -0.53 0.71
 -7 15 -3 -0.26 0.63
 7 -15 3 -0.86 0.49
 -7 -15 -3 0.08 0.7
 5 15 5 0.68 0.71
 -5 15 -5 0.57 0.78
 5 -15 5 0.63 0.57
 -5 -15 -5 0.56 0.64
 3 15 7 4.45 0.92
 -3 15 -7 5.33 1.1
 3 -15 7 2.7 0.59
 -3 -15 -7 2.9 0.75
 3 -15 7 2.52 0.62
 1 15 9 2.62 0.83
 -1 15 -9 3.49 0.98
 1 -15 9 2.62 0.62
 -1 -15 -9 2.41 0.68
 1 -15 9 3.46 0.69
 1 15 -11 0.41 0.79
 -1 15 11 0.18 0.5
 -1 15 11 -0.62 0.55
 1 -15 -11 -0.08 0.47
 -1 -15 11 -0.37 0.4
 -1 -15 11 0.78 0.62
 -3 15 13 -0.17 0.53
 3 15 -13 0.53 0.81
 3 -15 -13 0.39 0.62
 -3 -15 13 1.48 0.68
 5 15 -15 1.41 0.97
 -5 15 15 -0.21 0.68
 5 -15 -15 1.15 0.75
 -5 -15 15 1.66 0.76
 -7 15 17 2.29 0.89
 7 -15 -17 2.06 0.83
 -7 -15 17 2.34 0.88
 -9 15 19 0.09 0.89
 -9 -15 19 0.68 0.87
 9 -15 -19 -0.19 0.77
 -11 15 21 -0.06 0.95
 11 -15 -21 -0.44 0.81
 -11 -15 21 -1.08 0.98
 14 16 -4 3.31 1.18
 14 -16 -4 3.32 1.33
 -12 16 2 3.45 1.14
 12 16 -2 4.66 1.18
 12 -16 -2 3.52 1.09
 -12 -16 2 2.99 1.08
 -10 16 0 10.22 1.53
 10 16 0 7.79 1.31
 -10 -16 0 8.63 1.34
 10 -16 0 9.48 1.26
 -8 16 -2 3.72 1.08
 8 16 2 3.24 1
 8 -16 2 2.2 0.79
 -8 -16 -2 1.21 0.88
 6 16 4 -0.03 0.75
 -6 16 -4 1.32 0.81
 -6 -16 -4 1.14 0.78
 6 -16 4 1.42 0.69
 -4 16 -6 0.94 0.77
 4 16 6 0.67 0.74
 -4 -16 -6 0.66 0.65
 4 -16 6 -0.05 0.52
 2 16 8 0.8 0.74
 -2 16 -8 1.01 0.89
 2 -16 8 2.17 0.61
 -2 -16 -8 1.06 0.64
 2 -16 8 1.47 0.57
 0 16 10 -0.92 0.61
 0 16 -10 0.36 0.79
 0 -16 10 -0.22 0.48
 0 -16 10 0.27 0.58
 0 -16 -10 0.23 0.55
 -2 16 12 -0.98 0.66
 2 16 -12 -0.36 0.75
 -2 16 12 0.78 0.75
 -2 -16 12 0.13 0.63
 4 16 -14 -0.73 0.86
 -4 16 14 1.06 0.78
 4 -16 -14 0.65 0.7
 -4 -16 14 1.53 0.78
 -6 16 16 -0.53 0.66
 -6 -16 16 0.94 0.8
 6 -16 -16 -0.64 0.61
 -8 16 18 1.6 1.01
 -8 -16 18 -0.5 0.75
 8 -16 -18 0.06 0.82
 -10 16 20 -0.64 0.92
 10 -16 -20 0.04 0.89
 -10 -16 20 0.8 0.95
 13 17 -3 0.93 1.13
 13 -17 -3 -2.87 0.95
 11 17 -1 1.03 0.93
 -11 17 1 1.43 1.03
 -11 -17 1 0.81 0.97
 11 -17 -1 0.06 0.83
 9 17 1 0.76 0.9
 -9 17 -1 0.17 0.81
 -9 -17 -1 0.09 0.86
 9 -17 1 0.3 0.79
 7 17 3 4.4 1.14
 -7 17 -3 4.42 1.12
 -7 -17 -3 3.57 1.03
 7 -17 3 4.04 0.98
 -5 17 -5 1.41 0.85
 5 17 5 0.75 0.72
 -5 -17 -5 0.87 0.79
 5 -17 5 1.57 0.73
 -3 17 -7 -0.84 0.61
 3 17 7 -0.21 0.63
 3 -17 7 -0.59 0.48
 -3 -17 -7 -0.07 0.64
 -1 17 -9 1.68 0.95
 1 17 9 3.16 0.92
 -1 -17 -9 2.35 0.75
 1 -17 9 2.12 0.71
 1 -17 9 0.98 0.62
 1 17 -11 5.28 1.22
 -1 17 11 5.03 1.06
 -1 -17 11 7.29 1.03
 3 17 -13 3.31 1.07
 -3 -17 13 3.23 0.92
 3 -17 -13 3.58 0.9
 -5 17 15 0.01 0.77
 -5 -17 15 0.97 0.78
 5 -17 -15 -0.62 0.66
 -7 17 17 1.04 0.95
 7 -17 -17 -0.04 0.76
 -7 -17 17 -0.05 0.8
 -9 17 19 6.08 1.49
 -9 -17 19 2.81 1.14
 9 -17 -19 3.96 1.1
 12 -18 -2 0.79 1.08
 -10 18 0 3.83 1.19
 10 18 0 5.33 1.26
 10 -18 0 5.56 1.11
 -10 -18 0 3.85 1.17
 8 18 2 -1.42 0.83
 -8 18 -2 0.61 0.87
 8 -18 2 0.4 0.83
 -8 -18 -2 -1.93 0.75
 6 18 4 0.49 0.91
 -6 18 -4 1.69 0.91
 -6 -18 -4 0.52 0.81
 6 -18 4 0.42 0.74
 4 18 6 1.63 0.96
 -4 18 -6 1.3 0.89
 4 -18 6 -0.93 0.51
 -4 -18 -6 -0.29 0.76
 -2 18 -8 0.78 0.83
 2 18 8 0.62 0.87
 -2 -18 -8 -0.2 0.67
 2 -18 8 0.82 0.7
 0 18 -10 1.23 0.84
 0 18 10 -1.02 0.77
 0 -18 10 0.91 0.68
 2 18 -12 2.11 0.99
 2 -18 -12 0.29 0.74
 -2 -18 12 -0.29 0.63
 4 -18 -14 1.18 0.89
 -4 -18 14 1.78 0.93
 -6 18 16 -0.88 0.75
 -6 -18 16 1.66 0.94
 6 -18 -16 0.17 0.85
 -8 18 18 0.13 0.92
 -8 -18 18 0.51 0.95
 8 -18 -18 0.55 0.88
 9 19 1 7 1.4
 -9 19 -1 6.99 1.44
 -9 -19 -1 5.3 1.22
 9 -19 1 8.73 1.3
 -7 19 -3 3.36 1.07
 7 19 3 1.38 0.96
 -7 -19 -3 1.58 0.96
 7 -19 3 1.96 0.91
 -5 19 -5 6.94 1.29
 5 19 5 8.82 1.42
 5 -19 5 9.58 1.21
 -5 -19 -5 5.47 1.13
 -3 19 -7 17.56 1.8
 3 19 7 21.26 1.86
 3 -19 7 16.89 1.42
 -3 -19 -7 18.1 1.54
 1 19 9 5.37 1.14
 -1 19 -9 9 1.43
 -1 19 11 3.1 0.93
 -1 -19 11 1.59 0.82
 3 -19 -13 2.55 0.99
 -3 -19 13 3.92 1.01
 5 -19 -15 4.07 1
 -5 -19 15 5.79 1.19
 -7 19 17 7.5 2.08
 -7 -19 17 10.04 2.25
 -8 20 -2 2.16 1.05
 8 20 2 0.56 0.97
 -8 -20 -2 5.42 1.24
 8 -20 2 3.98 1.09
 -6 20 -4 1.97 0.98
 6 20 4 -0.65 0.89
 6 -20 4 -0.04 0.78
 -6 -20 -4 0.61 0.94
 4 20 6 0.39 0.83
 -4 20 -6 0.89 0.86
 -4 -20 -6 -0.23 0.8
 4 -20 6 0.84 0.84
 2 20 8 0.2 0.92
 -2 20 -8 3.9 1.04
 0 20 10 1.43 1.07
 -2 -20 12 0.39 0.78
 2 -20 -12 -0.46 0.82
 4 -20 -14 -0.04 0.9
 -4 -20 14 2.76 1.03
 -5 21 -5 16.31 1.79
 5 -21 5 18.98 1.7
 -5 -21 -5 18.88 1.82
 -3 21 -7 12.93 1.63
 3 21 7 13.93 1.76
 1 21 9 11.4 1.59
 -3 -21 13 8.85 1.48
 20 0 -9 0.16 0.92
 18 0 -7 -0.73 0.84
 16 0 -5 0.53 0.7
 14 0 -3 -0.35 0.55
 -14 0 3 0.3 0.52
 -14 0 3 0.07 0.43
 12 0 -1 -0.02 0.5
 -12 0 1 -0.09 0.35
 -12 0 1 0.01 0.41
 -10 0 -1 -0.06 0.3
 -10 0 -1 -0.11 0.32
 10 0 1 -0.12 0.47
 -8 0 -3 0.13 0.22
 -8 0 -3 0.04 0.31
 8 0 3 -0.03 0.31
 6 0 5 0.09 0.21
 6 0 5 0.21 0.26
 -6 0 -5 -0.21 0.32
 4 0 7 -0.17 0.17
 4 0 7 0.11 0.22
 -4 0 -7 -0.29 0.27
 2 0 9 0.14 0.14
 -2 0 -9 0.15 0.22
 2 0 9 0.18 0.23
 0 0 11 -0.14 0.09
 0 0 -11 -0.08 0.21
 0 0 11 0.3 0.23
 2 0 -13 0.38 0.31
 -2 0 13 -0.22 0.2
 2 0 -13 -0.08 0.1
 4 0 -15 -0.02 0.17
 -4 0 15 0.1 0.26
 4 0 -15 -0.18 0.33
 -6 0 17 0.01 0.44
 -6 0 17 -0.69 0.26
 6 0 -17 -0.08 0.24
 -8 0 19 -0.63 0.34
 -8 0 19 -0.16 0.51
 8 0 -19 -0.08 0.34
 -10 0 21 -0.31 0.42
 10 0 -21 0.42 0.55
 -10 0 21 -0.1 0.63
 -12 0 23 -0.1 0.74
 -12 0 23 -0.52 0.43
 14 0 -25 -1.61 0.74
 16 0 -27 -0.43 0.98
 19 1 -8 33.92 2.18
 19 -1 -8 28.77 2.09
 17 1 -6 27.47 1.88
 17 -1 -6 30.48 1.92
 15 1 -4 53.37 2.19
 -15 1 4 56.53 2.11
 -15 -1 4 51.99 1.95
 15 -1 -4 54.95 2.2
 -13 1 2 79.01 2.1
 13 1 -2 82.46 2.45
 -13 1 2 81.21 2.37
 13 -1 -2 75.63 2.33
 -13 -1 2 79.78 2.21
 -13 -1 2 79.63 2.23
 -11 1 0 89.24 2.1
 -11 1 0 90.68 2.36
 11 1 0 89.34 2.39
 -11 -1 0 89.85 2.2
 11 -1 0 91.43 2.4
 -11 -1 0 89.28 2.21
 9 1 2 115.73 2.62
 -9 1 -2 121.79 2.42
 -9 1 -2 125.02 2.74
 9 -1 2 120.67 2.62
 -9 -1 -2 117.05 2.49
 -9 -1 -2 119.12 2.51
 -7 1 -4 187.42 3.72
 7 1 4 179.07 3.37
 7 -1 4 182.23 3.22
 -7 -1 -4 181.31 3.3
 7 -1 4 177.6 3.29
 -7 -1 -4 179.95 3.47
 5 1 6 21.27 0.82
 5 1 6 21.65 0.82
 -5 1 -6 23.07 1.07
 5 -1 6 22.09 0.81
 -5 -1 -6 21.74 0.92
 5 -1 6 22.29 0.79
 3 1 8 114.96 2.31
 -3 1 -8 115.75 2.49
 3 1 8 114.36 2.11
 3 -1 8 116.66 2.03
 -3 -1 -8 116.48 2.34
 3 -1 8 116.82 2.31
 1 1 10 136.97 2.28
 -1 1 -10 134.38 2.78
 1 1 10 138.4 2.67
 -1 -1 -10 143.2 2.77
 1 -1 10 136.38 2.12
 1 -1 10 140.16 2.69
 -1 1 12 134.36 2.2
 -1 1 12 136.64 2.7
 1 1 -12 138.66 2.91
 -1 -1 12 136 2.74
 1 -1 -12 133.89 2.89
 -3 1 14 160.24 3.12
 3 1 -14 157.65 3.44
 3 1 -14 157.96 2.37
 3 -1 -14 159.79 3.5
 -3 -1 14 160.21 3.18
 3 -1 -14 158.7 2.58
 5 1 -16 111.01 2.88
 -5 1 16 113.39 2.99
 5 1 -16 112.9 1.94
 -5 1 16 113.74 2.52
 5 -1 -16 114.06 2.07
 -5 -1 16 108.67 2.57
 7 1 -18 27.12 0.89
 -7 1 18 25.38 1.47
 7 1 -18 25.26 1.4
 -7 1 18 25.3 1.16
 -7 -1 18 24.82 1.19
 7 -1 -18 25.77 0.93
 -9 1 20 24.38 1.59
 9 1 -20 26.45 1.03
 -9 1 20 25.59 1.24
 9 1 -20 25.93 1.58
 -9 -1 20 25.92 1.32
 9 -1 -20 23.58 1.04
 11 1 -22 5.3 0.99
 -11 1 22 7.77 0.9
 -11 1 22 6.44 1.14
 -11 -1 22 6.46 0.88
 13 1 -24 0.86 0.81
 -13 1 24 3.32 1.06
 -13 -1 24 4.1 0.82
 15 1 -26 9.81 1.49
 15 -1 -26 6.51 1.35
 20 2 -9 7.25 1.54
 18 2 -7 5.43 1.2
 18 -2 -7 6.81 1.3
 -16 2 5 -0.03 0.59
 16 2 -5 0.76 0.8
 -16 -2 5 1.59 0.7
 16 -2 -5 -0.24 0.72
 -14 2 3 8.25 0.99
 14 2 -3 10.2 1.08
 14 -2 -3 11.44 1.19
 -14 -2 3 8.05 0.92
 12 2 -1 1.18 0.57
 -12 2 1 1.06 0.42
 -12 2 1 0.81 0.5
 12 -2 -1 0.91 0.64
 -12 -2 1 1.61 0.53
 -12 -2 1 1.02 0.39
 10 2 1 2.03 0.57
 -10 2 -1 1.85 0.5
 -10 2 -1 1.5 0.39
 -10 -2 -1 1.49 0.44
 10 -2 1 2.74 0.63
 -10 -2 -1 1.53 0.36
 -8 2 -3 2.9 0.56
 -8 2 -3 2.53 0.36
 8 2 3 2.29 0.46
 -8 -2 -3 3.38 0.38
 8 -2 3 3.15 0.48
 -8 -2 -3 3.41 0.46
 -6 2 -5 2.82 0.57
 6 2 5 2.47 0.42
 -6 -2 -5 2.19 0.39
 -6 -2 -5 2.37 0.38
 6 -2 5 2.32 0.38
 6 -2 5 2.16 0.34
 4 2 7 23.41 0.82
 4 2 7 24.18 0.85
 -4 2 -7 23.75 1.1
 4 -2 7 22.92 0.73
 4 -2 7 23.21 0.83
 -4 -2 -7 23.16 0.81
 2 2 9 0.07 0.23
 -2 2 -9 -0.03 0.3
 2 2 9 0.23 0.17
 -2 -2 -9 0.63 0.22
 2 -2 9 0.02 0.22
 2 -2 9 -0.03 0.13
 0 2 11 7.23 0.38
 0 2 -11 7.96 0.61
 0 2 11 7.03 0.54
 0 -2 -11 8.2 0.58
 0 -2 11 8.28 0.59
 2 2 -13 81.44 2.08
 -2 2 13 78.15 2.15
 -2 2 13 83 1.9
 2 -2 -13 84.3 1.58
 -2 -2 13 80.87 1.97
 4 2 -15 0.24 0.34
 -4 2 15 0.36 0.31
 4 2 -15 0.19 0.15
 -4 2 15 0.13 0.39
 -4 -2 15 0.01 0.3
 4 -2 -15 0.22 0.21
 -6 2 17 20.16 0.98
 6 2 -17 21.31 0.7
 -6 2 17 20.99 1.31
 6 2 -17 19.89 1.19
 6 -2 -17 21.69 0.82
 -6 -2 17 21.73 1.11
 8 2 -19 13.51 1.22
 -8 2 19 14.07 1.24
 -8 2 19 12.93 0.9
 8 2 -19 14.32 0.72
 -8 -2 19 14.72 1.04
 8 -2 -19 14.09 0.8
 -10 2 21 28.88 1.32
 -10 2 21 29.24 1.84
 10 2 -21 27.62 1.72
 10 -2 -21 29.02 1.23
 -10 -2 21 30.32 1.52
 12 2 -23 8.74 1.26
 -12 2 23 9.68 1.39
 -12 -2 23 11.32 1.17
 -14 2 25 5.87 1.35
 14 2 -25 6.19 1.2
 -16 2 27 7.07 1.51
 16 2 -27 6.44 1.34
 19 3 -8 8.29 1.42
 19 -3 -8 7.9 1.34
 17 3 -6 16.55 1.58
 -17 3 6 17.71 1.55
 17 -3 -6 11.68 1.35
 -15 3 4 47.77 2.07
 15 3 -4 43 1.93
 15 -3 -4 42.93 2.01
 -15 -3 4 42.43 1.87
 -13 3 2 49.05 1.93
 13 3 -2 51.38 1.92
 13 -3 -2 50.31 1.88
 -13 -3 2 49.84 1.82
 -11 3 0 63.21 2.03
 -11 3 0 63.77 1.61
 11 3 0 62.62 1.97
 -11 -3 0 65.48 1.93
 -11 -3 0 65.21 1.63
 11 -3 0 65.3 2
 -9 3 -2 38.52 1.08
 9 3 2 35.73 1.36
 -9 3 -2 38.36 1.49
 9 -3 2 39.1 1.37
 -9 -3 -2 34.75 1.29
 -9 -3 -2 39.76 1.05
 7 3 4 59.52 1.64
 -7 3 -4 61.28 1.92
 -7 -3 -4 60.43 1.58
 -7 -3 -4 61.12 1.36
 7 -3 4 58.44 1.39
 7 -3 4 60.9 1.56
 5 3 6 83.43 1.88
 -5 3 -6 86.29 2.34
 5 3 6 81.06 1.87
 5 -3 6 85.99 1.81
 5 -3 6 84.01 1.74
 -5 -3 -6 84.27 1.78
 3 3 8 130.35 2.57
 3 3 8 132.02 2.46
 -3 3 -8 130.79 2.95
 -3 -3 -8 131.55 2.47
 3 -3 8 135.34 2.57
 3 -3 8 131.29 2.22
 1 3 10 13.52 0.57
 -1 3 -10 14.96 0.83
 1 3 10 12.77 0.66
 -1 -3 -10 13.76 0.67
 1 -3 10 13.67 0.7
 1 -3 10 12.99 0.35
 1 3 -12 120.88 2.69
 -1 3 12 122.73 2.47
 -1 3 12 121.16 2.21
 -1 3 12 121.95 2.77
 -1 -3 12 122.16 2.59
 -3 3 14 42.74 1.25
 3 3 -14 40.75 1.44
 -3 3 14 41.21 1.54
 -3 -3 14 38.5 1.35
 3 -3 -14 41.77 1.09
 5 3 -16 7.92 0.39
 5 3 -16 9.41 0.86
 -5 3 16 7.18 0.66
 -5 3 16 8.66 0.95
 5 -3 -16 7.79 0.54
 -5 -3 16 9.53 0.86
 7 3 -18 8.37 0.55
 -7 3 18 7.1 0.7
 7 3 -18 7.82 0.94
 -7 3 18 5.99 0.89
 -7 -3 18 6.14 0.76
 7 -3 -18 7.01 0.64
 -9 3 20 15.64 1.41
 -9 3 20 17.49 1.01
 9 3 -20 16.1 1.29
 -9 -3 20 18.87 1.24
 9 -3 -20 15.06 0.93
 11 3 -22 1.52 0.79
 -11 3 22 1.53 0.82
 11 -3 -22 1.81 0.63
 -11 -3 22 2.77 0.74
 -13 3 24 0.34 0.88
 13 3 -24 0.54 0.81
 -13 -3 24 0.78 0.72
 -15 3 26 1.33 1.06
 15 3 -26 -0.4 0.87
 18 4 -7 0.95 0.99
 -18 4 7 1.75 0.89
 18 -4 -7 1.61 1.08
 16 4 -5 5.52 1.03
 -16 4 5 8.1 1.16
 -16 -4 5 6.38 1.08
 16 -4 -5 6.39 1.17
 14 4 -3 9.4 1.14
 -14 4 3 10.32 1.16
 14 -4 -3 8.38 1.08
 -14 -4 3 9.6 1.07
 12 4 -1 2.49 0.73
 -12 4 1 3.67 0.74
 12 -4 -1 2.81 0.73
 -12 -4 1 2.38 0.63
 -10 4 -1 0.45 0.44
 -10 4 -1 0.07 0.23
 10 4 1 -0.7 0.38
 10 -4 1 0.71 0.45
 -10 -4 -1 0.17 0.38
 -10 -4 -1 0.02 0.2
 -8 4 -3 -0.08 0.41
 8 4 3 0.05 0.34
 -8 -4 -3 0.69 0.18
 -8 -4 -3 0.65 0.36
 8 -4 3 0.59 0.38
 8 -4 3 0.04 0.22
 -6 4 -5 4.63 0.72
 6 4 5 5.05 0.55
 6 -4 5 6.31 0.47
 -6 -4 -5 6.17 0.42
 -6 -4 -5 5.62 0.53
 -4 4 -7 4.04 0.67
 4 4 7 4.35 0.49
 4 4 7 3.24 0.41
 4 -4 7 4.37 0.39
 4 -4 7 3.93 0.42
 -4 -4 -7 4.43 0.37
 -2 4 -9 1.73 0.46
 2 4 9 2.12 0.34
 2 4 9 1.84 0.33
 -2 -4 -9 1.61 0.29
 2 -4 9 1.19 0.2
 2 -4 9 1.17 0.31
 0 4 11 3.72 0.44
 0 4 11 5.14 0.41
 0 4 -11 3.74 0.51
 0 4 11 4.4 0.52
 0 -4 11 4.22 0.49
 -2 4 13 10.73 0.58
 -2 4 13 11.57 0.81
 -2 4 13 10.9 0.65
 2 4 -13 12.05 0.82
 -2 -4 13 10.14 0.74
 4 4 -15 39.96 0.75
 4 4 -15 39.47 1.48
 -4 4 15 39.35 1.25
 -4 4 15 42.22 1.65
 4 -4 -15 41.04 1.17
 -4 -4 15 39.86 1.44
 6 4 -17 19 0.65
 6 4 -17 18.12 1.15
 -6 4 17 20.05 0.93
 -6 4 17 20.51 1.31
 6 -4 -17 19.9 0.89
 -6 -4 17 19.71 1.13
 -8 4 19 59.09 2.37
 -8 4 19 56.32 1.67
 8 4 -19 56.07 2.13
 8 -4 -19 61.33 1.7
 -8 -4 19 57.95 2.03
 -10 4 21 25.25 1.8
 10 4 -21 28.95 1.73
 10 -4 -21 30.72 1.3
 -10 -4 21 27.71 1.58
 -12 4 23 7.8 1.3
 12 4 -23 8.55 1.24
 12 -4 -23 8.48 1
 -12 -4 23 10.91 1.29
 -14 4 25 12.87 1.74
 14 4 -25 17 1.67
 -14 -4 25 15.77 1.6
 16 4 -27 15.98 1.76
 19 5 -8 2.63 1.18
 -19 5 8 2.17 1.05
 19 -5 -8 2.91 1.06
 -17 5 6 1.67 0.87
 17 5 -6 1.01 0.93
 -17 -5 6 -1.64 0.7
 17 -5 -6 0.34 0.92
 -15 5 4 4.19 0.96
 15 5 -4 4 0.89
 15 -5 -4 5.04 1.03
 -15 -5 4 4.7 0.94
 -13 5 2 10.05 1.15
 13 5 -2 8.82 1.09
 -13 -5 2 9.74 1.06
 13 -5 -2 9.74 1.04
 -11 5 0 20.18 1.27
 11 5 0 21.25 1.27
 11 -5 0 21.37 1.23
 -11 -5 0 19.05 1.22
 9 5 2 2.87 0.59
 -9 5 -2 2.56 0.63
 -9 5 -2 3.12 0.35
 9 -5 2 2.66 0.51
 -9 -5 -2 3.29 0.61
 7 5 4 11.12 0.78
 -7 5 -4 11.39 1.03
 7 -5 4 11.88 0.73
 -7 -5 -4 10.58 0.74
 7 -5 4 11.78 0.58
 5 5 6 0.68 0.33
 -5 5 -6 1.06 0.59
 -5 -5 -6 1.68 0.26
 5 -5 6 0.76 0.27
 5 -5 6 1.04 0.31
 -5 -5 -6 1.57 0.36
 3 5 8 2.28 0.37
 3 5 8 2.74 0.44
 -3 5 -8 2.93 0.66
 -3 -5 -8 2.69 0.3
 3 -5 8 2.5 0.38
 3 -5 8 3.06 0.32
 1 5 10 6.02 0.49
 1 5 10 5.17 0.51
 1 5 10 5.66 0.51
 -1 5 -10 4.39 0.64
 1 -5 10 5.26 0.54
 1 -5 10 5.13 0.29
 -1 5 12 -0.16 0.23
 1 5 -12 0.57 0.4
 -1 5 12 0.3 0.24
 -1 5 12 0.48 0.34
 -1 -5 12 -0.2 0.29
 -3 5 14 3.31 0.61
 3 5 -14 3.33 0.56
 -3 5 14 3.01 0.41
 3 -5 -14 3.19 0.44
 -3 -5 14 2.3 0.47
 -5 5 16 1.01 0.49
 5 5 -16 1.44 0.5
 5 5 -16 1.21 0.22
 -5 5 16 1.27 0.37
 -5 -5 16 0.77 0.46
 5 -5 -16 0.8 0.34
 7 5 -18 0.96 0.51
 -7 5 18 1.48 0.41
 -7 5 18 1.84 0.65
 7 -5 -18 1.22 0.45
 -7 -5 18 1.68 0.57
 -9 5 20 2.1 0.8
 9 5 -20 0.36 0.62
 -9 -5 20 1.35 0.62
 9 -5 -20 0.69 0.48
 11 5 -22 0.5 0.74
 -11 5 22 0.87 0.81
 11 -5 -22 -0.2 0.55
 -11 -5 22 0.36 0.63
 -13 5 24 1.49 0.97
 13 5 -24 1.9 0.86
 -13 -5 24 0.17 0.75
 -15 5 26 -0.93 0.83
 15 5 -26 0.01 0.91
 -15 -5 26 1.13 0.86
 -18 6 7 2.58 1.03
 18 6 -7 1.06 0.93
 18 -6 -7 0.45 1.03
 -18 -6 7 0.84 0.91
 16 6 -5 1.59 0.98
 -16 6 5 0.34 0.75
 16 -6 -5 0.29 0.93
 -16 -6 5 -0.94 0.75
 14 6 -3 5.13 1.02
 -14 6 3 9.4 1.23
 14 -6 -3 6.3 1.05
 -14 -6 3 7.2 1.08
 -12 6 1 0.53 0.57
 12 6 -1 -0.03 0.59
 12 -6 -1 0.01 0.59
 -12 -6 1 -0.27 0.49
 10 6 1 -0.11 0.51
 -10 6 -1 0.94 0.54
 -10 -6 -1 1.36 0.54
 10 -6 1 0.53 0.48
 -8 6 -3 -0.12 0.45
 8 6 3 -0.1 0.35
 8 -6 3 0.63 0.42
 8 -6 3 0.24 0.23
 -8 -6 -3 -0.15 0.35
 6 6 5 4.8 0.59
 -6 6 -5 4.24 0.8
 6 -6 5 3.73 0.41
 6 -6 5 3.87 0.47
 -6 -6 -5 4.49 0.57
 -4 6 -7 28.62 1.48
 4 6 7 29.23 1.1
 4 -6 7 31.64 1.03
 -4 -6 -7 30.87 1.09
 -4 -6 -7 32.23 0.78
 4 -6 7 32.62 0.96
 2 6 9 27.46 1
 2 6 9 27.83 0.98
 -2 6 -9 26.73 1.41
 2 -6 9 25.96 0.99
 2 -6 9 26.54 0.75
 0 6 11 16.14 0.77
 0 6 11 15.64 0.84
 0 6 -11 18.13 1.11
 0 -6 11 15.76 0.85
 0 -6 11 16.53 0.49
 -2 6 13 15.2 0.95
 -2 6 13 13.47 0.74
 2 6 -13 11.75 0.93
 -2 6 13 14.79 0.74
 -2 -6 13 12.98 0.39
 -2 -6 13 11.67 0.79
 4 6 -15 83.1 1.48
 -4 6 15 85.2 2.51
 4 6 -15 85.45 2.37
 -4 6 15 84.59 1.93
 4 -6 -15 85.3 2.04
 -4 -6 15 82.86 2.26
 6 6 -17 40.13 1.6
 -6 6 17 33.74 1.69
 -6 6 17 35.8 1.19
 -6 -6 17 36.3 1.56
 6 -6 -17 35.19 1.28
 8 6 -19 31.01 1.6
 -8 6 19 26.47 1.69
 -8 6 19 30.2 1.26
 8 -6 -19 31.12 1.33
 -8 -6 19 32.12 1.59
 10 6 -21 32.24 1.73
 -10 6 21 31.2 2
 -10 -6 21 33.18 1.8
 10 -6 -21 34.28 1.52
 12 6 -23 22.61 1.62
 -12 6 23 21.24 1.91
 12 -6 -23 21.94 1.43
 -12 -6 23 24.1 1.7
 14 6 -25 9 1.29
 -14 -6 25 7.33 1.29
 19 7 -8 1.64 1.09
 -19 7 8 0.7 0.94
 19 -7 -8 0.52 1.76
 -19 -7 8 -0.5 0.96
 17 7 -6 -0.26 0.9
 -17 7 6 0.44 0.84
 -17 -7 6 -0.97 0.77
 17 -7 -6 -0.81 0.96
 -15 7 4 0.15 0.7
 15 7 -4 0.18 0.69
 -15 -7 4 -0.43 0.72
 15 -7 -4 -0.55 0.66
 -13 7 2 6.28 1.03
 13 7 -2 6.6 1.02
 -13 -7 2 6.98 1.03
 13 -7 -2 5.55 0.96
 -11 7 0 7.59 1.02
 11 7 0 7.65 0.97
 -11 -7 0 5.51 0.85
 11 -7 0 8.72 0.95
 -9 7 -2 8.48 1.01
 9 7 2 7.03 0.83
 -9 -7 -2 7.48 0.82
 9 -7 2 8.43 0.79
 -7 7 -4 15.64 1.19
 7 7 4 16.91 0.98
 -7 -7 -4 19.15 1.03
 7 -7 4 19.77 0.94
 7 -7 4 18.59 0.7
 -5 7 -6 22.99 1.46
 5 7 6 22.86 1.06
 -5 -7 -6 22.57 1.01
 5 -7 6 21.97 0.85
 5 -7 6 21.78 0.88
 3 7 8 -0.42 0.28
 -3 7 -8 0.78 0.64
 3 -7 8 0.21 0.2
 -3 -7 -8 0.4 0.2
 3 -7 8 0.19 0.29
 -3 -7 -8 0.04 0.26
 -1 7 -10 23.79 1.39
 1 7 10 20.26 0.94
 1 7 10 22.34 0.9
 1 7 10 20.62 0.9
 1 -7 10 20.42 0.95
 1 -7 10 21.06 0.67
 -1 7 12 37.87 1.26
 -1 7 12 36.59 1.39
 1 7 -12 37.44 1.57
 -1 7 12 37.59 1.17
 -1 -7 12 38.28 0.86
 -1 -7 12 37.96 1.36
 -3 7 14 26.48 1.33
 -3 7 14 27.1 0.99
 3 7 -14 25.16 0.68
 3 7 -14 27.53 1.37
 3 -7 -14 27.09 1.09
 -3 -7 14 25.11 1.21
 -5 7 16 1.11 0.36
 -5 7 16 1.41 0.58
 5 7 -16 1.16 0.53
 5 -7 -16 0.92 0.42
 -5 -7 16 1.29 0.55
 -7 7 18 12.74 1.32
 -7 7 18 11.95 0.73
 7 7 -18 12.84 1.1
 -7 -7 18 13.95 1.18
 7 -7 -18 11.81 0.9
 -9 7 20 5.96 1.1
 9 7 -20 5.72 0.91
 -9 -7 20 5.44 0.95
 9 -7 -20 5.15 0.77
 11 7 -22 1.07 0.74
 -11 7 22 2.23 0.9
 11 -7 -22 0.97 0.69
 -11 -7 22 1.26 0.73
 13 7 -24 -0.49 0.77
 -13 7 24 -0.37 0.89
 13 -7 -24 -0.61 0.72
 -13 -7 24 -1.15 0.6
 -15 7 26 0.28 1.33
 -15 -7 26 2.68 1
 18 8 -7 0.8 1.02
 -18 8 7 2.2 1.03
 18 -8 -7 0.99 1.07
 -18 -8 7 0.27 0.95
 -16 8 5 2.66 1
 16 8 -5 2.13 0.99
 -16 -8 5 2.33 0.94
 16 -8 -5 1.82 1.01
 -14 8 3 -0.54 0.63
 14 8 -3 -0.78 0.71
 14 -8 -3 0.99 0.81
 -14 -8 3 -1.5 0.55
 -12 8 1 3 0.82
 12 8 -1 3.07 0.75
 -12 -8 1 3.57 0.86
 12 -8 -1 2.6 0.69
 10 8 1 3.25 0.73
 -10 8 -1 3.7 0.79
 10 -8 1 5.73 0.81
 -10 -8 -1 4 0.77
 8 8 3 0.51 0.45
 -8 8 -3 1.32 0.61
 8 -8 3 1.55 0.29
 8 -8 3 1.31 0.48
 -8 -8 -3 1.88 0.58
 -6 8 -5 22.31 1.49
 6 8 5 25.47 1.22
 6 -8 5 25 1.04
 6 -8 5 24.67 0.87
 -6 -8 -5 24.43 1.15
 4 8 7 2.51 0.48
 -4 8 -7 2.69 0.83
 4 -8 7 3.86 0.48
 -4 -8 -7 3.42 0.28
 -4 -8 -7 3.88 0.55
 4 -8 7 3.37 0.46
 2 8 9 21.87 0.87
 2 8 9 20.99 1.02
 -2 8 -9 23.7 1.53
 -2 -8 -9 22.7 0.96
 2 -8 9 22.38 0.78
 2 -8 9 22.47 0.99
 0 8 -11 17.1 1.28
 0 8 11 18.42 0.94
 0 8 11 17.96 0.91
 0 -8 11 18.29 0.65
 0 -8 -11 17.52 0.81
 0 -8 11 17.46 0.94
 2 8 -13 44 1.78
 -2 8 13 46.62 1.68
 -2 8 13 47.36 1.33
 2 8 -13 43.98 1.04
 -2 8 13 43.14 1.46
 -2 -8 13 46.98 1.61
 4 8 -15 54.69 1.95
 -4 8 15 55.19 1.46
 4 8 -15 54.02 1.21
 -4 8 15 54.17 2
 4 -8 -15 54.1 1.69
 -4 -8 15 51.9 1.87
 6 8 -17 39.94 1.71
 -6 8 17 39.55 1.23
 -6 8 17 38.68 1.88
 -6 -8 17 40.73 1.77
 6 -8 -17 40 1.5
 -8 8 19 16.59 1.5
 8 8 -19 17.37 1.3
 8 -8 -19 16.11 1.1
 -8 -8 19 19.39 1.41
 10 8 -21 32.31 1.81
 -10 8 21 29.45 2.03
 10 -8 -21 34.78 1.65
 -10 -8 21 28.45 1.8
 12 8 -23 21.95 1.68
 -12 8 23 21.05 2.09
 12 -8 -23 22.63 1.56
 -12 -8 23 22.8 1.78
 -14 8 25 8.99 1.66
 -14 -8 25 6.8 1.27
 -17 9 6 6.91 1.42
 17 9 -6 7.37 1.33
 -17 -9 6 5.83 1.25
 17 -9 -6 7.67 1.39
 -15 9 4 1.63 0.96
 15 9 -4 0.4 0.88
 -15 -9 4 -0.79 0.81
 15 -9 -4 1.01 0.79
 -13 9 2 8.14 1.21
 13 9 -2 10.41 1.23
 13 -9 -2 10.11 1.21
 -13 -9 2 9.38 1.21
 -11 9 0 18.56 1.48
 11 9 0 16.4 1.24
 -11 -9 0 17.2 1.34
 11 -9 0 17.3 1.25
 9 9 2 9.26 1.01
 -9 9 -2 8.4 1.11
 -9 -9 -2 6.48 0.88
 9 -9 2 9.73 0.92
 -7 9 -4 2.49 0.76
 7 9 4 2.64 0.57
 -7 -9 -4 2.94 0.59
 7 -9 4 3.17 0.52
 7 -9 4 3.12 0.38
 5 9 6 87.07 2.32
 -5 9 -6 84.83 2.85
 5 -9 6 84.4 2.02
 5 -9 6 84.71 1.91
 -5 -9 -6 84.66 2.2
 3 9 8 15.09 0.68
 -3 9 -8 14.95 1.43
 3 9 8 13.27 0.93
 -3 -9 -8 13.32 0.86
 3 -9 8 14.38 0.82
 3 -9 8 13.94 0.73
 -1 9 -10 21.81 1.53
 1 9 10 20.71 0.95
 1 9 10 21.16 1.06
 1 -9 10 20.04 1.02
 1 -9 10 20.15 0.78
 -1 -9 -10 19.71 0.93
 -1 9 12 37.35 1.45
 -1 9 12 37.11 1.39
 1 9 -12 39.44 1.8
 -1 -9 12 37.54 1.03
 -1 -9 12 38.28 1.44
 1 -9 -12 38.32 1.21
 3 9 -14 15.49 0.67
 -3 9 14 15.86 1.13
 -3 9 14 16.56 0.99
 -3 9 14 17.05 0.82
 3 9 -14 18.4 1.3
 -3 -9 14 17.21 1.13
 -5 9 16 -0.1 0.45
 -5 9 16 0.74 0.32
 5 9 -16 0.59 0.59
 5 -9 -16 -0.32 0.36
 -5 -9 16 0.23 0.47
 -7 9 18 20.09 1.55
 7 9 -18 21.9 1.43
 7 -9 -18 22.69 1.25
 -7 -9 18 20.56 1.42
 9 9 -20 24.37 1.54
 -9 9 20 22.2 1.81
 -9 -9 20 24.74 1.67
 9 -9 -20 23.86 1.45
 -11 9 22 1.86 0.97
 11 9 -22 2.86 0.92
 -11 -9 22 3.12 1
 11 -9 -22 3.74 0.91
 -13 9 24 1.56 1.1
 -13 -9 24 2.66 1.02
 13 -9 -24 1.89 0.89
 18 10 -7 2.36 1.14
 -18 10 7 2.37 1.15
 -18 -10 7 1.75 1.08
 16 10 -5 1.73 0.99
 -16 10 5 -0.28 0.91
 -16 -10 5 -2.06 0.87
 16 -10 -5 0.89 0.96
 14 10 -3 3.83 1.04
 -14 10 3 4.11 1.09
 -14 -10 3 1.73 0.97
 14 -10 -3 0.92 0.87
 12 10 -1 2.2 0.84
 -12 -10 1 1.74 0.81
 12 -10 -1 1.08 0.69
 10 10 1 0.4 0.55
 -10 10 -1 0.04 0.58
 10 -10 1 0.79 0.59
 -10 -10 -1 0.22 0.54
 -8 10 -3 6.18 1.02
 8 10 3 6.22 0.87
 8 -10 3 7.06 0.82
 -8 -10 -3 6.07 0.8
 6 10 5 20.83 1.18
 -6 10 -5 20.63 1.54
 6 -10 5 18.53 0.8
 -6 -10 -5 20.19 1.15
 6 -10 5 19.64 1.04
 -4 10 -7 0.38 0.68
 4 10 7 0.17 0.45
 -4 -10 -7 0.2 0.38
 4 -10 7 0.56 0.35
 4 -10 7 0.07 0.32
 2 10 9 39.47 1.49
 2 10 9 38.77 1.25
 -2 10 -9 39.23 2.01
 2 -10 9 40.06 1.37
 2 -10 9 40.08 1.22
 -2 -10 -9 40.09 1.36
 0 10 11 49.01 1.62
 0 10 11 50.04 1.69
 0 10 -11 51.28 2.19
 0 -10 11 51.47 1.34
 0 -10 -11 51.47 1.5
 0 -10 11 50.67 1.67
 2 10 -13 40.4 1.9
 -2 10 13 39.83 1.62
 -2 10 13 40.5 1.52
 2 10 -13 39.99 1.14
 -2 -10 13 39.66 1.6
 2 -10 -13 41.93 1.27
 -4 10 15 9.82 1.07
 4 10 -15 10.96 1.15
 4 -10 -15 11.25 1.01
 4 -10 -15 11.34 0.69
 -4 -10 15 10.86 1.08
 -6 10 17 32.37 1.82
 6 10 -17 29.26 1.66
 6 -10 -17 31.03 1.46
 -6 -10 17 33 1.67
 -8 10 19 2.1 0.8
 8 10 -19 0.63 0.72
 8 -10 -19 1.25 0.65
 -8 -10 19 2 0.77
 10 10 -21 13.31 1.39
 -10 10 21 14.96 1.82
 10 -10 -21 14.72 1.34
 -10 -10 21 14.13 1.56
 -12 10 23 17.08 2.03
 -12 -10 23 19.66 1.83
 12 -10 -23 16.1 1.5
 14 -10 -25 5.33 1.8
 -14 -10 25 2.28 1.06
 17 11 -6 4.59 1.13
 -17 11 6 4.17 1.25
 17 -11 -6 4.37 1.21
 -17 -11 6 3.27 1.2
 -15 11 4 5.61 1.3
 15 11 -4 5.7 1.15
 -15 -11 4 5.04 1.17
 15 -11 -4 3.84 1.12
 13 11 -2 11.15 1.29
 -13 11 2 14.18 1.59
 13 -11 -2 13.96 1.39
 -13 -11 2 12.71 1.46
 11 11 0 22.27 1.58
 -11 11 0 22.18 1.7
 11 -11 0 24.39 1.49
 -11 -11 0 22.34 1.59
 9 11 2 22.1 1.44
 -9 11 -2 23.58 1.65
 9 -11 2 22.62 1.33
 -9 -11 -2 24.25 1.49
 7 11 4 20.81 1.25
 -7 11 -4 17.17 1.46
 -7 -11 -4 18.18 1.26
 7 -11 4 19.69 1.12
 5 11 6 54.28 1.93
 -5 11 -6 56.51 2.42
 5 -11 6 55.89 1.69
 -5 -11 -6 54.8 1.83
 5 -11 6 54.48 1.52
 -3 11 -8 12.11 1.33
 3 11 8 13.32 0.99
 -3 -11 -8 12.73 0.91
 3 -11 8 14.09 0.83
 3 -11 8 14.21 0.87
 -1 11 -10 17.35 1.58
 1 11 10 13.64 1.03
 1 11 10 15.49 0.9
 1 -11 10 15.07 0.78
 -1 -11 -10 16.02 0.93
 1 -11 10 14.97 0.94
 -1 11 12 1.37 0.49
 -1 11 12 2.26 0.57
 1 11 -12 1.34 0.81
 1 -11 -12 2.22 0.46
 -1 -11 12 1.39 0.53
 -1 -11 12 1.43 0.38
 3 11 -14 2.45 0.53
 3 11 -14 1.41 0.79
 -3 11 14 0.81 0.52
 -3 11 14 1.16 0.55
 3 -11 -14 1.92 0.42
 -3 -11 14 1.51 0.58
 5 11 -16 1.25 0.8
 -5 11 16 1.69 0.72
 5 -11 -16 0.54 0.52
 -5 -11 16 0.83 0.61
 7 11 -18 7.95 1.14
 -7 11 18 7.94 1.2
 -7 -11 18 9.71 1.2
 7 -11 -18 10.31 1.09
 -9 11 20 0.74 0.81
 9 11 -20 -0.89 0.76
 -9 -11 20 0.24 0.72
 9 -11 -20 0.95 0.66
 -11 11 22 0.42 0.88
 11 -11 -22 -0.27 0.78
 -11 -11 22 1.6 0.93
 -13 11 24 1.26 1.01
 -13 -11 24 2.56 1.03
 13 -11 -24 2.25 1.03
 16 12 -5 0.79 1.01
 -16 12 5 2.47 1.12
 -16 -12 5 0.4 0.97
 16 -12 -5 -1.61 0.91
 -14 12 3 1.36 1
 14 12 -3 1.18 0.84
 -14 -12 3 2.27 1
 14 -12 -3 0.45 0.76
 -12 12 1 5.71 1.15
 12 12 -1 5.94 1.07
 12 -12 -1 5.96 1.08
 -12 -12 1 6.46 1.16
 -10 12 -1 -0.48 0.65
 10 12 1 -0.57 0.61
 -10 -12 -1 0.76 0.72
 10 -12 1 -0.44 0.52
 8 12 3 0.31 0.55
 -8 12 -3 -0.16 0.59
 -8 -12 -3 -0.85 0.54
 8 -12 3 -0.3 0.47
 6 12 5 1.38 0.62
 -6 12 -5 2.84 0.9
 6 -12 5 2.43 0.57
 -6 -12 -5 2.11 0.65
 4 12 7 -0.36 0.49
 -4 12 -7 0.59 0.74
 -4 -12 -7 0.26 0.5
 4 -12 7 0.02 0.37
 4 -12 7 0.06 0.34
 2 12 9 1.77 0.61
 -2 12 -9 1.32 0.87
 2 -12 9 2.52 0.5
 2 -12 9 2 0.53
 -2 -12 -9 2.08 0.55
 0 12 11 12.88 0.91
 0 12 11 11.59 1.11
 0 12 -11 13.34 1.48
 0 -12 11 11.69 0.75
 0 -12 -11 11.99 0.87
 0 -12 11 13.14 1.03
 2 12 -13 1.88 0.86
 2 12 -13 1.46 0.43
 -2 12 13 2.22 0.61
 -2 12 13 1.39 0.54
 -2 -12 13 1.19 0.58
 2 -12 -13 1.7 0.46
 4 12 -15 -0.38 0.76
 -4 12 15 -0.29 0.49
 4 -12 -15 1.12 0.58
 -4 -12 15 1.05 0.62
 6 12 -17 5.98 1.12
 -6 12 17 7.72 1.16
 6 -12 -17 5.3 0.86
 -6 -12 17 6.99 1.01
 -8 12 19 3.17 0.98
 8 12 -19 4 1.11
 -8 -12 19 5.05 1.04
 8 -12 -19 4.59 0.9
 -10 12 21 -0.74 0.8
 10 -12 -21 0.79 0.8
 -10 -12 21 -0.72 0.72
 -12 12 23 6.17 1.47
 -12 -12 23 1.63 1.01
 12 -12 -23 4.15 1.11
 -15 13 4 3.79 1.26
 15 13 -4 2.2 0.96
 -15 -13 4 2.14 1.12
 15 -13 -4 2.96 1.08
 -13 13 2 11.89 1.62
 13 13 -2 12.38 1.5
 13 -13 -2 9.54 1.34
 -13 -13 2 13.38 1.57
 11 13 0 12.93 1.41
 -11 13 0 14.95 1.72
 -11 -13 0 9.87 1.25
 11 -13 0 13.12 1.24
 -9 13 -2 18.99 1.64
 9 13 2 20.9 1.52
 9 -13 2 19.52 1.35
 -9 -13 -2 20.39 1.52
 7 13 4 31.49 1.7
 -7 13 -4 31.93 1.96
 7 -13 4 29.68 1.45
 -7 -13 -4 29.74 1.62
 -5 13 -6 31.55 2
 5 13 6 30.49 1.62
 5 -13 6 28.46 1.33
 -5 -13 -6 30.67 1.51
 3 13 8 20.2 1.36
 -3 13 -8 21.66 1.75
 3 -13 8 22.04 1.13
 -3 -13 -8 21.86 1.23
 3 -13 8 21.47 1.1
 1 13 10 4.38 0.78
 -1 13 -10 3.04 0.98
 1 -13 10 3.48 0.57
 1 -13 10 3.3 0.64
 -1 -13 -10 4.71 0.69
 1 13 -12 1.27 0.9
 -1 13 12 0.53 0.47
 -1 13 12 0.63 0.57
 -1 -13 12 0.22 0.52
 1 -13 -12 0.35 0.43
 -1 -13 12 1.09 0.39
 -3 13 14 4.3 0.82
 3 13 -14 3.67 0.98
 -3 13 14 3.13 0.76
 -3 -13 14 3.48 0.8
 -5 13 16 14.04 1.48
 5 13 -16 10.93 1.4
 -5 -13 16 12.79 1.24
 5 -13 -16 11.91 1.18
 -7 13 18 -0.11 0.68
 7 13 -18 -0.88 0.87
 7 -13 -18 0.45 0.62
 -7 -13 18 1.69 0.8
 -9 13 20 0.45 0.84
 9 -13 -20 0.25 0.71
 -9 -13 20 1.59 0.86
 -11 13 22 1.93 1.02
 -11 -13 22 2.53 1.06
 11 -13 -22 0.63 0.9
 14 14 -3 0.43 0.96
 -14 14 3 1.27 0.99
 -14 -14 3 -0.08 1.01
 14 -14 -3 -0.5 0.95
 12 14 -1 0.1 0.86
 -12 14 1 0.62 0.91
 12 -14 -1 1.24 0.84
 -12 -14 1 0.13 0.94
 10 14 1 0.32 0.81
 -10 14 -1 0.45 0.78
 -10 -14 -1 0.94 0.81
 10 -14 1 1.37 0.81
 -8 14 -3 2.33 0.94
 8 14 3 4.16 0.98
 -8 -14 -3 3.68 0.92
 8 -14 3 3.69 0.82
 6 14 5 -0.23 0.63
 -6 14 -5 1.03 0.8
 -6 -14 -5 -0.25 0.59
 6 -14 5 1.61 0.62
 4 14 7 0.1 0.6
 -4 14 -7 0.99 0.79
 4 -14 7 0.02 0.44
 4 -14 7 1.17 0.52
 -4 -14 -7 -0.39 0.52
 -2 14 -9 0.72 0.83
 2 14 9 0.92 0.63
 2 -14 9 0.67 0.49
 -2 -14 -9 0.51 0.53
 2 -14 9 0.67 0.44
 0 14 11 2.6 0.71
 0 14 -11 1.75 0.96
 0 14 11 2.08 0.89
 0 -14 -11 1.59 0.56
 0 -14 11 2.11 0.53
 0 -14 11 2.29 0.63
 -2 14 13 0.47 0.65
 -2 14 13 -0.73 0.46
 2 14 -13 0.48 0.86
 -2 -14 13 -0.28 0.54
 2 -14 -13 0.25 0.49
 4 14 -15 -0.53 0.86
 -4 14 15 -0.13 0.63
 4 -14 -15 -0.02 0.62
 -4 -14 15 -0.11 0.61
 6 14 -17 0.04 0.98
 -6 14 17 2.19 0.85
 -6 -14 17 0.38 0.71
 6 -14 -17 1.14 0.67
 -8 14 19 4.05 1.13
 8 -14 -19 6.01 1.04
 -8 -14 19 3.45 1
 -10 14 21 1.12 1.02
 10 -14 -21 1.04 0.9
 -10 -14 21 2.02 1.02
 13 15 -2 4.85 1.13
 -13 15 2 6.96 1.46
 13 -15 -2 4.65 1.11
 -13 -15 2 7.34 1.4
 11 15 0 9.98 1.38
 -11 15 0 12.67 1.67
 -11 -15 0 9.62 1.4
 11 -15 0 9.76 1.29
 -9 15 -2 28.51 2.08
 9 15 2 29.95 1.91
 -9 -15 -2 29.32 1.87
 9 -15 2 28.64 1.68
 -7 15 -4 10.77 1.45
 7 15 4 10.66 1.29
 7 -15 4 10.26 1.09
 -7 -15 -4 14.35 1.4
 -5 15 -6 12.04 1.48
 5 15 6 11.88 1.31
 -5 -15 -6 11.23 1.15
 5 -15 6 9.56 0.99
 3 15 8 9.54 1.13
 -3 15 -8 12.67 1.51
 -3 -15 -8 9.42 1.06
 3 -15 8 10.15 0.93
 3 -15 8 9.43 0.94
 1 15 10 21.22 1.43
 -1 15 -10 24.01 1.86
 -1 -15 -10 19.87 1.25
 1 -15 10 21.49 1.18
 1 -15 10 20.55 1.28
 1 15 -12 1.88 0.98
 -1 15 12 1.16 0.63
 1 -15 -12 1.34 0.53
 -1 -15 12 0.52 0.63
 3 15 -14 2.3 1.01
 -3 15 14 1.4 0.69
 3 -15 -14 1.13 0.7
 -3 -15 14 1.06 0.71
 -5 15 16 -0.08 0.61
 5 15 -16 -1.59 0.84
 -5 -15 16 -0.21 0.67
 5 -15 -16 -0.4 0.53
 -7 15 18 4.46 1.16
 -7 -15 18 2.76 0.94
 7 -15 -18 4.48 1.03
 -9 15 20 1.05 0.97
 9 -15 -20 -0.25 0.76
 -9 -15 20 -0.71 0.77
 -11 15 22 2.71 1.93
 11 -15 -22 0.31 0.91
 14 16 -3 1.26 1.27
 14 -16 -3 -1.26 1.04
 -12 16 1 0.88 1
 12 16 -1 0.37 0.94
 -12 -16 1 -0.39 0.93
 12 -16 -1 -0.21 0.88
 -10 16 -1 -0.69 0.74
 10 16 1 0.5 0.91
 10 -16 1 0.32 0.8
 -10 -16 -1 -0.04 0.88
 -8 16 -3 9.1 1.4
 8 16 3 7.65 1.25
 -8 -16 -3 8 1.22
 8 -16 3 8.01 1.06
 -6 16 -5 0.4 0.78
 6 16 5 -0.36 0.64
 6 -16 5 -0.17 0.59
 -6 -16 -5 0.77 0.76
 -4 16 -7 4.07 1.09
 4 16 7 3.81 0.94
 -4 -16 -7 4.16 0.89
 4 -16 7 3.63 0.77
 2 16 9 9.13 1.18
 -2 16 -9 9.53 1.4
 -2 -16 -9 8.62 1.03
 2 -16 9 11.34 1.06
 2 -16 9 8.02 0.91
 0 16 -11 7.36 1.33
 0 16 11 6.69 1.08
 0 -16 11 7.95 0.96
 0 -16 -11 8.53 0.96
 2 16 -13 2.57 1.02
 -2 16 13 0.23 0.74
 -2 -16 13 1.3 0.77
 -4 16 15 1.54 0.81
 4 16 -15 1.95 1.03
 -4 -16 15 1.32 0.77
 4 -16 -15 2.96 0.87
 -6 16 17 -0.56 0.75
 6 -16 -17 -1.1 0.65
 -6 -16 17 -0.15 0.74
 -8 16 19 0.19 0.9
 8 -16 -19 -0.45 0.72
 -8 -16 19 -1.17 0.76
 -10 16 21 0.23 1.02
 10 -16 -21 -0.7 0.79
 13 -17 -2 7.57 1.56
 11 17 0 3.82 1.21
 -11 17 0 2.69 1.12
 -11 -17 0 4.7 1.24
 11 -17 0 2.1 1.05
 9 17 2 12.98 1.56
 -9 17 -2 12.96 1.7
 -9 -17 -2 9.22 1.38
 9 -17 2 10.45 1.27
 7 17 4 2.38 0.92
 -7 17 -4 3.31 1.07
 7 -17 4 3.29 0.89
 -7 -17 -4 2.75 0.98
 -5 17 -6 4.85 1.12
 5 17 6 8.59 1.31
 -5 -17 -6 5.52 1.03
 5 -17 6 4.38 0.88
 3 17 8 3.03 0.99
 -3 17 -8 1.78 0.96
 -3 -17 -8 0.62 0.68
 3 -17 8 2.26 0.72
 -1 17 -10 7.63 1.33
 1 17 10 9.96 1.29
 -1 -17 -10 7.02 0.98
 1 -17 10 8.57 1
 -1 17 12 7.1 1.11
 1 17 -12 8.2 1.37
 -1 -17 12 6.98 1.04
 3 17 -14 11.77 1.6
 -3 -17 14 11.76 1.34
 3 -17 -14 11.16 1.33
 -5 17 16 1.85 0.81
 5 -17 -16 1.68 0.86
 -5 -17 16 2.4 0.94
 -7 17 18 2.93 1.15
 7 -17 -18 3.9 1.06
 -7 -17 18 1.5 0.95
 -9 17 20 5.52 1.4
 9 -17 -20 4.31 1.25
 12 -18 -1 0.74 1.07
 10 18 1 -0.01 0.89
 -10 18 -1 1.35 1.04
 -10 -18 -1 0.17 0.99
 10 -18 1 0.04 0.9
 -8 18 -3 -0.65 0.75
 8 18 3 -1.29 0.8
 8 -18 3 -0.41 0.77
 -8 -18 -3 -1.85 0.73
 -6 18 -5 0.53 0.87
 6 18 5 0.37 0.77
 -6 -18 -5 0.32 0.83
 6 -18 5 0.52 0.74
 4 18 7 6.9 1.3
 -4 18 -7 6.2 1.2
 -4 -18 -7 5.87 1.08
 4 -18 7 6.02 0.99
 2 18 9 3.2 1.02
 -2 18 -9 4.19 1.14
 -2 -18 -9 1.85 0.81
 0 18 11 4.25 1.07
 0 18 -11 7.47 1.35
 0 -18 11 6.08 1
 2 18 -13 6.05 1.27
 2 -18 -13 5.08 1.1
 -2 -18 13 4.04 0.94
 4 -18 -15 6.08 1.15
 -4 -18 15 2.54 0.94
 -6 18 17 -0.17 0.84
 6 -18 -17 0.15 0.79
 -6 -18 17 1.17 0.95
 -9 19 -2 3.46 1.21
 9 19 2 3.23 1.09
 -9 -19 -2 2.96 1.14
 9 -19 2 2.96 1.05
 -7 19 -4 5.67 1.24
 7 19 4 5.45 1.23
 7 -19 4 6.05 1.16
 -7 -19 -4 5.22 1.18
 5 19 6 6.41 1.27
 -5 19 -6 6.63 1.29
 5 -19 6 7.67 1.15
 -5 -19 -6 7.87 1.23
 3 19 8 6.79 1.31
 -3 19 -8 6.08 1.25
 -3 -19 -8 5.61 1.09
 1 19 10 10.88 1.51
 -1 19 -10 8.58 1.42
 -1 19 12 3.35 1.08
 1 19 -12 3.3 1.17
 -1 -19 12 2.03 0.85
 3 -19 -14 4.1 1.08
 -3 -19 14 4.53 1.06
 5 -19 -16 2.24 1.03
 -5 -19 16 4.55 1.14
 -8 20 -3 0.64 0.95
 -8 -20 -3 -0.41 0.93
 8 -20 3 0.4 0.94
 6 20 5 0.23 1.05
 -6 20 -5 0.94 0.86
 -6 -20 -5 0.59 0.89
 6 -20 5 1.07 0.89
 -4 20 -7 8.46 1.4
 4 20 7 8.66 1.42
 -4 -20 -7 4.46 1.15
 2 20 9 4.06 1.16
 -2 20 -9 5.4 1.25
 0 20 11 2.37 0.99
 -2 -20 13 8.57 1.27
 2 -20 -13 8.47 1.4
 -4 -20 15 5.23 1.18
 -5 21 -6 -0.19 0.86
 -5 -21 -6 0.42 0.93
 -3 21 -8 0.95 0.93
 3 21 8 0.86 1.65
 1 21 10 -0.77 1.43
 20 0 -8 3.49 1.29
 18 0 -6 0.3 0.96
 16 0 -4 0.71 0.85
 14 0 -2 3.83 0.79
 -14 0 2 5.56 0.78
 -14 0 2 4.53 0.74
 12 0 0 1.77 0.66
 -12 0 0 1.98 0.52
 -12 0 0 3.26 0.56
 -10 0 -2 47.77 1.49
 -10 0 -2 46.09 1.41
 10 0 2 46.96 1.62
 8 0 4 33.16 1.18
 -8 0 -4 31.39 1.19
 -8 0 -4 32.53 1.06
 6 0 6 124.66 2.5
 6 0 6 129.25 2.51
 -6 0 -6 127.27 2.82
 -4 0 -8 24.17 0.98
 4 0 8 22.64 0.87
 4 0 8 24.91 0.8
 2 0 10 106.25 1.87
 -2 0 -10 106.53 2.31
 2 0 10 107.9 2.25
 0 0 -12 30.59 1.1
 0 0 12 31.37 1.08
 0 0 12 29.83 0.64
 2 0 -14 269.85 5.23
 -2 0 14 283.69 4.9
 2 0 -14 278.56 4.03
 4 0 -16 127.38 3.12
 4 0 -16 130.89 2.12
 -4 0 16 124.81 2.77
 6 0 -18 13.77 0.63
 6 0 -18 14.93 1.14
 -6 0 18 14.24 0.91
 8 0 -20 20.87 0.88
 -8 0 20 20.21 1.16
 8 0 -20 20.5 1.43
 10 0 -22 52.48 2.33
 -10 0 22 55.52 1.97
 -12 0 24 30.58 1.63
 12 0 -24 29.94 2.05
 14 0 -26 3.18 1.12
 16 0 -28 9.87 1.74
 19 1 -7 6.5 1.38
 19 -1 -7 6.4 1.29
 17 1 -5 2.04 1.01
 17 -1 -5 1.61 0.94
 15 1 -3 2.06 0.79
 -15 1 3 1.38 0.63
 15 -1 -3 0.91 0.78
 -15 -1 3 0.43 0.54
 13 1 -1 -0.11 0.62
 -13 1 1 -0.13 0.37
 -13 1 1 0.78 0.49
 -13 -1 1 0.85 0.51
 -13 -1 1 0.11 0.4
 13 -1 -1 0.46 0.6
 -11 1 -1 2.72 0.55
 -11 1 -1 2.89 0.49
 11 1 1 2.05 0.62
 11 -1 1 2.02 0.61
 -11 -1 -1 2.54 0.53
 -11 -1 -1 2.16 0.46
 9 1 3 29.93 1.25
 -9 1 -3 30.69 1.03
 -9 1 -3 29.55 1.22
 -9 -1 -3 29.02 1.06
 9 -1 3 30.47 1.23
 -9 -1 -3 28.88 1.05
 7 1 5 -0.29 0.32
 -7 1 -5 0.69 0.42
 7 -1 5 0.58 0.28
 7 -1 5 0.35 0.35
 -7 -1 -5 0.44 0.35
 -7 -1 -5 0.44 0.27
 -5 1 -7 11.03 0.86
 5 1 7 10.91 0.61
 5 1 7 10.95 0.63
 -5 -1 -7 11.59 0.73
 5 -1 7 10.07 0.61
 5 -1 7 10.42 0.57
 -3 1 -9 14.35 0.83
 3 1 9 14.15 0.71
 3 1 9 15.96 0.61
 3 -1 9 14.04 0.7
 -3 -1 -9 14.83 0.7
 3 -1 9 14.65 0.54
 1 1 11 0.35 0.22
 -1 1 -11 0.16 0.26
 1 1 11 0.23 0.14
 1 -1 11 0.03 0.11
 1 -1 11 0.53 0.28
 -1 1 13 14.18 0.47
 -1 1 13 15.12 0.77
 1 1 -13 15.17 0.84
 1 -1 -13 14.73 0.83
 -1 -1 13 14.21 0.76
 -3 1 15 10.42 0.7
 3 1 -15 10.62 0.32
 3 1 -15 8.99 0.82
 3 1 -15 10.71 0.32
 3 -1 -15 11.34 0.46
 -3 -1 15 10.49 0.76
 3 -1 -15 10.97 0.84
 -5 1 17 1.58 0.58
 5 1 -17 1.39 0.27
 5 1 -17 1.32 0.52
 -5 1 17 0.99 0.36
 -5 -1 17 1.18 0.43
 5 -1 -17 1.52 0.3
 7 1 -19 0.09 0.3
 7 1 -19 0.35 0.52
 -7 1 19 0.2 0.39
 -7 1 19 0.24 0.52
 7 -1 -19 0.24 0.32
 -7 -1 19 -0.24 0.39
 9 1 -21 1.48 0.64
 -9 1 21 0.42 0.62
 -9 1 21 1.14 0.5
 -9 -1 21 1 0.5
 9 -1 -21 1.03 0.46
 -11 1 23 2.45 0.64
 -11 1 23 2.29 0.89
 11 1 -23 1.92 0.84
 -11 -1 23 2.84 0.73
 -13 1 25 1.05 0.91
 13 1 -25 1.26 0.89
 -13 -1 25 0.62 0.67
 15 1 -27 0.85 0.91
 15 -1 -27 -0.36 0.89
 20 2 -8 2.74 1.77
 18 2 -6 1.26 0.97
 18 -2 -6 0.21 0.95
 16 2 -4 2.07 0.81
 -16 2 4 2.28 0.75
 16 -2 -4 4.8 1.06
 -16 -2 4 2.57 0.78
 -14 2 2 0.63 0.54
 14 2 -2 1.63 0.69
 -14 -2 2 -0.33 0.47
 14 -2 -2 0.49 0.67
 -12 2 0 15.04 1.08
 12 2 0 14.91 1.15
 -12 2 0 14.06 0.85
 12 -2 0 12.82 1.03
 -12 -2 0 13.33 0.83
 -12 -2 0 14.91 1.01
 -10 2 -2 27.05 0.98
 -10 2 -2 27.32 1.22
 10 2 2 27.58 1.24
 -10 -2 -2 26.54 1.15
 -10 -2 -2 27.06 0.99
 10 -2 2 27.91 1.23
 -8 2 -4 32.94 1.39
 8 2 4 33.64 1.26
 -8 -2 -4 32.57 1.14
 -8 -2 -4 32.2 1.04
 8 -2 4 33.03 1.21
 8 -2 4 33.16 1.04
 -6 2 -6 59.63 1.91
 6 2 6 60.61 1.58
 6 2 6 60.55 1.55
 -6 -2 -6 62.52 1.6
 6 -2 6 60.08 1.47
 6 -2 6 60.43 1.49
 -4 2 -8 215.82 4.27
 4 2 8 214.95 3.66
 4 2 8 210.16 3.79
 -4 -2 -8 213.22 3.86
 4 -2 8 215.74 3.48
 4 -2 8 214.49 3.78
 2 2 10 104.48 2
 2 2 10 110.25 2.27
 -2 2 -10 106.01 2.46
 2 -2 10 106.58 2.27
 2 -2 10 107.6 1.8
 -2 -2 -10 109.89 2.26
 0 2 12 91.87 2.05
 0 2 -12 90.64 2.21
 0 2 12 92.27 1.71
 0 -2 -12 88.93 2.15
 0 -2 12 93.14 2.12
 -2 2 14 79.13 1.89
 2 2 -14 73.04 2.03
 -2 -2 14 74.5 1.94
 2 -2 -14 77.64 2.12
 2 -2 -14 79.15 1.52
 -4 2 16 74.65 2.31
 4 2 -16 75.23 1.23
 -4 2 16 74.18 1.91
 4 2 -16 78.51 2.24
 -4 -2 16 71.65 2
 4 -2 -16 74.46 1.55
 6 2 -18 106.24 1.87
 -6 2 18 102.63 2.99
 -6 2 18 102.67 2.44
 6 2 -18 98.27 2.82
 6 -2 -18 100.93 2.06
 -6 -2 18 105.44 2.62
 -8 2 20 33.79 1.4
 8 2 -20 35.59 1.75
 -8 2 20 36.61 1.88
 -8 -2 20 38.4 1.59
 8 -2 -20 36.37 1.22
 10 2 -22 31.69 1.83
 -10 2 22 35.01 1.49
 -10 2 22 33.42 1.99
 10 -2 -22 32.19 2
 -10 -2 22 33.45 1.62
 -12 2 24 16.29 1.8
 12 2 -24 17.68 1.6
 -12 -2 24 15.4 1.3
 14 2 -26 10.86 1.51
 -14 2 26 12.84 1.76
 19 3 -7 17.39 1.75
 19 -3 -7 13.75 1.61
 17 3 -5 5.96 1.09
 -17 3 5 6.49 1.09
 17 -3 -5 5.68 1.19
 15 3 -3 15.08 1.41
 -15 3 3 13.3 1.3
 -15 -3 3 13.2 1.24
 15 -3 -3 11.13 1.25
 13 3 -1 49.33 1.91
 -13 3 1 52.08 1.98
 -13 -3 1 52.74 1.92
 13 -3 -1 51.38 1.99
 -11 3 -1 33.61 1.46
 11 3 1 34.28 1.51
 -11 3 -1 33.79 1.12
 -11 -3 -1 32.72 1.08
 11 -3 1 33.73 1.47
 -11 -3 -1 34.4 1.37
 -9 3 -3 10.3 0.89
 -9 3 -3 11.52 0.61
 9 3 3 9.52 0.8
 -9 -3 -3 12.1 0.59
 -9 -3 -3 10.77 0.8
 9 -3 3 12.52 0.88
 -7 3 -5 108.47 2.81
 7 3 5 106.64 2.42
 7 -3 5 110.58 2.3
 -7 -3 -5 110.06 2.36
 7 -3 5 107.89 2.18
 -7 -3 -5 109.68 2.2
 5 3 7 134.67 2.69
 5 3 7 135.24 2.68
 -5 3 -7 134.68 3.21
 -5 -3 -7 136.93 2.64
 5 -3 7 136.61 2.49
 5 -3 7 137.37 2.63
 3 3 9 132.55 2.52
 3 3 9 132.52 2.65
 -3 3 -9 136.41 3.05
 3 -3 9 133.29 2.64
 -3 -3 -9 132.05 2.56
 3 -3 9 133.72 2.26
 1 3 11 14.37 0.61
 1 3 11 16.29 0.77
 -1 3 -11 16.76 0.91
 1 -3 11 15.03 0.37
 -1 -3 -11 16.58 0.77
 1 -3 11 15.65 0.37
 1 -3 11 15.66 0.79
 -1 3 13 13.81 0.74
 -1 3 13 12.04 0.56
 1 3 -13 14.13 0.85
 1 -3 -13 13.95 0.84
 -1 -3 13 14.67 0.82
 -3 3 15 14.84 0.78
 3 3 -15 12.76 0.85
 -3 3 15 13.43 0.96
 -3 -3 15 15.8 0.89
 3 -3 -15 14.47 0.63
 5 3 -17 11.32 0.4
 -5 3 17 11.6 1.02
 5 3 -17 12.85 0.99
 -5 3 17 10.01 0.73
 5 -3 -17 10.66 0.61
 -5 -3 17 10.17 0.85
 7 3 -19 -0.08 0.49
 -7 3 19 0.3 0.38
 -7 3 19 1.3 0.6
 -7 -3 19 0.37 0.45
 7 -3 -19 0.58 0.36
 -9 3 21 0.07 0.61
 -9 3 21 -0.03 0.4
 9 3 -21 -0.19 0.57
 -9 -3 21 0.55 0.56
 9 -3 -21 0.46 0.45
 -11 3 23 0.18 0.75
 11 3 -23 -0.17 0.64
 -11 -3 23 0.56 0.6
 13 3 -25 1.63 0.94
 -13 3 25 2.99 1.08
 -13 -3 25 3.1 0.87
 15 3 -27 -1.66 0.79
 -15 3 27 0.33 1.06
 18 4 -6 1.38 1.01
 -18 4 6 -0.26 0.73
 18 -4 -6 -0.27 0.86
 16 4 -4 5.83 1.1
 -16 4 4 8.34 1.19
 -16 -4 4 6.64 1.09
 16 -4 -4 6.27 1.09
 14 4 -2 1.59 0.78
 -14 4 2 1.75 0.67
 14 -4 -2 1.8 0.8
 -14 -4 2 0.95 0.65
 12 4 0 60.49 2.1
 -12 4 0 58 2.12
 12 -4 0 57.54 2
 -12 -4 0 62.79 2.04
 -10 4 -2 30.76 0.98
 -10 4 -2 29.34 1.41
 10 4 2 29.9 1.36
 10 -4 2 31.66 1.35
 -10 -4 -2 30.98 1.29
 -10 -4 -2 30.62 0.92
 -8 4 -4 33.74 1.52
 8 4 4 34.71 1.35
 8 -4 4 34.14 1.01
 -8 -4 -4 32.19 1.22
 8 -4 4 33.77 1.23
 -8 -4 -4 33.43 0.84
 6 4 6 87.93 2.1
 -6 4 -6 83.54 2.51
 -6 -4 -6 86.95 1.81
 -6 -4 -6 92.3 2.07
 6 -4 6 87.12 1.91
 6 -4 6 87.61 1.88
 -4 4 -8 78.38 2.3
 4 4 8 78.25 1.84
 4 4 8 75.85 1.8
 4 -4 8 78.05 1.58
 4 -4 8 78.13 1.79
 -4 -4 -8 77.93 1.64
 2 4 10 22.26 0.9
 2 4 10 23.35 0.85
 2 -4 10 23.85 0.94
 -2 -4 -10 21.75 0.83
 2 -4 10 22.32 0.6
 0 4 -12 39.42 1.39
 0 4 12 38.12 1.09
 0 4 12 38.4 1.19
 0 -4 -12 38.94 1.31
 0 -4 12 39.27 1.28
 -2 4 14 61.98 1.45
 -2 4 14 60.17 1.89
 -2 4 14 58.68 1.57
 2 4 -14 58.92 1.81
 -2 -4 14 59.17 1.74
 -4 4 16 0.54 0.44
 4 4 -16 0.31 0.39
 -4 4 16 0.31 0.34
 4 -4 -16 0.54 0.29
 -4 -4 16 -0.17 0.4
 6 4 -18 40.92 1.69
 -6 4 18 39 1.34
 -6 4 18 41.48 1.85
 6 -4 -18 42.54 1.29
 -6 -4 18 39.01 1.6
 -8 4 20 22.49 1.58
 8 4 -20 26.54 1.55
 -8 4 20 24.48 1.12
 -8 -4 20 25.9 1.44
 8 -4 -20 25.31 1.1
 -10 4 22 8.75 1.29
 10 4 -22 4.91 0.93
 -10 -4 22 5.63 0.92
 10 -4 -22 6.28 0.78
 -12 4 24 0.52 0.85
 12 4 -24 -0.05 0.73
 -12 -4 24 0.8 0.69
 14 4 -26 5.22 1.15
 -14 4 26 6.87 1.4
 -14 -4 26 5.21 1.08
 -19 5 7 16.48 1.89
 19 5 -7 14.09 1.63
 19 -5 -7 12.83 1.7
 17 5 -5 12.86 1.53
 -17 5 5 11.89 1.46
 17 -5 -5 10.68 1.41
 -17 -5 5 12.03 1.41
 15 5 -3 14.36 1.41
 -15 5 3 14.66 1.45
 -15 -5 3 13.86 1.34
 15 -5 -3 14.49 1.42
 -13 5 1 22.21 1.46
 13 5 -1 23.22 1.41
 13 -5 -1 23.09 1.46
 -13 -5 1 22.33 1.38
 -11 5 -1 29.39 1.51
 11 5 1 28.67 1.41
 11 -5 1 31.59 1.45
 -11 -5 -1 30.44 1.42
 9 5 3 30.43 1.37
 -9 5 -3 30.35 1.49
 9 -5 3 30.13 1.24
 -9 -5 -3 29.96 1.27
 -7 5 -5 41.44 1.77
 7 5 5 41.2 1.45
 7 -5 5 41.69 1.3
 7 -5 5 42.27 1.15
 -7 -5 -5 41.97 1.37
 5 5 7 36.95 1.25
 -5 5 -7 35.27 1.66
 5 -5 7 36.5 1.12
 -5 -5 -7 38.57 0.97
 5 -5 7 37.37 1.07
 -5 -5 -7 38.46 1.24
 -3 5 -9 15.65 1.16
 3 5 9 16.66 0.78
 3 5 9 17.42 0.83
 -3 -5 -9 16.75 0.65
 3 -5 9 17.29 0.82
 3 -5 9 16.14 0.6
 1 5 11 60.29 1.57
 -1 5 -11 60.09 1.9
 1 5 11 58.51 1.5
 1 -5 11 59.81 1.08
 -1 -5 -11 59.94 1.6
 1 -5 11 58.6 1.63
 -1 5 13 24.23 1.11
 1 5 -13 26.36 1.21
 -1 5 13 23.51 0.89
 -1 5 13 24.39 0.95
 -1 -5 13 24.9 1.08
 -3 5 15 5.9 0.77
 -3 5 15 6.74 0.6
 3 5 -15 5.69 0.68
 -3 -5 15 6.61 0.75
 3 -5 -15 5.7 0.56
 -5 5 17 6.04 0.63
 5 5 -17 5.66 0.77
 -5 5 17 6.66 0.92
 5 -5 -17 5.48 0.58
 -5 -5 17 5.12 0.71
 7 5 -19 2.49 0.68
 -7 5 19 1.34 0.66
 -7 5 19 2.62 0.52
 7 -5 -19 2 0.48
 -7 -5 19 1.72 0.6
 -9 5 21 1.34 0.73
 9 5 -21 1.35 0.7
 9 -5 -21 0.57 0.5
 -9 -5 21 0.27 0.55
 11 5 -23 0.29 0.67
 -11 5 23 -0.64 0.7
 11 -5 -23 -0.51 0.54
 -11 -5 23 -0.99 0.57
 13 5 -25 0.2 0.81
 -13 5 25 1.37 0.96
 -13 -5 25 1.43 0.81
 15 5 -27 1.83 0.99
 -15 5 27 2.23 1.17
 -15 -5 27 3.26 1.09
 18 6 -6 3.05 1.16
 -18 6 6 2.97 1.01
 18 -6 -6 2.01 1.1
 -18 -6 6 2.73 1.04
 -16 6 4 0.53 0.76
 16 6 -4 0.51 0.9
 -16 -6 4 -1.44 0.7
 16 -6 -4 1.21 0.95
 -14 6 2 1.77 0.76
 14 6 -2 2.57 0.9
 14 -6 -2 3.75 0.94
 -14 -6 2 0.93 0.73
 12 6 0 8.29 0.98
 -12 6 0 10.21 1.15
 -12 -6 0 13.81 1.16
 12 -6 0 13.48 1.07
 10 6 2 14.39 1.11
 -10 6 -2 12.31 1.1
 10 -6 2 13.66 1.01
 -10 -6 -2 14.78 1.06
 -8 6 -4 13.03 1.16
 8 6 4 15.24 1
 8 -6 4 14.72 0.89
 -8 -6 -4 14.94 0.95
 8 -6 4 14.9 0.67
 6 6 6 22.05 1.07
 -6 6 -6 23.91 1.49
 -6 -6 -6 23.89 1.03
 6 -6 6 22.02 0.84
 6 -6 6 24.08 0.96
 4 6 8 0.18 0.32
 -4 6 -8 0.13 0.61
 -4 -6 -8 0.04 0.16
 -4 -6 -8 -0.07 0.27
 4 -6 8 -0.02 0.27
 4 -6 8 0.22 0.24
 2 6 10 -0.09 0.26
 2 6 10 0.02 0.27
 -2 6 -10 0.24 0.52
 2 -6 10 0.35 0.21
 2 -6 10 -0.09 0.28
 -2 -6 -10 0.07 0.21
 0 6 12 6.44 0.67
 0 6 12 6.89 0.56
 0 6 -12 6.2 0.76
 0 6 12 6.62 0.57
 0 -6 12 6.4 0.63
 0 -6 12 6.76 0.3
 -2 6 14 0.44 0.28
 2 6 -14 0.53 0.46
 -2 6 14 0.99 0.34
 -2 6 14 0.36 0.37
 -2 -6 14 -0.44 0.33
 -4 6 16 1.78 0.4
 -4 6 16 2.51 0.62
 4 6 -16 1.58 0.56
 -4 -6 16 1.56 0.53
 4 -6 -16 2.28 0.45
 -6 6 18 14.38 0.82
 6 6 -18 13.28 1.08
 -6 6 18 15.34 1.26
 -6 -6 18 10.92 1.02
 6 -6 -18 15.32 0.91
 -8 6 20 2.52 0.82
 8 6 -20 3.96 0.77
 -8 6 20 3.15 0.83
 -8 -6 20 2.76 0.75
 8 -6 -20 3.29 0.63
 10 6 -22 0.46 0.64
 -10 6 22 -0.05 0.7
 -10 -6 22 0.93 0.7
 10 -6 -22 -0.38 0.51
 -12 6 24 -0.09 0.81
 12 6 -24 0.38 0.75
 -12 -6 24 -0.69 0.68
 14 6 -26 0.86 0.92
 -14 6 26 2.79 1.13
 -14 -6 26 1.45 0.88
 19 7 -7 8.25 1.45
 -19 7 7 10.18 1.58
 19 -7 -7 12.35 2.6
 -19 -7 7 7.24 1.33
 17 7 -5 12.65 1.49
 -17 7 5 14.14 1.66
 -17 -7 5 12.7 1.52
 17 -7 -5 14.62 1.57
 15 7 -3 13.43 1.33
 -15 7 3 17.6 1.62
 -15 -7 3 17.85 1.56
 15 -7 -3 13.59 1.35
 13 7 -1 38.07 1.8
 -13 7 1 41.51 2.03
 -13 -7 1 38.75 1.88
 13 -7 -1 37.32 1.78
 -11 7 -1 19.83 1.4
 11 7 1 18.13 1.23
 -11 -7 -1 20.9 1.3
 11 -7 1 20.19 1.25
 -9 7 -3 20.26 1.39
 9 7 3 21.23 1.25
 9 -7 3 20.89 0.74
 9 -7 3 21.26 1.11
 -9 -7 -3 18.98 1.13
 7 7 5 29.27 1.27
 -7 7 -5 32.1 1.68
 7 -7 5 30.61 1.17
 -7 -7 -5 31.44 1.29
 7 -7 5 31.2 0.97
 5 7 7 9.07 0.82
 -5 7 -7 9.59 1.17
 -5 -7 -7 8.7 0.39
 5 -7 7 8.96 0.61
 5 -7 7 7.66 0.57
 -5 -7 -7 8.55 0.7
 -3 7 -9 0.09 0.63
 3 7 9 -0.09 0.3
 3 -7 9 0.13 0.24
 -3 -7 -9 0.14 0.21
 -3 -7 -9 0.28 0.3
 3 -7 9 0.23 0.29
 1 7 11 16.7 0.86
 1 7 11 15.38 0.79
 -1 7 -11 16.63 1.25
 1 7 11 15.57 0.84
 1 -7 11 14.58 0.55
 1 -7 11 15.09 0.88
 -1 7 13 35.83 1.19
 1 7 -13 34.67 1.56
 -1 7 13 36.07 1.25
 -1 7 13 36.7 1.43
 -1 -7 13 35.63 0.78
 -1 -7 13 35.22 1.36
 3 7 -15 1.69 0.61
 -3 7 15 2.37 0.44
 3 7 -15 2.13 0.3
 -3 7 15 2.06 0.59
 3 -7 -15 2.52 0.5
 -3 -7 15 1.81 0.55
 -5 7 17 -0.17 0.45
 5 7 -17 -0.1 0.47
 -5 7 17 -0.02 0.32
 5 -7 -17 0 0.38
 -5 -7 17 -0.62 0.42
 -7 7 19 0.28 0.63
 -7 7 19 -1.02 0.28
 7 7 -19 0.95 0.59
 -7 -7 19 -0.4 0.49
 7 -7 -19 -0.09 0.4
 9 7 -21 6.07 0.94
 -9 7 21 4.98 1.05
 -9 -7 21 6.48 1.02
 9 -7 -21 5.29 0.81
 -11 7 23 5.73 1.19
 11 7 -23 5.81 1.04
 -11 -7 23 7.46 1.14
 11 -7 -23 8.03 1.02
 13 7 -25 0.63 0.86
 -13 7 25 1.29 1.07
 -13 -7 25 2.53 0.96
 -15 -7 27 9.21 1.52
 -18 8 6 -0.52 0.84
 18 8 -6 1.7 0.94
 -18 -8 6 0.55 0.96
 18 -8 -6 -1.9 0.94
 -16 8 4 0.94 0.88
 16 8 -4 2.22 1.03
 16 -8 -4 -0.98 0.74
 -16 -8 4 -0.94 0.77
 -14 8 2 -0.59 0.66
 14 8 -2 0.95 0.79
 14 -8 -2 -0.62 0.76
 -14 -8 2 -0.08 0.7
 -12 8 0 0.2 0.61
 12 8 0 0.51 0.59
 -12 -8 0 -0.43 0.57
 12 -8 0 0.36 0.65
 -10 8 -2 3.1 0.78
 10 8 2 3.81 0.76
 -10 -8 -2 1.99 0.62
 10 -8 2 1.74 0.6
 8 8 4 0.16 0.43
 -8 8 -4 0.46 0.6
 8 -8 4 0.87 0.46
 -8 -8 -4 1.08 0.51
 8 -8 4 0.33 0.26
 6 8 6 9.64 0.9
 -6 8 -6 9.09 1.14
 6 -8 6 8.46 0.59
 6 -8 6 8.45 0.71
 -6 -8 -6 9.66 0.83
 -4 8 -8 28.59 1.7
 4 8 8 31.85 1.29
 -4 -8 -8 29.8 0.8
 4 -8 8 29.6 1
 4 -8 8 30.86 1.11
 -4 -8 -8 28.95 1.16
 2 8 10 14.83 0.9
 -2 8 -10 17.11 1.41
 2 8 10 14.23 0.76
 -2 -8 -10 14.54 0.81
 2 -8 10 14.89 0.86
 2 -8 10 15.92 0.65
 0 8 12 10.41 0.76
 0 8 12 12.07 0.74
 0 8 -12 12.51 1.21
 0 8 12 9.86 0.77
 0 -8 12 10.77 0.84
 0 -8 12 10.93 0.5
 -2 8 14 1.65 0.53
 -2 8 14 1.72 0.46
 2 8 -14 1.53 0.67
 -2 8 14 1.58 0.39
 -2 -8 14 1.65 0.26
 -2 -8 14 1.97 0.53
 -4 8 16 12.28 1.17
 -4 8 16 10.53 0.72
 4 8 -16 12.15 1.09
 -4 -8 16 11.82 1.09
 4 -8 -16 10.32 0.81
 6 8 -18 1.18 0.65
 -6 8 18 1.21 0.67
 -6 8 18 1.25 0.42
 -6 -8 18 1.5 0.67
 6 -8 -18 1.47 0.5
 -8 8 20 8.58 1.22
 8 8 -20 10.47 1.13
 8 -8 -20 8.24 0.93
 -8 -8 20 8.21 1.06
 -10 8 22 5.15 1.17
 10 8 -22 4.48 0.97
 -10 -8 22 5.45 1
 10 -8 -22 6.29 0.92
 -12 8 24 -0.72 0.88
 12 8 -24 -0.38 0.75
 -12 -8 24 0.66 0.78
 12 -8 -24 0.84 0.76
 -14 8 26 3.9 1.34
 -14 -8 26 3.55 1.14
 17 9 -5 12.32 1.55
 -17 9 5 12.49 1.67
 17 -9 -5 11.85 1.52
 -17 -9 5 15.08 1.67
 -15 9 3 10.54 1.5
 15 9 -3 11.95 1.44
 15 -9 -3 9.89 1.25
 -15 -9 3 8.11 1.31
 13 9 -1 8.86 1.16
 -13 9 1 7.74 1.2
 -13 -9 1 7.66 1.08
 13 -9 -1 8.45 1.04
 11 9 1 5.81 0.96
 -11 9 -1 6.89 1.09
 11 -9 1 6.2 0.93
 -11 -9 -1 6.97 0.96
 -9 9 -3 2.73 0.8
 9 9 3 3.7 0.74
 -9 -9 -3 3.65 0.72
 9 -9 3 2.87 0.63
 7 9 5 0.32 0.48
 -7 9 -5 0.27 0.65
 7 -9 5 0.23 0.41
 7 -9 5 0.32 0.28
 -7 -9 -5 1.08 0.52
 -5 9 -7 3.89 0.93
 5 9 7 2.67 0.56
 5 -9 7 2.82 0.48
 -5 -9 -7 3.16 0.58
 5 -9 7 2.93 0.46
 3 9 9 10.52 0.82
 -3 9 -9 9.16 1.19
 3 -9 9 9.87 0.63
 3 -9 9 10.98 0.77
 -3 -9 -9 11.64 0.79
 1 9 11 1.95 0.51
 -1 9 -11 1.43 0.79
 1 9 11 1.67 0.42
 1 -9 11 1.91 0.47
 -1 -9 -11 2.28 0.45
 1 -9 11 2.4 0.36
 -1 9 13 0.07 0.35
 -1 9 13 -0.01 0.36
 1 9 -13 0.49 0.64
 -1 -9 13 0.69 0.45
 1 -9 -13 0.18 0.29
 -1 -9 13 0.02 0.22
 -3 9 15 5.72 0.83
 -3 9 15 5.34 0.57
 -3 9 15 6.48 0.76
 3 9 -15 6.28 0.94
 -3 -9 15 6.33 0.81
 -5 9 17 2.25 0.44
 -5 9 17 1.86 0.67
 5 9 -17 2.15 0.77
 -5 -9 17 1.89 0.65
 5 -9 -17 2.29 0.56
 -7 9 19 5.29 0.99
 7 9 -19 4.5 0.87
 7 -9 -19 5.65 0.8
 -7 -9 19 6.15 0.97
 -9 9 21 9.29 1.34
 9 9 -21 8.61 1.15
 9 -9 -21 9.11 1.04
 -9 -9 21 7.22 1.09
 -11 9 23 9.05 1.46
 11 9 -23 8.11 1.22
 -11 -9 23 10.81 1.4
 11 -9 -23 7.79 1.06
 -13 9 25 7.75 1.65
 -13 -9 25 9.78 1.49
 -18 10 6 1.72 1.09
 18 10 -6 0.68 1.55
 -18 -10 6 2.6 1.13
 -16 10 4 2.28 1.05
 16 10 -4 2.71 1.06
 -16 -10 4 3 1.09
 16 -10 -4 0.88 0.98
 -14 10 2 3.74 1.08
 14 10 -2 6.43 1.19
 -14 -10 2 3.12 1.03
 14 -10 -2 3.28 0.89
 -12 10 0 1.05 0.82
 12 10 0 0.77 0.75
 12 -10 0 2.6 0.84
 -12 -10 0 1.14 0.73
 10 10 2 6.27 0.91
 -10 10 -2 7.67 1.09
 -10 -10 -2 7.45 0.98
 10 -10 2 8.98 0.98
 -8 10 -4 2.38 0.8
 8 10 4 0.91 0.58
 8 -10 4 1.46 0.51
 -8 -10 -4 1.19 0.59
 -6 10 -6 40.57 2.06
 6 10 6 40.06 1.64
 6 -10 6 37.64 1.19
 6 -10 6 36.91 1.35
 -6 -10 -6 37.42 1.53
 -4 10 -8 14.43 1.43
 4 10 8 13.76 1.02
 4 -10 8 14.05 0.81
 4 -10 8 14.8 0.86
 -4 -10 -8 14.15 0.96
 2 10 10 3 0.48
 -2 10 -10 4.93 1.05
 2 10 10 3.93 0.67
 -2 -10 -10 3.52 0.55
 2 -10 10 4.35 0.49
 2 -10 10 3.98 0.6
 0 10 -12 24.17 1.72
 0 10 12 23.1 1.14
 0 10 12 21.7 1.16
 0 -10 -12 21.4 1
 0 -10 12 22.64 1.16
 0 -10 12 23.12 0.85
 -2 10 14 22.05 1.16
 -2 10 14 25.02 1.35
 2 10 -14 23.58 1.57
 2 -10 -14 25.4 1.02
 -2 -10 14 26.39 1.33
 4 10 -16 1.41 0.76
 -4 10 16 1.64 0.64
 -4 -10 16 0.37 0.55
 4 -10 -16 0.66 0.51
 4 -10 -16 1.39 0.39
 6 10 -18 2.68 0.88
 -6 10 18 3.18 0.88
 -6 -10 18 4.61 0.89
 6 -10 -18 3.2 0.68
 8 10 -20 31.39 1.86
 -8 10 20 32.93 2.07
 -8 -10 20 29.22 1.82
 8 -10 -20 32.05 1.57
 -10 10 22 2.63 1.03
 10 10 -22 5.5 1.08
 -10 -10 22 5.86 1.13
 10 -10 -22 6.49 0.98
 -12 10 24 5.91 1.35
 -12 -10 24 5.45 1.24
 12 -10 -24 6.97 1.15
 -17 11 5 -0.23 0.98
 17 11 -5 -0.9 0.91
 -17 -11 5 2.65 1.15
 17 -11 -5 -1.2 0.92
 15 11 -3 2.18 1.03
 -15 11 3 2.15 1.09
 15 -11 -3 3.42 1.09
 -15 -11 3 3.57 1.05
 13 11 -1 -0.65 0.67
 -13 11 1 1 0.86
 -13 -11 1 0.87 0.89
 13 -11 -1 0 0.67
 -11 11 -1 1.4 0.77
 11 11 1 -0.41 0.68
 11 -11 1 0.94 0.59
 -11 -11 -1 -0.01 0.67
 -9 11 -3 0.68 0.66
 9 11 3 0.84 0.68
 9 -11 3 1.17 0.59
 -9 -11 -3 0.66 0.64
 7 11 5 2.24 0.7
 -7 11 -5 2.37 0.79
 -7 -11 -5 1.87 0.64
 7 -11 5 1.92 0.56
 -5 11 -7 -0.27 0.7
 5 11 7 0.42 0.48
 5 -11 7 0.59 0.41
 5 -11 7 0.75 0.37
 -5 -11 -7 -0.51 0.42
 3 11 9 0.14 0.44
 -3 11 -9 0.26 0.77
 -3 -11 -9 0.29 0.41
 3 -11 9 -0.43 0.33
 3 -11 9 0.59 0.32
 1 11 11 21.85 1.08
 -1 11 -11 23.4 1.73
 1 11 11 20.88 1.23
 1 -11 11 22.28 0.92
 1 -11 11 23.42 1.19
 -1 -11 -11 22.21 1.09
 -1 11 13 2.01 0.53
 -1 11 13 2.2 0.59
 1 11 -13 2.16 0.86
 -1 -11 13 3.35 0.51
 -1 -11 13 2.22 0.59
 1 -11 -13 1.57 0.44
 -3 11 15 2.44 0.64
 3 11 -15 1.19 0.8
 -3 11 15 1.3 0.59
 3 -11 -15 1.74 0.45
 -3 -11 15 1.51 0.64
 5 11 -17 -0.88 0.76
 -5 11 17 0.09 0.56
 -5 -11 17 -0.03 0.6
 5 -11 -17 0.59 0.51
 7 11 -19 2.81 0.97
 -7 11 19 5.64 1.08
 -7 -11 19 4.72 0.99
 7 -11 -19 5.5 0.89
 -9 11 21 7.38 1.36
 9 11 -21 5.77 1.17
 -9 -11 21 6.56 1.17
 9 -11 -21 6.19 0.96
 -11 11 23 2.7 1.18
 11 -11 -23 3.19 0.97
 -11 -11 23 2.67 0.97
 13 -11 -25 5.58 1.23
 -13 -11 25 6.26 1.38
 -16 12 4 2.03 1.1
 16 12 -4 0.45 0.96
 -16 -12 4 1.29 1.05
 16 -12 -4 -1.23 0.95
 -14 12 2 9.07 1.47
 14 12 -2 10.63 1.45
 -14 -12 2 10.41 1.41
 14 -12 -2 8.82 1.18
 -12 12 0 30.17 2.09
 12 12 0 31.31 1.8
 12 -12 0 30.92 1.74
 -12 -12 0 30.51 1.91
 10 12 2 30.69 1.79
 -10 12 -2 35.26 2.08
 -10 -12 -2 37.65 1.89
 10 -12 2 35.01 1.68
 8 12 4 29.39 1.57
 -8 12 -4 31.83 1.97
 8 -12 4 28.15 1.43
 -8 -12 -4 28.83 1.6
 -6 12 -6 36.24 2.09
 6 12 6 33.51 1.63
 6 -12 6 35.34 1.42
 -6 -12 -6 30.59 1.53
 -4 12 -8 26.24 1.85
 4 12 8 24.79 1.43
 -4 -12 -8 26.14 1.32
 4 -12 8 27.77 1.19
 4 -12 8 26.61 1.19
 2 12 10 29.25 1.49
 -2 12 -10 31.56 2.04
 2 -12 10 35.11 1.23
 2 -12 10 32.63 1.35
 -2 -12 -10 32.35 1.38
 0 12 12 44.23 1.66
 0 12 12 43.82 1.78
 0 12 -12 45.99 2.3
 0 -12 -12 45.19 1.55
 0 -12 12 44.89 1.36
 0 -12 12 44.07 1.71
 -2 12 14 21.37 1.26
 2 12 -14 21.22 1.71
 -2 12 14 23.66 1.37
 2 -12 -14 23.11 1.07
 -2 -12 14 23.79 1.38
 -4 12 16 41.8 1.95
 4 12 -16 41.1 2.21
 -4 -12 16 42.99 1.96
 4 -12 -16 39.62 1.75
 6 12 -18 13.72 1.49
 -6 12 18 14.87 1.51
 -6 -12 18 13.11 1.34
 6 -12 -18 12.48 1.19
 -8 12 20 13.85 1.59
 8 12 -20 10.8 1.42
 8 -12 -20 9.04 1.11
 -8 -12 20 13.74 1.51
 -10 12 22 4.86 1.2
 -10 -12 22 5.77 1.22
 10 -12 -22 4.09 0.97
 -12 12 24 7.81 1.54
 12 -12 -24 8.48 1.33
 -12 -12 24 6.98 1.35
 -15 13 3 0.16 0.98
 15 13 -3 -0.38 0.95
 15 -13 -3 0.59 1
 -15 -13 3 -0.5 1.01
 13 13 -1 -0.92 0.72
 -13 13 1 -1.64 0.71
 -13 -13 1 0.06 0.83
 13 -13 -1 0.73 0.84
 11 13 1 1 0.84
 -11 13 -1 0.42 0.79
 11 -13 1 0.22 0.77
 -11 -13 -1 -0.65 0.72
 9 13 3 -1.14 0.6
 -9 13 -3 1.08 0.77
 -9 -13 -3 0.33 0.66
 9 -13 3 -0.04 0.54
 -7 13 -5 0.02 0.7
 7 13 5 0.67 0.67
 -7 -13 -5 -0.32 0.59
 7 -13 5 0.21 0.48
 5 13 7 0.82 0.61
 -5 13 -7 1.48 0.83
 -5 -13 -7 1.29 0.65
 5 -13 7 0.88 0.53
 5 -13 7 1.44 0.52
 -3 13 -9 2.07 0.89
 3 13 9 -0.01 0.58
 -3 -13 -9 0.18 0.51
 3 -13 9 0.37 0.43
 3 -13 9 0.91 0.46
 1 13 11 4.83 0.81
 -1 13 -11 6.23 1.19
 -1 -13 -11 5.45 0.74
 1 -13 11 4.42 0.7
 1 -13 11 4.9 0.62
 1 13 -13 0.69 0.85
 -1 13 13 -0.07 0.54
 -1 13 13 0.36 0.47
 -1 -13 13 0.32 0.53
 1 -13 -13 -0.15 0.42
 -3 13 15 0.32 0.55
 3 13 -15 0.09 0.95
 3 -13 -15 0.98 0.62
 -3 -13 15 2.28 0.74
 5 13 -17 0.67 0.97
 -5 13 17 0.22 0.62
 5 -13 -17 0.1 0.56
 -5 -13 17 -0.56 0.6
 7 13 -19 1.84 1.07
 -7 13 19 3.42 1.02
 -7 -13 19 2.35 0.89
 7 -13 -19 2.57 0.78
 -9 13 21 -0.38 0.85
 -9 -13 21 -0.72 0.81
 9 -13 -21 0.35 0.68
 -11 13 23 1.33 1.14
 11 -13 -23 -0.47 0.82
 -11 -13 23 -0.75 0.85
 14 14 -2 8.04 1.35
 -14 14 2 3.24 1.19
 -14 -14 2 3.08 1.25
 14 -14 -2 2.44 1.08
 12 14 0 19.72 1.76
 -12 14 0 19.97 2.03
 -12 -14 0 21.75 1.92
 12 -14 0 19.21 1.62
 -10 14 -2 21.49 1.85
 10 14 2 23.92 1.75
 -10 -14 -2 20.29 1.64
 10 -14 2 21.27 1.5
 -8 14 -4 46.63 2.42
 8 14 4 44.51 2.07
 -8 -14 -4 42.45 2.01
 8 -14 4 48.61 1.92
 6 14 6 37.73 1.86
 -6 14 -6 40.23 2.28
 6 -14 6 43.54 1.74
 -6 -14 -6 41.55 1.91
 -4 14 -8 54.07 2.6
 4 14 8 51.02 2.13
 -4 -14 -8 48.12 1.95
 4 -14 8 49.83 1.76
 4 -14 8 52.88 1.71
 -2 14 -10 41.48 2.38
 2 14 10 41.23 1.89
 2 -14 10 41.81 1.64
 -2 -14 -10 38.24 1.65
 2 -14 10 41.58 1.52
 0 14 -12 38.92 2.27
 0 14 12 39.79 1.84
 0 -14 12 38.5 1.71
 0 -14 -12 39.2 1.53
 2 14 -14 25.43 2.02
 -2 14 14 24.22 1.47
 -2 14 14 22.24 1.42
 -2 -14 14 26 1.52
 2 -14 -14 24.46 1.61
 -4 14 16 35.66 1.96
 4 14 -16 36.48 2.25
 4 -14 -16 37.12 1.83
 -4 -14 16 35.9 1.88
 6 14 -18 12.97 1.62
 -6 14 18 15.06 1.65
 -6 -14 18 18.09 1.64
 6 -14 -18 13.9 1.32
 -8 14 20 12.51 1.67
 -8 -14 20 12.92 1.51
 8 -14 -20 11.8 1.36
 -10 14 22 8.69 1.58
 -10 -14 22 4.6 1.23
 10 -14 -22 3.88 1.04
 13 15 -1 0.92 1.01
 -13 15 1 0.8 0.95
 -13 -15 1 -1.96 0.89
 13 -15 -1 -0.44 0.88
 11 15 1 -0.39 0.81
 -11 15 -1 0.34 0.82
 -11 -15 -1 0.91 0.91
 11 -15 1 0.18 0.69
 9 15 3 2.36 0.92
 -9 15 -3 1.69 0.91
 -9 -15 -3 1.61 0.85
 9 -15 3 1.15 0.76
 7 15 5 0.17 0.71
 -7 15 -5 0.89 0.87
 -7 -15 -5 -0.49 0.66
 7 -15 5 0.8 0.64
 5 15 7 0.95 0.77
 -5 15 -7 0.95 0.83
 5 -15 7 0.29 0.54
 -5 -15 -7 -0.06 0.62
 -3 15 -9 0.43 0.83
 3 15 9 1.47 0.76
 -3 -15 -9 0.97 0.62
 3 -15 9 1.22 0.54
 3 -15 9 1.32 0.55
 1 15 11 4.08 0.93
 -1 15 -11 2.87 1.06
 -1 -15 -11 2.65 0.7
 1 -15 11 3.92 0.76
 1 15 -13 -0.48 0.8
 -1 15 13 0.28 0.69
 -1 -15 13 -0.38 0.55
 1 -15 -13 0.57 0.54
 3 15 -15 -0.47 0.92
 -3 15 15 0.03 0.64
 -3 -15 15 0.17 0.65
 3 -15 -15 -0.1 0.61
 -5 15 17 4.54 1.06
 5 15 -17 4.67 1.3
 -5 -15 17 7.15 1.19
 5 -15 -17 5.41 1.03
 -7 15 19 1.29 0.87
 -7 -15 19 1.01 0.87
 7 -15 -19 -0.46 0.66
 -9 15 21 0.17 0.83
 9 -15 -21 -0.01 0.79
 -9 -15 21 -1.19 0.83
 14 -16 -2 6.98 2.29
 -12 16 0 4.27 1.25
 12 16 0 4.3 1.22
 12 -16 0 4.22 1.13
 -12 -16 0 1.88 1.12
 10 16 2 8.61 1.36
 -10 16 -2 12.16 1.64
 -10 -16 -2 9.35 1.4
 10 -16 2 10.74 1.32
 8 16 4 13.47 1.53
 -8 16 -4 11.01 1.52
 -8 -16 -4 9.84 1.29
 8 -16 4 10.46 1.19
 6 16 6 13.37 1.51
 -6 16 -6 9.87 1.44
 -6 -16 -6 11.53 1.3
 6 -16 6 11.77 1.18
 4 16 8 28.67 1.84
 -4 16 -8 31.63 2.16
 4 -16 8 30.65 1.53
 -4 -16 -8 30.47 1.67
 -2 16 -10 27.03 2.12
 2 16 10 20.91 1.58
 -2 -16 -10 22.51 1.46
 2 -16 10 22.81 1.37
 2 -16 10 21.89 2.06
 0 16 12 27.54 1.75
 0 16 -12 29.81 2.21
 0 -16 -12 25.6 1.42
 0 -16 12 30.18 1.63
 -2 16 14 19.65 1.55
 2 16 -14 19.12 1.92
 -2 -16 14 19.04 1.47
 -4 16 16 13.73 1.46
 4 16 -16 15.61 1.8
 -4 -16 16 13.62 1.45
 4 -16 -16 12.06 1.38
 -6 16 18 5.64 1.21
 6 -16 -18 7.99 1.2
 -6 -16 18 8.12 1.24
 -8 16 20 6.12 1.3
 8 -16 -20 4.82 1.14
 -8 -16 20 5.13 1.22
 13 -17 -1 2.01 1.32
 -11 17 -1 -0.18 0.92
 11 17 1 0.56 1.02
 11 -17 1 -1.19 0.69
 -11 -17 -1 -1.74 0.88
 -9 17 -3 -0.05 0.84
 9 17 3 0.76 0.96
 9 -17 3 -0.52 0.71
 -9 -17 -3 -1.07 0.81
 -7 17 -5 -1.06 0.66
 7 17 5 -0.6 0.8
 -7 -17 -5 -1.4 0.72
 7 -17 5 -0.47 0.68
 -5 17 -7 -0.19 0.82
 5 17 7 0.88 0.77
 5 -17 7 0.12 0.61
 -5 -17 -7 -0.08 0.72
 3 17 9 1.62 0.83
 -3 17 -9 2.12 1
 -3 -17 -9 1.91 0.82
 3 -17 9 1.97 0.73
 -1 17 -11 3.32 1.15
 1 17 11 0.45 0.85
 -1 -17 -11 1.09 0.71
 1 -17 11 1.34 0.69
 -1 17 13 1.84 0.92
 1 17 -13 0.71 1
 -1 -17 13 1.16 0.72
 3 17 -15 4.12 1.22
 3 -17 -15 1.65 0.9
 -3 -17 15 1.71 0.81
 -5 17 17 3.25 1.01
 -5 -17 17 5 1.12
 5 -17 -17 3.54 1.05
 -7 17 19 0.75 0.94
 -7 -17 19 1.46 0.94
 7 -17 -19 3.16 1
 -10 18 -2 0.74 0.99
 10 18 2 1.46 1.04
 -10 -18 -2 -0.68 0.96
 10 -18 2 0.41 0.83
 8 18 4 2.51 0.97
 -8 18 -4 3.71 1.17
 -8 -18 -4 3.65 1.13
 8 -18 4 3.41 0.97
 6 18 6 5.49 1.19
 -6 18 -6 5.59 1.23
 -6 -18 -6 5.04 1.14
 6 -18 6 4.98 0.98
 -4 18 -8 5.16 1.28
 4 18 8 3.64 0.98
 4 -18 8 3.92 0.95
 -4 -18 -8 5.6 1.04
 2 18 10 13.22 1.5
 -2 18 -10 12.83 1.68
 -2 -18 -10 14.35 1.36
 0 18 -12 11.65 1.63
 0 18 12 11.73 1.44
 0 -18 12 10.08 1.17
 2 18 -14 9.14 1.49
 -2 -18 14 6.11 1.09
 2 -18 -14 5.53 1.1
 4 -18 -16 6.63 1.21
 -4 -18 16 6.5 1.17
 -6 -18 18 2.5 1.07
 6 -18 -18 1.32 0.85
 -9 19 -3 9.62 1.55
 9 19 3 6.05 1.4
 -9 -19 -3 6.52 1.35
 9 -19 3 4.32 1.11
 -7 19 -5 2.48 1.07
 7 19 5 2.97 1.16
 7 -19 5 0.91 0.85
 -7 -19 -5 0.39 0.97
 5 19 7 0.96 0.89
 -5 19 -7 2.36 0.99
 -5 -19 -7 0.09 0.87
 5 -19 7 1.18 1.09
 3 19 9 1.06 0.89
 -3 19 -9 1.53 0.94
 -3 -19 -9 0.02 0.79
 1 19 11 2.18 0.94
 -1 19 -11 2.73 1.11
 -1 19 13 -0.72 0.88
 1 19 -13 0.6 0.96
 -1 -19 13 0.45 0.74
 -3 -19 15 4.15 1.05
 3 -19 -15 4.68 1.17
 5 -19 -17 4.5 1.12
 -5 -19 17 5.46 1.21
 -8 20 -4 -0.77 1.31
 8 -20 4 -0.79 0.81
 -8 -20 -4 0.28 1.03
 6 20 6 0.8 1.05
 -6 20 -6 0.73 0.93
 -6 -20 -6 -0.62 0.89
 -4 20 -8 2.78 1.11
 4 20 8 1.5 1.08
 -4 -20 -8 2.62 1
 2 20 10 2.12 1.05
 -2 20 -10 2.62 1.04
 0 20 12 1.27 0.98
 2 -20 -14 0 0.71
 -2 -20 14 1.02 0.88
 -4 -20 16 2.39 1.04
 -5 -21 -7 4.41 1.31
 -3 21 -9 7.11 1.33
 20 0 -7 0.6 1.48
 18 0 -5 0.4 0.98
 16 0 -3 -0.36 0.81
 -14 0 1 -0.46 0.45
 14 0 -1 -0.11 0.61
 -14 0 1 -0.09 0.45
 12 0 1 -0.59 0.45
 -12 0 -1 -0.43 0.33
 -12 0 -1 1.04 0.42
 10 0 3 0.1 0.44
 -10 0 -3 -0.05 0.32
 -10 0 -3 -0.34 0.27
 -8 0 -5 -0.4 0.22
 -8 0 -5 0.16 0.38
 8 0 5 -0.32 0.36
 6 0 7 0.29 0.28
 6 0 7 0.26 0.3
 -6 0 -7 0.06 0.41
 4 0 9 0.24 0.26
 -4 0 -9 0.44 0.33
 4 0 9 -0.43 0.2
 2 0 11 0.37 0.27
 -2 0 -11 -0.01 0.26
 2 0 11 0.06 0.14
 0 0 13 0.54 0.3
 0 0 -13 0.31 0.29
 0 0 13 0.51 0.13
 -2 0 15 0.36 0.29
 2 0 -15 0.14 0.33
 2 0 -15 0.16 0.11
 4 0 -17 0.12 0.38
 -4 0 17 -0.61 0.28
 4 0 -17 0.1 0.18
 6 0 -19 0.04 0.27
 6 0 -19 0.26 0.46
 -6 0 19 0.2 0.42
 -8 0 21 0.13 0.39
 8 0 -21 0.39 0.58
 10 0 -23 0.16 0.69
 -10 0 23 0.14 0.45
 -12 0 25 -0.48 0.54
 12 0 -25 0.74 0.84
 14 0 -27 0.22 0.93
 19 1 -6 3.03 1.16
 19 -1 -6 1.59 1.07
 17 1 -4 21.75 1.74
 17 -1 -4 20.77 1.75
 15 1 -2 12.49 1.25
 -15 1 2 15.47 1.19
 15 -1 -2 13.95 1.29
 -15 -1 2 15.01 1.2
 -13 1 0 30.23 1.42
 13 1 0 29.29 1.5
 -13 1 0 31.06 1.3
 13 -1 0 30.63 1.58
 -13 -1 0 29.14 1.28
 -13 -1 0 28.33 1.35
 -11 1 -2 5.83 0.7
 11 1 2 4.66 0.72
 -11 1 -2 6.6 0.66
 -11 -1 -2 7.01 0.67
 -11 -1 -2 5.33 0.66
 11 -1 2 7.35 0.89
 -9 1 -4 15.76 0.78
 9 1 4 16.17 0.98
 -9 1 -4 16.3 0.98
 -9 -1 -4 15.91 0.84
 -9 -1 -4 15.11 0.82
 9 -1 4 14.49 0.94
 -7 1 -6 3.37 0.62
 7 1 6 3.33 0.45
 7 1 6 2.66 0.45
 -7 -1 -6 4.62 0.6
 7 -1 6 3.37 0.46
 7 -1 6 4.03 0.5
 -5 1 -8 0.13 0.41
 5 1 8 0.45 0.27
 5 1 8 0.05 0.26
 5 -1 8 0.18 0.23
 5 -1 8 -0.19 0.25
 -5 -1 -8 0.22 0.35
 3 1 10 39.44 1.04
 3 1 10 39.74 1.23
 -3 1 -10 40.07 1.34
 3 -1 10 39.2 1.23
 3 -1 10 39.61 0.97
 -3 -1 -10 42.96 1.25
 -1 1 -12 0.29 0.29
 1 1 12 0.5 0.28
 1 1 12 0.04 0.15
 1 -1 12 0.49 0.31
 -1 -1 -12 0.15 0.25
 1 -1 12 0.41 0.12
 -1 1 14 6.64 0.6
 1 1 -14 7.84 0.69
 -1 -1 14 7.92 0.7
 1 -1 -14 5.86 0.64
 -3 1 16 45.8 1.47
 3 1 -16 47.28 1.67
 3 -1 -16 47.02 1.68
 3 -1 -16 44.79 0.99
 -3 -1 16 44.81 1.5
 -5 1 18 3.29 0.54
 5 1 -18 3.83 0.33
 5 1 -18 3.11 0.66
 5 -1 -18 3.3 0.69
 -5 -1 18 3.62 0.6
 5 -1 -18 3.78 0.38
 -7 1 20 4.07 0.84
 7 1 -20 3.12 0.73
 -7 1 20 4.33 0.67
 -7 -1 20 3.95 0.66
 7 -1 -20 3.43 0.46
 -9 1 22 17.51 1.52
 -9 1 22 19.74 1.18
 9 1 -22 18.21 1.47
 -9 -1 22 20.15 1.27
 11 1 -24 12.23 1.39
 -11 1 24 13.23 1.18
 11 -1 -24 12.68 1.48
 -11 -1 24 10.48 1.16
 13 1 -26 1.32 0.92
 13 -1 -26 2.62 1.06
 15 1 -28 16.02 1.82
 15 -1 -28 14.1 1.79
 18 2 -5 0.43 0.83
 18 -2 -5 -0.47 0.86
[truncated: 287,188 more chars]
