# Supplementary material for: Crystal structure of (tert-butyl­dimethyl­sil­yl)tri­phenyl­germane, Ph3Ge-SiMe2(t-Bu)
Source: Acta Crystallogr E Crystallogr Commun. 2015 Dec 6;71(Pt 12):o1015–6. doi: 10.1107/S2056989015022872 (PMC4719953; doi:10.1107/S2056989015022872)
Supplement: Supplementary file 3 [file e-71-o1015-Isup3.mol]

1
  --CCDC--111415    3D                              

 56 58  0  0  0  0  0  0  0  0999 V2000
    2.5584    0.5331    8.1258 Ge     0
    1.8439    1.0874    5.8997 Si     0
    1.2187   -0.3934    4.8720 C      0
    0.3350   -1.3197    5.7204 C      0
    0.8586   -1.7005    6.4290 H      0
   -0.0146   -2.0226    5.1681 H      0
   -0.3910   -0.8150    6.0952 H      0
    0.3926    0.1471    3.6979 C      0
   -0.3846    0.5978    4.0337 H      0
    0.1215   -0.5813    3.1349 H      0
    0.9244    0.7626    3.1894 H      0
    2.3903   -1.2091    4.3031 C      0
    2.9280   -0.6472    3.7413 H      0
    2.0479   -1.9447    3.7893 H      0
    2.9260   -1.5462    5.0241 H      0
    0.4467    2.3034    6.1469 C      0
   -0.3246    1.8413    6.4813 H      0
    0.2317    2.7178    5.3077 H      0
    0.7152    2.9755    6.7780 H      0
    3.2388    1.9504    5.0081 C      0
    3.5429    2.6939    5.5324 H      0
    2.9280    2.2654    4.1558 H      0
    3.9638    1.3349    4.8757 H      0
    4.0046    1.7630    8.6195 C      0
    3.8570    3.1459    8.4351 C      0
    3.0552    3.4789    8.1000 H      0
    4.8830    4.0241    8.7423 C      0
    4.7657    4.9367    8.6127 H      0
    6.0822    3.5485    9.2432 C      0
    6.7701    4.1397    9.4504 H      0
    6.2501    2.1922    9.4310 C      0
    7.0557    1.8683    9.7624 H      0
    5.2201    1.3062    9.1264 C      0
    5.3454    0.3955    9.2628 H      0
    1.0849    0.7900    9.3998 C      0
   -0.0967    0.0500    9.3025 C      0
   -0.1817   -0.5858    8.6301 H      0
   -1.1481    0.2454   10.1899 C      0
   -1.9236   -0.2607   10.1114 H      0
   -1.0389    1.1976   11.1937 C      0
   -1.7440    1.3349   11.7846 H      0
    0.1184    1.9381   11.3106 C      0
    0.1938    2.5755   11.9853 H      0
    1.1736    1.7383   10.4262 C      0
    1.9508    2.2429   10.5172 H      0
    3.2680   -1.2761    8.3014 C      0
    4.3196   -1.6752    7.4645 C      0
    4.6538   -1.0772    6.8369 H      0
    4.8683   -2.9411    7.5544 C      0
    5.5628   -3.1883    6.9874 H      0
    4.3853   -3.8418    8.4888 C      0
    4.7557   -4.6925    8.5538 H      0
    3.3473   -3.4690    9.3254 C      0
    3.0170   -4.0722    9.9500 H      0
    2.7956   -2.1928    9.2340 C      0
    2.1026   -1.9507    9.8038 H      0
  1  2  1
  1 24  1
  1 35  1
  1 46  1
  2  3  1
  2 16  1
  2 20  1
  3  4  1
  3  8  1
  3 12  1
  4  5  1
  4  6  1
  4  7  1
  8  9  1
  8 10  1
  8 11  1
 12 13  1
 12 14  1
 12 15  1
 16 17  1
 16 18  1
 16 19  1
 20 21  1
 20 22  1
 20 23  1
 24 25  1
 24 33  1
 25 26  1
 25 27  1
 27 28  1
 27 29  1
 29 30  1
 29 31  1
 31 32  1
 31 33  1
 33 34  1
 35 36  1
 35 44  1
 36 37  1
 36 38  1
 38 39  1
 38 40  1
 40 41  1
 40 42  1
 42 43  1
 42 44  1
 44 45  1
 46 47  1
 46 55  1
 47 48  1
 47 49  1
 49 50  1
 49 51  1
 51 52  1
 51 53  1
 53 54  1
 53 55  1
 55 56  1
M  END
$$$$
